# Supplementary material for: Genomic Comparison of Escherichia coli O104:H4 Isolates from 2009 and 2011 Reveals Plasmid, and Prophage Heterogeneity, Including Shiga Toxin Encoding Phage stx2
Source: PLoS One. 2012 Nov 1;7(11):e48228. doi: 10.1371/journal.pone.0048228 (PMC3486847; doi:10.1371/journal.pone.0048228)
Supplement: File S1 — Detailed strain phenotypes. (XLSX) [file pone.0048228.s001.xlsx]

## Sheet: E. coli O104 characterization
											SEROLOGY				PCR TESTING											BIOLOGICAL TESTING			CONVENTIONAL BIOCHEMICAL TESTING (Numbers refer to the day when the test was read as positive. Readings made at days 1, 2, and then daily on week days through day 7.)
CDC #	USAMRIID#	State/Country	Travel to Germany	Patient Sex	Patient Age	Origin	Source	Illness	Date of Illness Onset	Date of Collection	O-Antigen	H-Antigen	PFGE XbaI Pattern	PFGE BlnI Pattern	stx1	stx2	eae	ehxA	stx2 Subtype	aatA	aggR	ipaH	LT	STh	STp	EIA Toxin Titer *	Cytotoxin Titer	Hep-2 Adherence	Indole	Methyl Red	VP	Simmons Citrate	TSI (H2S)	Urea	Phenyl-alanine	Lysine	Arginine	Ornithine	Motility	Gelatin	KCN	Malonate	Glucose	Glucose Gas	Lactose	Sucrose	D-Mannitol	Dulcitol	Salicin
2009EL-2050	SPL11.010.02	Republic of Georgia	No			Human	stool	bloody diarrhea	2009	2009	104	4	EXAX01.0002	EXAA26.0002	-	+	-	-	stx2a	+	+	-	-	-	-	25			2	2	0	0	0	0	0	1	3	1	1	0	0	0	1	1	1	1	1	0	0
2009EL-2071	SPL11.010.03	Republic of Georgia	No			Human	stool	bloody diarrhea	2009	2009	104	4	EXAX01.0001	EXAA26.0001	-	+	-	-	stx2a	+	+	-	-	-	-	25			2	2	0	0	0	0	0	1	3	1	1	0	0	0	1	1	1	1	1	0	3
2011C-3493	SPL11.010.01	USA	Yes	Male	51	Human	stool	HUS	2011-05-18	2011-05-25	104	4	EXAX01.0003	EXAA26.0003	-	+	-	-	stx2a	+	+	-	-	-	-	5			2	2	0	0	0	0	0	1	5	1	1	?1*	0	0	1	1	1	1	1	0	2
																																								* repeat gelatin tests negative
																										* Meridian Premier EHEC EIA for Stx, values are the reciprocals of the highest dilution that was positive according to the manufacturer's cutoff.
[truncated: 46 more columns]

## Sheet: Gelatinase-like activity
				Typical E. coli --Negative (medium holds shape when tube is turned on side)
				(negative phenotype observed for the 2 Republic of Georgia O104:H4 strains)
				E. coli O104:H4 strain 2011C-3493
				Postive gelatinase-like activity (medium is liquified and does not hold its shape)
