# Supplementary material for: Genomic Comparison of Escherichia coli O104:H4 Isolates from 2009 and 2011 Reveals Plasmid, and Prophage Heterogeneity, Including Shiga Toxin Encoding Phage stx2
Source: PLoS One. 2012 Nov 1;7(11):e48228. doi: 10.1371/journal.pone.0048228 (PMC3486847; doi:10.1371/journal.pone.0048228)
Supplement: File S4 — Identity of SNPs between strains and TY-2482. (XLSX) [file pone.0048228.s004.xlsx]

## Sheet: TY_3493 Indel
Query chromosome	Reference Chromosome	INDEL_position	Sequence	Length	Type	Product	CDS_start	CDS_end
2011C-3493	TY-2482_chromosome	48142	G	1	Insertion	Intergenic region
2011C-3493	TY-2482_chromosome	680774	TCGGC	5	Insertion	Anaerobic dimethyl sulfoxide reductase chain B (EC 1.8.99.-)	680540	680776
2011C-3493	TY-2482_chromosome	695459	C	1	Insertion	Intergenic region
2011C-3493	TY-2482_chromosome	1107951	ACTTCCGCTGCACCAACAGTTACCGCCGCCGCCG	34	Insertion	Flagellar biosynthesis protein FliC	1107923	1108675
2011C-3493	TY-2482_chromosome	2142318	TTCAAAATACTTTGATCGCCAATGCAAAAAAAAAAAAAAAAAAAA	45	Insertion	Type III secretion inner membrane protein (YscU,SpaS,EscU,HrcU,SsaU, homologous to flagellar export components)	2142068	2142331
2011C-3493	TY-2482_chromosome	3763823	GGCCGGATTTAC	12	Insertion	Intergenic region

## Sheet: TY_3493 SNP
Query Chromosome	Reference Chromosome	SNP_position	Ref_codon	Sub_codon	aa_Ref	aa_Sub	Synonymous	Product	CDS_start	CDS_end	CDS_strand	TY2492 Sequence Error*?
2011C-3493	TY-2482_chromosome	43333	T	C				Intergenic region
2011C-3493	TY-2482_chromosome	696794	CCC	ACC	P	T	No	Protein ydgH precursor	695909	696853	1	Y
2011C-3493	TY-2482_chromosome	1011518	ACG	GCG	T	A	No	Phage tail fiber protein	1011168	1012706	-1
2011C-3493	TY-2482_chromosome	1011528	CCG	CCT	P	P	Yes	Phage tail fiber protein	1011168	1012706	-1
2011C-3493	TY-2482_chromosome	1011535	CGG	CAG	R	Q	No	Phage tail fiber protein	1011168	1012706	-1
2011C-3493	TY-2482_chromosome	1011537	CCA	CCT	P	P	Yes	Phage tail fiber protein	1011168	1012706	-1
2011C-3493	TY-2482_chromosome	1011540	GGA	GGT	G	G	Yes	Phage tail fiber protein	1011168	1012706	-1
2011C-3493	TY-2482_chromosome	1011549	GGC	GGG	G	G	Yes	Phage tail fiber protein	1011168	1012706	-1
2011C-3493	TY-2482_chromosome	1011563	GCG	ACG	A	T	No	Phage tail fiber protein	1011168	1012706	-1
2011C-3493	TY-2482_chromosome	1011573	CCT	CCG	P	P	Yes	Phage tail fiber protein	1011168	1012706	-1
2011C-3493	TY-2482_chromosome	1011582	CCT	CCA	P	P	Yes	Phage tail fiber protein	1011168	1012706	-1
2011C-3493	TY-2482_chromosome	1011585	GGT	GGG	G	G	Yes	Phage tail fiber protein	1011168	1012706	-1
2011C-3493	TY-2482_chromosome	1011594	GGG	GGC	G	G	Yes	Phage tail fiber protein	1011168	1012706	-1
2011C-3493	TY-2482_chromosome	1011625	CAG	CGG	Q	R	No	Phage tail fiber protein	1011168	1012706	-1
2011C-3493	TY-2482_chromosome	1011630	GGG	GGA	G	G	Yes	Phage tail fiber protein	1011168	1012706	-1
2011C-3493	TY-2482_chromosome	1011653	ACG	GCG	T	A	No	Phage tail fiber protein	1011168	1012706	-1
2011C-3493	TY-2482_chromosome	1011663	CCG	CCT	P	P	Yes	Phage tail fiber protein	1011168	1012706	-1
2011C-3493	TY-2482_chromosome	1011672	CCA	CCT	P	P	Yes	Phage tail fiber protein	1011168	1012706	-1
2011C-3493	TY-2482_chromosome	1011675	GGG	GGT	G	G	Yes	Phage tail fiber protein	1011168	1012706	-1
2011C-3493	TY-2482_chromosome	1011684	GGC	GGG	G	G	Yes	Phage tail fiber protein	1011168	1012706	-1
2011C-3493	TY-2482_chromosome	1568739	CAG	CGG	Q	R	No	DedA protein	1568435	1569094	-1
2011C-3493	TY-2482_chromosome	1569584	TTA	GTA	L	V	No	tRNA pseudouridine synthase A (EC 4.2.1.70) ## tRNA Psi38, Psi39 and Psi40	1569177	1569989	-1	Y
2011C-3493	TY-2482_chromosome	2383330	G	T				Intergenic region				Y
2011C-3493	TY-2482_chromosome	2529685	T	C				Intergenic region				Y
2011C-3493	TY-2482_chromosome	2529688	C	T				Intergenic region				Y
2011C-3493	TY-2482_chromosome	3051041	CCC	CCA	P	P	Yes	Mannitol operon repressor	3050598	3051185	1	Y
2011C-3493	TY-2482_chromosome	4048679	G	A				Intergenic region				Y
2011C-3493	TY-2482_chromosome	4281346	AGG	AGT	R	S	No	Type VI secretion protein VasI	4280674	4281417	-1	Y
2011C-3493	TY-2482_chromosome	4833219	G	C				Intergenic region				Y
* As reported by Grad et al. (2012) PNAS 109(8):3065

## Sheet: TY_2050 Indel
Query Chromosome	Reference Chromosome	INDEL_position	Sequence	Length	Type	Product	CDS_start	CDS_end
2009EL-2050	TY-2482_chromosome	48142	G	1	Insertion	Intergenic region
2009EL-2050	TY-2482_chromosome	168398	A	1	Insertion	Intergenic region
2009EL-2050	TY-2482_chromosome	680774	TCGGC	5	Insertion	Anaerobic dimethyl sulfoxide reductase chain B (EC 1.8.99.-)	680540	680776
2009EL-2050	TY-2482_chromosome	1035253	CCC	3	Deletion	Intergenic region
2009EL-2050	TY-2482_chromosome	1042690	T	1	Insertion	Antitermination protein Q	1042616	1042957
2009EL-2050	TY-2482_chromosome	1042696	G	1	Deletion	Antitermination protein Q	1042616	1042957
2009EL-2050	TY-2482_chromosome	1107951	ACTTCCGCTGCACCAACAGTTACCGCCGCCGCCG	34	Insertion	Flagellar biosynthesis protein FliC	1107923	1108675
2009EL-2050	TY-2482_chromosome	2142318	TTCAAAATACTTTGATCGCCAATGCAAAAAAAAAAAAAAAAAAAAAAAAAAAAAAAAAA	59	Insertion	Type III secretion inner membrane protein (YscU,SpaS,EscU,HrcU,SsaU, homologous to flagellar export components)	2142068	2142331
2009EL-2050	TY-2482_chromosome	3763823	GGCCGGATTTAC	12	Insertion	Intergenic region
2009EL-2050	TY-2482_chromosome	4117717	T	1	Insertion	Intergenic region
2009EL-2050	TY-2482_chromosome	4695422	T	1	Insertion	Intergenic region
2009EL-2050	TY-2482_chromosome	5169129	T	1	Deletion	Intergenic region
2009EL-2050	TY-2482_chromosome	5169602	CTGCACTGGCTGCACTGGCTGCACTGA	27	Insertion	FIG00640124: hypothetical protein	5169441	5169794
2009EL-2050	TY-2482_chromosome	5180823	C	1	Insertion	Phage Rha protein	5180305	5181078
2009EL-2050	TY-2482_chromosome	5180829	C	1	Deletion	Phage Rha protein	5180305	5181078
2009EL-2050	TY-2482_chromosome	5180860	T	1	Insertion	Phage Rha protein	5180305	5181078
2009EL-2050	TY-2482_chromosome	5180867	T	1	Deletion	Phage Rha protein	5180305	5181078
2009EL-2050	TY-2482_chromosome	5181210	C	1	Insertion	Intergenic region
2009EL-2050	TY-2482_chromosome	5197072	T	1	Deletion	FIG00641645: hypothetical protein	5196993	5197127

## Sheet: TY_2050 SNP
Query Chromosome	Reference Chromosome	SNP_position	Ref_codon	Sub_codon	aa_Ref	aa_Sub	Synonymous	Product	CDS_start	CDS_end	CDS_strand
2009EL-2050	TY-2482_chromosome	347122	CGA	CAA	R	Q	No	Putative oxidoreductase	346383	347510	-1
2009EL-2050	TY-2482_chromosome	464187	AGA	AGG	R	R	Yes	FIG005189: putative transferase clustered with tellurite resistance proteins TehA/TehB	463683	464663	-1
2009EL-2050	TY-2482_chromosome	537789	ATT	GTT	I	V	No	Probable glutamate/gamma-aminobutyrate antiporter	537004	538539	-1
2009EL-2050	TY-2482_chromosome	607153	C	G				Intergenic region
2009EL-2050	TY-2482_chromosome	696794	CCC	ACC	P	T	No	Protein ydgH precursor	695909	696853	1
2009EL-2050	TY-2482_chromosome	762803	ACT	ATT	T	I	No	Possible enzyme	762163	763419	-1
2009EL-2050	TY-2482_chromosome	917583	C	T				Intergenic region
2009EL-2050	TY-2482_chromosome	1009701	A	G				Intergenic region
2009EL-2050	TY-2482_chromosome	1009758	A	T				Intergenic region
2009EL-2050	TY-2482_chromosome	1033063	G	A				Intergenic region
2009EL-2050	TY-2482_chromosome	1033142	C	T				Intergenic region
2009EL-2050	TY-2482_chromosome	1033674	A	C				Intergenic region
2009EL-2050	TY-2482_chromosome	1033678	A	G				Intergenic region
2009EL-2050	TY-2482_chromosome	1033683	A	G				Intergenic region
2009EL-2050	TY-2482_chromosome	1033689	G	A				Intergenic region
2009EL-2050	TY-2482_chromosome	1033694	G	C				Intergenic region
2009EL-2050	TY-2482_chromosome	1033703	A	G				Intergenic region
2009EL-2050	TY-2482_chromosome	1035224	C	T				Intergenic region
2009EL-2050	TY-2482_chromosome	1035226	G	A				Intergenic region
2009EL-2050	TY-2482_chromosome	1035245	A	G				Intergenic region
2009EL-2050	TY-2482_chromosome	1040984	CTT	TTG	L	L	Yes	hypothetical protein	1040921	1041046	-1
2009EL-2050	TY-2482_chromosome	1041005	GGT	GGG	G	G	Yes	hypothetical protein	1040921	1041046	-1
2009EL-2050	TY-2482_chromosome	1041014	CCG	CCA	P	P	Yes	hypothetical protein	1040921	1041046	-1
2009EL-2050	TY-2482_chromosome	1041056	G	A				Intergenic region
2009EL-2050	TY-2482_chromosome	1041060	T	C				Intergenic region
2009EL-2050	TY-2482_chromosome	1041084	G	T				Intergenic region
2009EL-2050	TY-2482_chromosome	1041085	A	G				Intergenic region
2009EL-2050	TY-2482_chromosome	1041090	T	G				Intergenic region
2009EL-2050	TY-2482_chromosome	1042663	TTG	CTG	L	L	Yes	Antitermination protein Q	1042616	1042957	-1
2009EL-2050	TY-2482_chromosome	1042664	GAG	GAA	E	E	Yes	Antitermination protein Q	1042616	1042957	-1
2009EL-2050	TY-2482_chromosome	1042667	AAA	AAG	K	K	Yes	Antitermination protein Q	1042616	1042957	-1
2009EL-2050	TY-2482_chromosome	1042670	AGA	AGG	R	R	Yes	Antitermination protein Q	1042616	1042957	-1
2009EL-2050	TY-2482_chromosome	1042673	ATA	ATT	I	I	Yes	Antitermination protein Q	1042616	1042957	-1
2009EL-2050	TY-2482_chromosome	1042679	GGG	GGC	G	G	Yes	Antitermination protein Q	1042616	1042957	-1
2009EL-2050	TY-2482_chromosome	1042688	TGT	TGC	C	C	Yes	Antitermination protein Q	1042616	1042957	-1
2009EL-2050	TY-2482_chromosome	1042691	AAG	AAA	K	K	Yes	Antitermination protein Q	1042616	1042957	-1
2009EL-2050	TY-2482_chromosome	1042703	GCA	GCG	A	A	Yes	Antitermination protein Q	1042616	1042957	-1
2009EL-2050	TY-2482_chromosome	1042712	AGA	CGT	R	R	Yes	Antitermination protein Q	1042616	1042957	-1
2009EL-2050	TY-2482_chromosome	1042717	CTA	TTA	L	L	Yes	Antitermination protein Q	1042616	1042957	-1
2009EL-2050	TY-2482_chromosome	1042724	GGC	GGT	G	G	Yes	Antitermination protein Q	1042616	1042957	-1
2009EL-2050	TY-2482_chromosome	1042736	CAT	CAC	H	H	Yes	Antitermination protein Q	1042616	1042957	-1
2009EL-2050	TY-2482_chromosome	1042739	GCT	GCC	A	A	Yes	Antitermination protein Q	1042616	1042957	-1
2009EL-2050	TY-2482_chromosome	1042742	ATT	ATC	I	I	Yes	Antitermination protein Q	1042616	1042957	-1
2009EL-2050	TY-2482_chromosome	1042745	GTT	ATC	V	I	No	Antitermination protein Q	1042616	1042957	-1
2009EL-2050	TY-2482_chromosome	1042748	TTG	CTC	L	L	Yes	Antitermination protein Q	1042616	1042957	-1
2009EL-2050	TY-2482_chromosome	1042757	GAG	GAA	E	E	Yes	Antitermination protein Q	1042616	1042957	-1
2009EL-2050	TY-2482_chromosome	1042760	GAA	GAG	E	E	Yes	Antitermination protein Q	1042616	1042957	-1
2009EL-2050	TY-2482_chromosome	1042763	CCC	CCA	P	P	Yes	Antitermination protein Q	1042616	1042957	-1
2009EL-2050	TY-2482_chromosome	1042766	AAG	AAA	K	K	Yes	Antitermination protein Q	1042616	1042957	-1
2009EL-2050	TY-2482_chromosome	1042772	AAA	AGG	K	R	No	Antitermination protein Q	1042616	1042957	-1
2009EL-2050	TY-2482_chromosome	1042775	CGG	AGA	R	R	Yes	Antitermination protein Q	1042616	1042957	-1
2009EL-2050	TY-2482_chromosome	1042781	CGA	CGG	R	R	Yes	Antitermination protein Q	1042616	1042957	-1
2009EL-2050	TY-2482_chromosome	1042784	GCG	GCT	A	A	Yes	Antitermination protein Q	1042616	1042957	-1
2009EL-2050	TY-2482_chromosome	1042787	GTT	GTG	V	V	Yes	Antitermination protein Q	1042616	1042957	-1
2009EL-2050	TY-2482_chromosome	1042793	AGC	AGT	S	S	Yes	Antitermination protein Q	1042616	1042957	-1
2009EL-2050	TY-2482_chromosome	1042799	ATT	ATA	I	I	Yes	Antitermination protein Q	1042616	1042957	-1
2009EL-2050	TY-2482_chromosome	1042808	GGA	GGC	G	G	Yes	Antitermination protein Q	1042616	1042957	-1
2009EL-2050	TY-2482_chromosome	1042814	GAT	GAC	D	D	Yes	Antitermination protein Q	1042616	1042957	-1
2009EL-2050	TY-2482_chromosome	1042823	TGC	TGT	C	C	Yes	Antitermination protein Q	1042616	1042957	-1
2009EL-2050	TY-2482_chromosome	1042826	CAA	CAG	Q	Q	Yes	Antitermination protein Q	1042616	1042957	-1
2009EL-2050	TY-2482_chromosome	1042829	CAA	ATT	Q	I	No	Antitermination protein Q	1042616	1042957	-1
2009EL-2050	TY-2482_chromosome	1042832	CGC	CGG	R	R	Yes	Antitermination protein Q	1042616	1042957	-1
2009EL-2050	TY-2482_chromosome	1042837	ACA	TCA	T	S	No	Antitermination protein Q	1042616	1042957	-1
2009EL-2050	TY-2482_chromosome	1042838	AAA	AAG	K	K	Yes	Antitermination protein Q	1042616	1042957	-1
2009EL-2050	TY-2482_chromosome	1042841	AAG	AAA	K	K	Yes	Antitermination protein Q	1042616	1042957	-1
2009EL-2050	TY-2482_chromosome	1042844	GGA	GGC	G	G	Yes	Antitermination protein Q	1042616	1042957	-1
2009EL-2050	TY-2482_chromosome	1042855	CTA	TTA	L	L	Yes	Antitermination protein Q	1042616	1042957	-1
2009EL-2050	TY-2482_chromosome	1042856	TTA	CTT	L	L	Yes	Antitermination protein Q	1042616	1042957	-1
2009EL-2050	TY-2482_chromosome	1042859	GGT	GGA	G	G	Yes	Antitermination protein Q	1042616	1042957	-1
2009EL-2050	TY-2482_chromosome	1042862	AAA	AAG	K	K	Yes	Antitermination protein Q	1042616	1042957	-1
2009EL-2050	TY-2482_chromosome	1042865	TTT	TTC	F	F	Yes	Antitermination protein Q	1042616	1042957	-1
2009EL-2050	TY-2482_chromosome	1042868	GGG	GGT	G	G	Yes	Antitermination protein Q	1042616	1042957	-1
2009EL-2050	TY-2482_chromosome	1042871	GCA	GCT	A	A	Yes	Antitermination protein Q	1042616	1042957	-1
2009EL-2050	TY-2482_chromosome	1042874	GCT	GCG	A	A	Yes	Antitermination protein Q	1042616	1042957	-1
2009EL-2050	TY-2482_chromosome	1042877	GTT	ATA	V	I	No	Antitermination protein Q	1042616	1042957	-1
2009EL-2050	TY-2482_chromosome	1042880	CCT	CCG	P	P	Yes	Antitermination protein Q	1042616	1042957	-1
2009EL-2050	TY-2482_chromosome	1042895	GGT	GGA	G	G	Yes	Antitermination protein Q	1042616	1042957	-1
2009EL-2050	TY-2482_chromosome	1042898	AGT	AGC	S	S	Yes	Antitermination protein Q	1042616	1042957	-1
2009EL-2050	TY-2482_chromosome	1042901	AAC	AAT	N	N	Yes	Antitermination protein Q	1042616	1042957	-1
2009EL-2050	TY-2482_chromosome	1042904	GAT	GAC	D	D	Yes	Antitermination protein Q	1042616	1042957	-1
2009EL-2050	TY-2482_chromosome	1042909	GCA	TCA	A	S	No	Antitermination protein Q	1042616	1042957	-1
2009EL-2050	TY-2482_chromosome	1042910	GCA	GCT	A	A	Yes	Antitermination protein Q	1042616	1042957	-1
2009EL-2050	TY-2482_chromosome	1042919	GCA	GCT	A	A	Yes	Antitermination protein Q	1042616	1042957	-1
2009EL-2050	TY-2482_chromosome	1042922	GGT	GGA	G	G	Yes	Antitermination protein Q	1042616	1042957	-1
2009EL-2050	TY-2482_chromosome	1042928	CGC	CGT	R	R	Yes	Antitermination protein Q	1042616	1042957	-1
2009EL-2050	TY-2482_chromosome	1042931	GAC	GAT	D	D	Yes	Antitermination protein Q	1042616	1042957	-1
2009EL-2050	TY-2482_chromosome	1042936	TTG	ATG	L	M	No	Antitermination protein Q	1042616	1042957	-1
2009EL-2050	TY-2482_chromosome	1042987	GGC	GGT	G	G	Yes	Putative cytoplasmic protein	1042975	1043892	-1
2009EL-2050	TY-2482_chromosome	1042999	GCA	GCG	A	A	Yes	Putative cytoplasmic protein	1042975	1043892	-1
2009EL-2050	TY-2482_chromosome	1043025	CTG	TTG	L	L	Yes	Putative cytoplasmic protein	1042975	1043892	-1
2009EL-2050	TY-2482_chromosome	1043116	GAC	GAT	D	D	Yes	Putative cytoplasmic protein	1042975	1043892	-1
2009EL-2050	TY-2482_chromosome	1043132	GCT	GGT	A	G	No	Putative cytoplasmic protein	1042975	1043892	-1
2009EL-2050	TY-2482_chromosome	1043140	GGT	GGG	G	G	Yes	Putative cytoplasmic protein	1042975	1043892	-1
2009EL-2050	TY-2482_chromosome	1043152	GGT	GGC	G	G	Yes	Putative cytoplasmic protein	1042975	1043892	-1
2009EL-2050	TY-2482_chromosome	1043161	CAC	CAT	H	H	Yes	Putative cytoplasmic protein	1042975	1043892	-1
2009EL-2050	TY-2482_chromosome	1043182	AAA	AAG	K	K	Yes	Putative cytoplasmic protein	1042975	1043892	-1
2009EL-2050	TY-2482_chromosome	1043197	TGC	TGT	C	C	Yes	Putative cytoplasmic protein	1042975	1043892	-1
2009EL-2050	TY-2482_chromosome	1043317	AAG	AAA	K	K	Yes	Putative cytoplasmic protein	1042975	1043892	-1
2009EL-2050	TY-2482_chromosome	1043374	GTT	GTC	V	V	Yes	Putative cytoplasmic protein	1042975	1043892	-1
2009EL-2050	TY-2482_chromosome	1043446	GAT	GAC	D	D	Yes	Putative cytoplasmic protein	1042975	1043892	-1
2009EL-2050	TY-2482_chromosome	1043491	CAT	CAC	H	H	Yes	Putative cytoplasmic protein	1042975	1043892	-1
2009EL-2050	TY-2482_chromosome	1043547	AGT	TGT	S	C	No	Putative cytoplasmic protein	1042975	1043892	-1
2009EL-2050	TY-2482_chromosome	1043619	TTG	CTG	L	L	Yes	Putative cytoplasmic protein	1042975	1043892	-1
2009EL-2050	TY-2482_chromosome	1043629	GGC	GGT	G	G	Yes	Putative cytoplasmic protein	1042975	1043892	-1
2009EL-2050	TY-2482_chromosome	1043650	ACA	ACC	T	T	Yes	Putative cytoplasmic protein	1042975	1043892	-1
2009EL-2050	TY-2482_chromosome	1043671	GAC	GGA	D	G	No	Putative cytoplasmic protein	1042975	1043892	-1
2009EL-2050	TY-2482_chromosome	1043760	AAT	CAT	N	H	No	Putative cytoplasmic protein	1042975	1043892	-1
2009EL-2050	TY-2482_chromosome	1043761	CGT	CGC	R	R	Yes	Putative cytoplasmic protein	1042975	1043892	-1
2009EL-2050	TY-2482_chromosome	1043845	GAA	GAG	E	E	Yes	Putative cytoplasmic protein	1042975	1043892	-1
2009EL-2050	TY-2482_chromosome	1043865	TTG	CTG	L	L	Yes	Putative cytoplasmic protein	1042975	1043892	-1
2009EL-2050	TY-2482_chromosome	1043886	TTG	CTG	L	L	Yes	Putative cytoplasmic protein	1042975	1043892	-1
2009EL-2050	TY-2482_chromosome	1043908	T	C				Intergenic region
2009EL-2050	TY-2482_chromosome	1043965	G	A				Intergenic region
2009EL-2050	TY-2482_chromosome	1044008	TTC	TTT	F	F	Yes	Phage-related protein	1043972	1044787	-1
2009EL-2050	TY-2482_chromosome	1044053	CCC	CCT	P	P	Yes	Phage-related protein	1043972	1044787	-1
2009EL-2050	TY-2482_chromosome	1044092	ACA	ACC	T	T	Yes	Phage-related protein	1043972	1044787	-1
2009EL-2050	TY-2482_chromosome	1044149	CAG	CAA	Q	Q	Yes	Phage-related protein	1043972	1044787	-1
2009EL-2050	TY-2482_chromosome	1044152	GAG	GAA	E	E	Yes	Phage-related protein	1043972	1044787	-1
2009EL-2050	TY-2482_chromosome	1044155	GTC	GTT	V	V	Yes	Phage-related protein	1043972	1044787	-1
2009EL-2050	TY-2482_chromosome	1044171	GTG	GCG	V	A	No	Phage-related protein	1043972	1044787	-1
2009EL-2050	TY-2482_chromosome	1045905	GAC	GAT	D	D	Yes	DNA adenine methylase	1045665	1046318	-1
2009EL-2050	TY-2482_chromosome	1045983	GCT	GCC	A	A	Yes	DNA adenine methylase	1045665	1046318	-1
2009EL-2050	TY-2482_chromosome	1046100	TCA	TCT	S	S	Yes	DNA adenine methylase	1045665	1046318	-1
2009EL-2050	TY-2482_chromosome	1046121	AAT	AAC	N	N	Yes	DNA adenine methylase	1045665	1046318	-1
2009EL-2050	TY-2482_chromosome	1053939	GTC	GCC	V	A	No	FIG00641267: hypothetical protein	1053800	1054039	1
2009EL-2050	TY-2482_chromosome	1255374	GGG	GGA	G	G	Yes	FIG00641555: hypothetical protein	1254315	1255592	-1
2009EL-2050	TY-2482_chromosome	1323393	CTT	CTC	L	L	Yes	PTS system, galactitol-specific IIC component (EC 2.7.1.69)	1322985	1324340	-1
2009EL-2050	TY-2482_chromosome	1449640	CAC	CGC	H	R	No	Ferredoxin-type protein NapG (periplasmic nitrate reductase)	1449084	1449779	-1
2009EL-2050	TY-2482_chromosome	1568661	GGT	GTT	G	V	No	DedA protein	1568435	1569094	-1
2009EL-2050	TY-2482_chromosome	1569584	TTA	GTA	L	V	No	tRNA pseudouridine synthase A (EC 4.2.1.70) ## tRNA Psi38, Psi39 and Psi40	1569177	1569989	-1
2009EL-2050	TY-2482_chromosome	1585657	AAG	ATG	K	M	No	Uncharacterized protein YadU in stf fimbrial cluster	1584930	1585787	-1
2009EL-2050	TY-2482_chromosome	1626783	ACC	CCC	T	P	No	Phage anti-RecBCD 2	1626561	1626857	1
2009EL-2050	TY-2482_chromosome	1651920	T	C				Intergenic region
2009EL-2050	TY-2482_chromosome	1768361	GAA	GAC	E	D	No	Uracil phosphoribosyltransferase (EC 2.4.2.9)	1768286	1768912	-1
2009EL-2050	TY-2482_chromosome	2023168	GCC	GTC	A	V	No	corresponds to STY3070 from Accession AL513382: Salmonella typhi CT18	2022654	2024216	-1
2009EL-2050	TY-2482_chromosome	2046696	GAT	GAG	D	E	No	Queuosine Biosynthesis QueE Radical SAM	2046324	2046995	-1
2009EL-2050	TY-2482_chromosome	2252380	TTG	CTG	L	L	Yes	L-asparaginase (EC 3.5.1.1)	2252144	2253190	-1
2009EL-2050	TY-2482_chromosome	2383330	G	T				Intergenic region
2009EL-2050	TY-2482_chromosome	2583086	ACT	GCT	T	A	No	Outer-membrane protein yhbX precursor	2581932	2583449	-1
2009EL-2050	TY-2482_chromosome	2602394	ATA	ATG	I	M	No	Inner membrane protein YrbG, predicted calcium/sodium:proton antiporter	2602071	2603048	1
2009EL-2050	TY-2482_chromosome	3033847	AAC	CAC	N	H	No	Selenocysteine-specific translation elongation factor	3032507	3034351	-1
2009EL-2050	TY-2482_chromosome	3046537	CAG	CAA	Q	Q	Yes	GTPase (EC 3.6.1.-)	3046408	3046770	-1
2009EL-2050	TY-2482_chromosome	3051041	CCC	CCA	P	P	Yes	Mannitol operon repressor	3050598	3051185	1
2009EL-2050	TY-2482_chromosome	3270513	GTA	GAA	V	E	No	Ribose operon repressor	3269615	3270598	1
2009EL-2050	TY-2482_chromosome	3429136	GAG	GGG	E	G	No	Rhamnulokinase (EC 2.7.1.5)	3428937	3430406	-1
2009EL-2050	TY-2482_chromosome	3548490	TTC	TTT	F	F	Yes	IMP cyclohydrolase (EC 3.5.4.10) / Phosphoribosylaminoimidazolecarboxamide formyltransferase (EC 2.1.2.3)	3547080	3548669	-1
2009EL-2050	TY-2482_chromosome	3965638	A	C				Intergenic region
2009EL-2050	TY-2482_chromosome	4048679	G	A				Intergenic region
2009EL-2050	TY-2482_chromosome	4281346	AGG	AGT	R	S	No	Type VI secretion protein VasI	4280674	4281417	-1
2009EL-2050	TY-2482_chromosome	4405468	A	C				Intergenic region
2009EL-2050	TY-2482_chromosome	4443853	TGG	CGG	W	R	No	4-hydroxybenzoate transporter	4443526	4444737	1
2009EL-2050	TY-2482_chromosome	4527390	ACC	ATC	T	I	No	ATP-dependent protease La (EC 3.4.21.53) Type I	4526435	4528789	1
2009EL-2050	TY-2482_chromosome	4646846	GCG	ACG	A	T	No	VgrG protein	4646700	4648601	-1
2009EL-2050	TY-2482_chromosome	4766259	C	G				Intergenic region
2009EL-2050	TY-2482_chromosome	4833219	G	C				Intergenic region
2009EL-2050	TY-2482_chromosome	4940039	A	G				Intergenic region
2009EL-2050	TY-2482_chromosome	5167303	GCA	GCG	A	A	Yes	Phage integrase	5167132	5168442	-1
2009EL-2050	TY-2482_chromosome	5167450	GCT	GCG	A	A	Yes	Phage integrase	5167132	5168442	-1
2009EL-2050	TY-2482_chromosome	5167533	CAA	AAA	Q	K	No	Phage integrase	5167132	5168442	-1
2009EL-2050	TY-2482_chromosome	5167557	AGC	GGC	S	G	No	Phage integrase	5167132	5168442	-1
2009EL-2050	TY-2482_chromosome	5167639	ACC	ACT	T	T	Yes	Phage integrase	5167132	5168442	-1
2009EL-2050	TY-2482_chromosome	5167680	CGA	AGA	R	R	Yes	Phage integrase	5167132	5168442	-1
2009EL-2050	TY-2482_chromosome	5168552	CAC	CAT	H	H	Yes	Phage excisionase	5168495	5168623	-1
2009EL-2050	TY-2482_chromosome	5168597	ATC	ATT	I	I	Yes	Phage excisionase	5168495	5168623	-1
2009EL-2050	TY-2482_chromosome	5168663	C	T				Intergenic region
2009EL-2050	TY-2482_chromosome	5168674	C	T				Intergenic region
2009EL-2050	TY-2482_chromosome	5169229	C	G				Intergenic region
2009EL-2050	TY-2482_chromosome	5169409	GGT	GGG	G	G	Yes	hypothetical protein	5169338	5169460	1
2009EL-2050	TY-2482_chromosome	5169570	GGT	GGC	G	G	Yes	FIG00640124: hypothetical protein	5169441	5169794	-1
2009EL-2050	TY-2482_chromosome	5169840	CTA	CCA	L	P	No	FIG00640877: hypothetical protein	5169830	5170042	-1
2009EL-2050	TY-2482_chromosome	5170185	AAG	AAA	K	K	Yes	putative adenine methylase	5170002	5170628	-1
2009EL-2050	TY-2482_chromosome	5170227	CCG	CCA	P	P	Yes	putative adenine methylase	5170002	5170628	-1
2009EL-2050	TY-2482_chromosome	5170466	TCT	GCT	S	A	No	putative adenine methylase	5170002	5170628	-1
2009EL-2050	TY-2482_chromosome	5170479	GAT	GAG	D	E	No	putative adenine methylase	5170002	5170628	-1
2009EL-2050	TY-2482_chromosome	5170985	G	A				Intergenic region
2009EL-2050	TY-2482_chromosome	5180786	GAG	GCG	E	A	No	Phage Rha protein	5180305	5181078	-1
2009EL-2050	TY-2482_chromosome	5180795	CTC	CGC	L	R	No	Phage Rha protein	5180305	5181078	-1
2009EL-2050	TY-2482_chromosome	5180808	AAA	GAA	K	E	No	Phage Rha protein	5180305	5181078	-1
2009EL-2050	TY-2482_chromosome	5180810	GAG	GCG	E	A	No	Phage Rha protein	5180305	5181078	-1
2009EL-2050	TY-2482_chromosome	5180811	GAG	AAG	E	K	No	Phage Rha protein	5180305	5181078	-1
2009EL-2050	TY-2482_chromosome	5180812	TCA	TCT	S	S	Yes	Phage Rha protein	5180305	5181078	-1
2009EL-2050	TY-2482_chromosome	5180815	TGC	TGT	C	C	Yes	Phage Rha protein	5180305	5181078	-1
2009EL-2050	TY-2482_chromosome	5180818	GAA	GAT	E	D	No	Phage Rha protein	5180305	5181078	-1
2009EL-2050	TY-2482_chromosome	5180821	ATT	ATG	I	M	No	Phage Rha protein	5180305	5181078	-1
2009EL-2050	TY-2482_chromosome	5180825	AAT	ATT	N	I	No	Phage Rha protein	5180305	5181078	-1
2009EL-2050	TY-2482_chromosome	5180827	GCA	GCG	A	A	Yes	Phage Rha protein	5180305	5181078	-1
2009EL-2050	TY-2482_chromosome	5180830	ATT	ATC	I	I	Yes	Phage Rha protein	5180305	5181078	-1
2009EL-2050	TY-2482_chromosome	5180833	GCC	AAA	A	K	No	Phage Rha protein	5180305	5181078	-1
2009EL-2050	TY-2482_chromosome	5180836	CGC	AAA	R	K	No	Phage Rha protein	5180305	5181078	-1
2009EL-2050	TY-2482_chromosome	5180839	TTG	TTA	L	L	Yes	Phage Rha protein	5180305	5181078	-1
2009EL-2050	TY-2482_chromosome	5180842	GTA	GTT	V	V	Yes	Phage Rha protein	5180305	5181078	-1
2009EL-2050	TY-2482_chromosome	5180847	AAC	GAC	N	D	No	Phage Rha protein	5180305	5181078	-1
2009EL-2050	TY-2482_chromosome	5180848	GAT	GAC	D	D	Yes	Phage Rha protein	5180305	5181078	-1
2009EL-2050	TY-2482_chromosome	5180854	CGA	CGG	R	R	Yes	Phage Rha protein	5180305	5181078	-1
2009EL-2050	TY-2482_chromosome	5180872	GCC	GCT	A	A	Yes	Phage Rha protein	5180305	5181078	-1
2009EL-2050	TY-2482_chromosome	5180877	GTT	ATT	V	I	No	Phage Rha protein	5180305	5181078	-1
2009EL-2050	TY-2482_chromosome	5180878	GCC	GCT	A	A	Yes	Phage Rha protein	5180305	5181078	-1
2009EL-2050	TY-2482_chromosome	5180883	TTT	ATT	F	I	No	Phage Rha protein	5180305	5181078	-1
2009EL-2050	TY-2482_chromosome	5180884	TCC	TCT	S	S	Yes	Phage Rha protein	5180305	5181078	-1
2009EL-2050	TY-2482_chromosome	5180890	ACT	ACA	T	T	Yes	Phage Rha protein	5180305	5181078	-1
2009EL-2050	TY-2482_chromosome	5180893	GTT	GTC	V	V	Yes	Phage Rha protein	5180305	5181078	-1
2009EL-2050	TY-2482_chromosome	5180897	GCT	GTT	A	V	No	Phage Rha protein	5180305	5181078	-1
2009EL-2050	TY-2482_chromosome	5180910	TCC	ACC	S	T	No	Phage Rha protein	5180305	5181078	-1
2009EL-2050	TY-2482_chromosome	5180936	GTC	GCC	V	A	No	Phage Rha protein	5180305	5181078	-1
2009EL-2050	TY-2482_chromosome	5180938	CCA	CCT	P	P	Yes	Phage Rha protein	5180305	5181078	-1
2009EL-2050	TY-2482_chromosome	5180981	TAT	TCT	Y	S	No	Phage Rha protein	5180305	5181078	-1
2009EL-2050	TY-2482_chromosome	5180991	AGC	TGC	S	C	No	Phage Rha protein	5180305	5181078	-1
2009EL-2050	TY-2482_chromosome	5180998	GCT	AGG	A	R	No	Phage Rha protein	5180305	5181078	-1
2009EL-2050	TY-2482_chromosome	5181031	AGC	CCT	S	P	No	Phage Rha protein	5180305	5181078	-1
2009EL-2050	TY-2482_chromosome	5181036	TGT	AGT	C	S	No	Phage Rha protein	5180305	5181078	-1
2009EL-2050	TY-2482_chromosome	5181110	G	A				Intergenic region
2009EL-2050	TY-2482_chromosome	5181165	A	C				Intergenic region
2009EL-2050	TY-2482_chromosome	5181166	G	C				Intergenic region
2009EL-2050	TY-2482_chromosome	5181167	C	T				Intergenic region
2009EL-2050	TY-2482_chromosome	5181188	G	A				Intergenic region
2009EL-2050	TY-2482_chromosome	5181236	T	C				Intergenic region
2009EL-2050	TY-2482_chromosome	5181443	A	G				Intergenic region
2009EL-2050	TY-2482_chromosome	5181534	T	G				Intergenic region
2009EL-2050	TY-2482_chromosome	5181572	G	A				Intergenic region
2009EL-2050	TY-2482_chromosome	5181576	C	G				Intergenic region
2009EL-2050	TY-2482_chromosome	5181579	T	A				Intergenic region
2009EL-2050	TY-2482_chromosome	5181582	A	G				Intergenic region
2009EL-2050	TY-2482_chromosome	5181583	A	G				Intergenic region
2009EL-2050	TY-2482_chromosome	5181587	C	T				Intergenic region
2009EL-2050	TY-2482_chromosome	5181590	G	A				Intergenic region
2009EL-2050	TY-2482_chromosome	5181594	T	A				Intergenic region
2009EL-2050	TY-2482_chromosome	5181637	G	A				Intergenic region
2009EL-2050	TY-2482_chromosome	5182819	TAT	TAC	Y	Y	Yes	Modification methylase PstI (EC 2.1.1.72)	5182657	5184126	-1
2009EL-2050	TY-2482_chromosome	5183359	CTA	CTG	L	L	Yes	Modification methylase PstI (EC 2.1.1.72)	5182657	5184126	-1
2009EL-2050	TY-2482_chromosome	5191947	GCT	GCA	A	A	Yes	Shiga-like toxin II subunit A precursor (EC 3.2.2.22)	5191039	5191998	1
2009EL-2050	TY-2482_chromosome	5192412	G	A				Intergenic region
2009EL-2050	TY-2482_chromosome	5196225	G	A				Intergenic region
2009EL-2050	TY-2482_chromosome	5196226	G	C				Intergenic region
2009EL-2050	TY-2482_chromosome	5196239	C	T				Intergenic region
2009EL-2050	TY-2482_chromosome	5196241	C	A				Intergenic region
2009EL-2050	TY-2482_chromosome	5196242	T	A				Intergenic region
2009EL-2050	TY-2482_chromosome	5196260	T	C				Intergenic region
2009EL-2050	TY-2482_chromosome	5196468	GGT	GGC	G	G	Yes	Putative antirepressor protein of cryptic prophage CP-933M	5196409	5196978	1
2009EL-2050	TY-2482_chromosome	5196471	GAG	GAA	E	E	Yes	Putative antirepressor protein of cryptic prophage CP-933M	5196409	5196978	1
2009EL-2050	TY-2482_chromosome	5196621	CCA	CCG	P	P	Yes	Putative antirepressor protein of cryptic prophage CP-933M	5196409	5196978	1
2009EL-2050	TY-2482_chromosome	5196686	GAC	GGC	D	G	No	Putative antirepressor protein of cryptic prophage CP-933M	5196409	5196978	1
2009EL-2050	TY-2482_chromosome	5196714	TGC	TGT	C	C	Yes	Putative antirepressor protein of cryptic prophage CP-933M	5196409	5196978	1
2009EL-2050	TY-2482_chromosome	5196747	GGG	GGT	G	G	Yes	Putative antirepressor protein of cryptic prophage CP-933M	5196409	5196978	1
2009EL-2050	TY-2482_chromosome	5196748	GGT	TTT	G	F	No	Putative antirepressor protein of cryptic prophage CP-933M	5196409	5196978	1
2009EL-2050	TY-2482_chromosome	5196798	GCC	GCT	A	A	Yes	Putative antirepressor protein of cryptic prophage CP-933M	5196409	5196978	1
2009EL-2050	TY-2482_chromosome	5196874	GCC	TCC	A	S	No	Putative antirepressor protein of cryptic prophage CP-933M	5196409	5196978	1
2009EL-2050	TY-2482_chromosome	5197026	GGC	ATC	G	I	No	FIG00641645: hypothetical protein	5196993	5197127	1
2009EL-2050	TY-2482_chromosome	5197031	CTT	CTC	L	L	Yes	FIG00641645: hypothetical protein	5196993	5197127	1
2009EL-2050	TY-2482_chromosome	5197046	GGT	GGC	G	G	Yes	FIG00641645: hypothetical protein	5196993	5197127	1
2009EL-2050	TY-2482_chromosome	5197057	TCA	TTA	S	L	No	FIG00641645: hypothetical protein	5196993	5197127	1
2009EL-2050	TY-2482_chromosome	5197059	CTA	GTC	L	V	No	FIG00641645: hypothetical protein	5196993	5197127	1
2009EL-2050	TY-2482_chromosome	5197073	GTT	GTC	V	V	Yes	FIG00641645: hypothetical protein	5196993	5197127	1
2009EL-2050	TY-2482_chromosome	5197075	CTT	CAT	L	H	No	FIG00641645: hypothetical protein	5196993	5197127	1
2009EL-2050	TY-2482_chromosome	5198381	A	C				Intergenic region
2009EL-2050	TY-2482_chromosome	5198388	T	G				Intergenic region
2009EL-2050	TY-2482_chromosome	5198608	A	C				Intergenic region
2009EL-2050	TY-2482_chromosome	5206740	CCA	CCG	P	P	Yes	Phage protein	5206594	5207157	1
2009EL-2050	TY-2482_chromosome	5206743	GTA	GTG	V	V	Yes	Phage protein	5206594	5207157	1
2009EL-2050	TY-2482_chromosome	5208332	GTC	ATC	V	I	No	Phage tail fiber protein	5207804	5209996	1
2009EL-2050	TY-2482_chromosome	5208871	GGA	GGT	G	G	Yes	Phage tail fiber protein	5207804	5209996	1
2009EL-2050	TY-2482_chromosome	5208922	CCA	CCT	P	P	Yes	Phage tail fiber protein	5207804	5209996	1
2009EL-2050	TY-2482_chromosome	5214807	GAG	AAC	E	N	No	Outer membrane protein Lom	5214726	5215460	1

## Sheet: TY_2071 Indel
Query Chromosome	Reference Chromosome	INDEL_position	Sequence	Length	Type	Product	CDS_start	CDS_end
2009EL-2071	TY-2482_chromosome	48142	G	1	Insertion	Intergenic region
2009EL-2071	TY-2482_chromosome	168398	A	1	Insertion	Intergenic region
2009EL-2071	TY-2482_chromosome	680774	TCGGC	5	Insertion	Anaerobic dimethyl sulfoxide reductase chain B (EC 1.8.99.-)	680540	680776
2009EL-2071	TY-2482_chromosome	1035253	CCC	3	Deletion	Intergenic region
2009EL-2071	TY-2482_chromosome	1042690	T	1	Insertion	Antitermination protein Q	1042616	1042957
2009EL-2071	TY-2482_chromosome	1042696	G	1	Deletion	Antitermination protein Q	1042616	1042957
2009EL-2071	TY-2482_chromosome	1107951	ACTTCCGCTGCACCAACAGTTACCGCCGCCGCCG	34	Insertion	Flagellar biosynthesis protein FliC	1107923	1108675
2009EL-2071	TY-2482_chromosome	2142318	TTCAAAATACTTTGATCGCCAATGCAAAAA	30	Insertion	Type III secretion inner membrane protein (YscU,SpaS,EscU,HrcU,SsaU, homologous to flagellar export components)	2142068	2142331
2009EL-2071	TY-2482_chromosome	3763823	GGCCGGATTTAC	12	Insertion	Intergenic region
2009EL-2071	TY-2482_chromosome	4117717	T	1	Insertion	Intergenic region
2009EL-2071	TY-2482_chromosome	5169129	T	1	Deletion	Intergenic region
2009EL-2071	TY-2482_chromosome	5169602	CTGCACTGGCTGCACTGGCTGCACTGA	27	Insertion	FIG00640124: hypothetical protein	5169441	5169794
2009EL-2071	TY-2482_chromosome	5180823	C	1	Insertion	Phage Rha protein	5180305	5181078
2009EL-2071	TY-2482_chromosome	5180829	C	1	Deletion	Phage Rha protein	5180305	5181078
2009EL-2071	TY-2482_chromosome	5180860	T	1	Insertion	Phage Rha protein	5180305	5181078
2009EL-2071	TY-2482_chromosome	5180867	T	1	Deletion	Phage Rha protein	5180305	5181078
2009EL-2071	TY-2482_chromosome	5181210	C	1	Insertion	Intergenic region
2009EL-2071	TY-2482_chromosome	5197072	T	1	Deletion	FIG00641645: hypothetical protein	5196993	5197127

## Sheet: TY_2071 SNP
Query Chromosome	Reference Chromosome	SNP_position	Ref_codon	Sub_codon	aa_Ref	aa_Sub	Synonymous	Product	CDS_start	CDS_end	CDS_strand
2009EL-2071	TY-2482_chromosome	347122	CGA	CAA	R	Q	No	Putative oxidoreductase	346383	347510	-1
2009EL-2071	TY-2482_chromosome	464187	AGA	AGG	R	R	Yes	FIG005189: putative transferase clustered with tellurite resistance proteins TehA/TehB	463683	464663	-1
2009EL-2071	TY-2482_chromosome	537789	ATT	GTT	I	V	No	Probable glutamate/gamma-aminobutyrate antiporter	537004	538539	-1
2009EL-2071	TY-2482_chromosome	607153	C	G				Intergenic region
2009EL-2071	TY-2482_chromosome	696794	CCC	ACC	P	T	No	Protein ydgH precursor	695909	696853	1
2009EL-2071	TY-2482_chromosome	776005	TCT	TTT	S	F	No	L,D-transpeptidase YnhG	775014	776018	-1
2009EL-2071	TY-2482_chromosome	917583	C	T				Intergenic region
2009EL-2071	TY-2482_chromosome	1009701	A	G				Intergenic region
2009EL-2071	TY-2482_chromosome	1009758	A	T				Intergenic region
2009EL-2071	TY-2482_chromosome	1020918	ACT	ACC	T	T	Yes	Phage tail length tape-measure protein 1	1019322	1021934	-1
2009EL-2071	TY-2482_chromosome	1021166	GGG	TGG	G	W	No	Phage tail length tape-measure protein 1	1019322	1021934	-1
2009EL-2071	TY-2482_chromosome	1021255	CAG	CTG	Q	L	No	Phage tail length tape-measure protein 1	1019322	1021934	-1
2009EL-2071	TY-2482_chromosome	1035224	C	T				Intergenic region
2009EL-2071	TY-2482_chromosome	1035226	G	A				Intergenic region
2009EL-2071	TY-2482_chromosome	1035245	A	G				Intergenic region
2009EL-2071	TY-2482_chromosome	1040984	CTT	TTG	L	L	Yes	hypothetical protein	1040921	1041046	-1
2009EL-2071	TY-2482_chromosome	1041005	GGT	GGG	G	G	Yes	hypothetical protein	1040921	1041046	-1
2009EL-2071	TY-2482_chromosome	1041014	CCG	CCA	P	P	Yes	hypothetical protein	1040921	1041046	-1
2009EL-2071	TY-2482_chromosome	1041056	G	A				Intergenic region
2009EL-2071	TY-2482_chromosome	1041060	T	C				Intergenic region
2009EL-2071	TY-2482_chromosome	1041084	G	T				Intergenic region
2009EL-2071	TY-2482_chromosome	1041085	A	G				Intergenic region
2009EL-2071	TY-2482_chromosome	1041090	T	G				Intergenic region
2009EL-2071	TY-2482_chromosome	1042663	TTG	CTG	L	L	Yes	Antitermination protein Q	1042616	1042957	-1
2009EL-2071	TY-2482_chromosome	1042664	GAG	GAA	E	E	Yes	Antitermination protein Q	1042616	1042957	-1
2009EL-2071	TY-2482_chromosome	1042667	AAA	AAG	K	K	Yes	Antitermination protein Q	1042616	1042957	-1
2009EL-2071	TY-2482_chromosome	1042670	AGA	AGG	R	R	Yes	Antitermination protein Q	1042616	1042957	-1
2009EL-2071	TY-2482_chromosome	1042673	ATA	ATT	I	I	Yes	Antitermination protein Q	1042616	1042957	-1
2009EL-2071	TY-2482_chromosome	1042679	GGG	GGC	G	G	Yes	Antitermination protein Q	1042616	1042957	-1
2009EL-2071	TY-2482_chromosome	1042688	TGT	TGC	C	C	Yes	Antitermination protein Q	1042616	1042957	-1
2009EL-2071	TY-2482_chromosome	1042691	AAG	AAA	K	K	Yes	Antitermination protein Q	1042616	1042957	-1
2009EL-2071	TY-2482_chromosome	1042703	GCA	GCG	A	A	Yes	Antitermination protein Q	1042616	1042957	-1
2009EL-2071	TY-2482_chromosome	1042712	AGA	CGT	R	R	Yes	Antitermination protein Q	1042616	1042957	-1
2009EL-2071	TY-2482_chromosome	1042717	CTA	TTA	L	L	Yes	Antitermination protein Q	1042616	1042957	-1
2009EL-2071	TY-2482_chromosome	1042724	GGC	GGT	G	G	Yes	Antitermination protein Q	1042616	1042957	-1
2009EL-2071	TY-2482_chromosome	1042736	CAT	CAC	H	H	Yes	Antitermination protein Q	1042616	1042957	-1
2009EL-2071	TY-2482_chromosome	1042739	GCT	GCC	A	A	Yes	Antitermination protein Q	1042616	1042957	-1
2009EL-2071	TY-2482_chromosome	1042742	ATT	ATC	I	I	Yes	Antitermination protein Q	1042616	1042957	-1
2009EL-2071	TY-2482_chromosome	1042745	GTT	ATC	V	I	No	Antitermination protein Q	1042616	1042957	-1
2009EL-2071	TY-2482_chromosome	1042748	TTG	CTC	L	L	Yes	Antitermination protein Q	1042616	1042957	-1
2009EL-2071	TY-2482_chromosome	1042757	GAG	GAA	E	E	Yes	Antitermination protein Q	1042616	1042957	-1
2009EL-2071	TY-2482_chromosome	1042760	GAA	GAG	E	E	Yes	Antitermination protein Q	1042616	1042957	-1
2009EL-2071	TY-2482_chromosome	1042763	CCC	CCA	P	P	Yes	Antitermination protein Q	1042616	1042957	-1
2009EL-2071	TY-2482_chromosome	1042766	AAG	AAA	K	K	Yes	Antitermination protein Q	1042616	1042957	-1
2009EL-2071	TY-2482_chromosome	1042772	AAA	AGG	K	R	No	Antitermination protein Q	1042616	1042957	-1
2009EL-2071	TY-2482_chromosome	1042775	CGG	AGA	R	R	Yes	Antitermination protein Q	1042616	1042957	-1
2009EL-2071	TY-2482_chromosome	1042781	CGA	CGG	R	R	Yes	Antitermination protein Q	1042616	1042957	-1
2009EL-2071	TY-2482_chromosome	1042784	GCG	GCT	A	A	Yes	Antitermination protein Q	1042616	1042957	-1
2009EL-2071	TY-2482_chromosome	1042787	GTT	GTG	V	V	Yes	Antitermination protein Q	1042616	1042957	-1
2009EL-2071	TY-2482_chromosome	1042793	AGC	AGT	S	S	Yes	Antitermination protein Q	1042616	1042957	-1
2009EL-2071	TY-2482_chromosome	1042799	ATT	ATA	I	I	Yes	Antitermination protein Q	1042616	1042957	-1
2009EL-2071	TY-2482_chromosome	1042808	GGA	GGC	G	G	Yes	Antitermination protein Q	1042616	1042957	-1
2009EL-2071	TY-2482_chromosome	1042814	GAT	GAC	D	D	Yes	Antitermination protein Q	1042616	1042957	-1
2009EL-2071	TY-2482_chromosome	1042823	TGC	TGT	C	C	Yes	Antitermination protein Q	1042616	1042957	-1
2009EL-2071	TY-2482_chromosome	1042826	CAA	CAG	Q	Q	Yes	Antitermination protein Q	1042616	1042957	-1
2009EL-2071	TY-2482_chromosome	1042829	CAA	ATT	Q	I	No	Antitermination protein Q	1042616	1042957	-1
2009EL-2071	TY-2482_chromosome	1042832	CGC	CGG	R	R	Yes	Antitermination protein Q	1042616	1042957	-1
2009EL-2071	TY-2482_chromosome	1042837	ACA	TCA	T	S	No	Antitermination protein Q	1042616	1042957	-1
2009EL-2071	TY-2482_chromosome	1042838	AAA	AAG	K	K	Yes	Antitermination protein Q	1042616	1042957	-1
2009EL-2071	TY-2482_chromosome	1042841	AAG	AAA	K	K	Yes	Antitermination protein Q	1042616	1042957	-1
2009EL-2071	TY-2482_chromosome	1042844	GGA	GGC	G	G	Yes	Antitermination protein Q	1042616	1042957	-1
2009EL-2071	TY-2482_chromosome	1042855	CTA	TTA	L	L	Yes	Antitermination protein Q	1042616	1042957	-1
2009EL-2071	TY-2482_chromosome	1042856	TTA	CTT	L	L	Yes	Antitermination protein Q	1042616	1042957	-1
2009EL-2071	TY-2482_chromosome	1042859	GGT	GGA	G	G	Yes	Antitermination protein Q	1042616	1042957	-1
2009EL-2071	TY-2482_chromosome	1042862	AAA	AAG	K	K	Yes	Antitermination protein Q	1042616	1042957	-1
2009EL-2071	TY-2482_chromosome	1042865	TTT	TTC	F	F	Yes	Antitermination protein Q	1042616	1042957	-1
2009EL-2071	TY-2482_chromosome	1042868	GGG	GGT	G	G	Yes	Antitermination protein Q	1042616	1042957	-1
2009EL-2071	TY-2482_chromosome	1042871	GCA	GCT	A	A	Yes	Antitermination protein Q	1042616	1042957	-1
2009EL-2071	TY-2482_chromosome	1042874	GCT	GCG	A	A	Yes	Antitermination protein Q	1042616	1042957	-1
2009EL-2071	TY-2482_chromosome	1042877	GTT	ATA	V	I	No	Antitermination protein Q	1042616	1042957	-1
2009EL-2071	TY-2482_chromosome	1042880	CCT	CCG	P	P	Yes	Antitermination protein Q	1042616	1042957	-1
2009EL-2071	TY-2482_chromosome	1042895	GGT	GGA	G	G	Yes	Antitermination protein Q	1042616	1042957	-1
2009EL-2071	TY-2482_chromosome	1042898	AGT	AGC	S	S	Yes	Antitermination protein Q	1042616	1042957	-1
2009EL-2071	TY-2482_chromosome	1042901	AAC	AAT	N	N	Yes	Antitermination protein Q	1042616	1042957	-1
2009EL-2071	TY-2482_chromosome	1042904	GAT	GAC	D	D	Yes	Antitermination protein Q	1042616	1042957	-1
2009EL-2071	TY-2482_chromosome	1042909	GCA	TCA	A	S	No	Antitermination protein Q	1042616	1042957	-1
2009EL-2071	TY-2482_chromosome	1042910	GCA	GCT	A	A	Yes	Antitermination protein Q	1042616	1042957	-1
2009EL-2071	TY-2482_chromosome	1042919	GCA	GCT	A	A	Yes	Antitermination protein Q	1042616	1042957	-1
2009EL-2071	TY-2482_chromosome	1042922	GGT	GGA	G	G	Yes	Antitermination protein Q	1042616	1042957	-1
2009EL-2071	TY-2482_chromosome	1042928	CGC	CGT	R	R	Yes	Antitermination protein Q	1042616	1042957	-1
2009EL-2071	TY-2482_chromosome	1042931	GAC	GAT	D	D	Yes	Antitermination protein Q	1042616	1042957	-1
2009EL-2071	TY-2482_chromosome	1042936	TTG	ATG	L	M	No	Antitermination protein Q	1042616	1042957	-1
2009EL-2071	TY-2482_chromosome	1042987	GGC	GGT	G	G	Yes	Putative cytoplasmic protein	1042975	1043892	-1
2009EL-2071	TY-2482_chromosome	1042999	GCA	GCG	A	A	Yes	Putative cytoplasmic protein	1042975	1043892	-1
2009EL-2071	TY-2482_chromosome	1043025	CTG	TTG	L	L	Yes	Putative cytoplasmic protein	1042975	1043892	-1
2009EL-2071	TY-2482_chromosome	1043116	GAC	GAT	D	D	Yes	Putative cytoplasmic protein	1042975	1043892	-1
2009EL-2071	TY-2482_chromosome	1043132	GCT	GGT	A	G	No	Putative cytoplasmic protein	1042975	1043892	-1
2009EL-2071	TY-2482_chromosome	1043140	GGT	GGG	G	G	Yes	Putative cytoplasmic protein	1042975	1043892	-1
2009EL-2071	TY-2482_chromosome	1043152	GGT	GGC	G	G	Yes	Putative cytoplasmic protein	1042975	1043892	-1
2009EL-2071	TY-2482_chromosome	1043161	CAC	CAT	H	H	Yes	Putative cytoplasmic protein	1042975	1043892	-1
2009EL-2071	TY-2482_chromosome	1043182	AAA	AAG	K	K	Yes	Putative cytoplasmic protein	1042975	1043892	-1
2009EL-2071	TY-2482_chromosome	1043197	TGC	TGT	C	C	Yes	Putative cytoplasmic protein	1042975	1043892	-1
2009EL-2071	TY-2482_chromosome	1043317	AAG	AAA	K	K	Yes	Putative cytoplasmic protein	1042975	1043892	-1
2009EL-2071	TY-2482_chromosome	1043374	GTT	GTC	V	V	Yes	Putative cytoplasmic protein	1042975	1043892	-1
2009EL-2071	TY-2482_chromosome	1043446	GAT	GAC	D	D	Yes	Putative cytoplasmic protein	1042975	1043892	-1
2009EL-2071	TY-2482_chromosome	1043491	CAT	CAC	H	H	Yes	Putative cytoplasmic protein	1042975	1043892	-1
2009EL-2071	TY-2482_chromosome	1043547	AGT	TGT	S	C	No	Putative cytoplasmic protein	1042975	1043892	-1
2009EL-2071	TY-2482_chromosome	1043619	TTG	CTG	L	L	Yes	Putative cytoplasmic protein	1042975	1043892	-1
2009EL-2071	TY-2482_chromosome	1043629	GGC	GGT	G	G	Yes	Putative cytoplasmic protein	1042975	1043892	-1
2009EL-2071	TY-2482_chromosome	1043650	ACA	ACC	T	T	Yes	Putative cytoplasmic protein	1042975	1043892	-1
2009EL-2071	TY-2482_chromosome	1043671	GAC	GGA	D	G	No	Putative cytoplasmic protein	1042975	1043892	-1
2009EL-2071	TY-2482_chromosome	1043760	AAT	CAT	N	H	No	Putative cytoplasmic protein	1042975	1043892	-1
2009EL-2071	TY-2482_chromosome	1043761	CGT	CGC	R	R	Yes	Putative cytoplasmic protein	1042975	1043892	-1
2009EL-2071	TY-2482_chromosome	1043845	GAA	GAG	E	E	Yes	Putative cytoplasmic protein	1042975	1043892	-1
2009EL-2071	TY-2482_chromosome	1043865	TTG	CTG	L	L	Yes	Putative cytoplasmic protein	1042975	1043892	-1
2009EL-2071	TY-2482_chromosome	1043886	TTG	CTG	L	L	Yes	Putative cytoplasmic protein	1042975	1043892	-1
2009EL-2071	TY-2482_chromosome	1043908	T	C				Intergenic region
2009EL-2071	TY-2482_chromosome	1043965	G	A				Intergenic region
2009EL-2071	TY-2482_chromosome	1044008	TTC	TTT	F	F	Yes	Phage-related protein	1043972	1044787	-1
2009EL-2071	TY-2482_chromosome	1044053	CCC	CCT	P	P	Yes	Phage-related protein	1043972	1044787	-1
2009EL-2071	TY-2482_chromosome	1044092	ACA	ACC	T	T	Yes	Phage-related protein	1043972	1044787	-1
2009EL-2071	TY-2482_chromosome	1044149	CAG	CAA	Q	Q	Yes	Phage-related protein	1043972	1044787	-1
2009EL-2071	TY-2482_chromosome	1044152	GAG	GAA	E	E	Yes	Phage-related protein	1043972	1044787	-1
2009EL-2071	TY-2482_chromosome	1044155	GTC	GTT	V	V	Yes	Phage-related protein	1043972	1044787	-1
2009EL-2071	TY-2482_chromosome	1044171	GTG	GCG	V	A	No	Phage-related protein	1043972	1044787	-1
2009EL-2071	TY-2482_chromosome	1045905	GAC	GAT	D	D	Yes	DNA adenine methylase	1045665	1046318	-1
2009EL-2071	TY-2482_chromosome	1045983	GCT	GCC	A	A	Yes	DNA adenine methylase	1045665	1046318	-1
2009EL-2071	TY-2482_chromosome	1046100	TCA	TCT	S	S	Yes	DNA adenine methylase	1045665	1046318	-1
2009EL-2071	TY-2482_chromosome	1046121	AAT	AAC	N	N	Yes	DNA adenine methylase	1045665	1046318	-1
2009EL-2071	TY-2482_chromosome	1053939	GTC	GCC	V	A	No	FIG00641267: hypothetical protein	1053800	1054039	1
2009EL-2071	TY-2482_chromosome	1255374	GGG	GGA	G	G	Yes	FIG00641555: hypothetical protein	1254315	1255592	-1
2009EL-2071	TY-2482_chromosome	1323393	CTT	CTC	L	L	Yes	PTS system, galactitol-specific IIC component (EC 2.7.1.69)	1322985	1324340	-1
2009EL-2071	TY-2482_chromosome	1449640	CAC	CGC	H	R	No	Ferredoxin-type protein NapG (periplasmic nitrate reductase)	1449084	1449779	-1
2009EL-2071	TY-2482_chromosome	1568661	GGT	GTT	G	V	No	DedA protein	1568435	1569094	-1
2009EL-2071	TY-2482_chromosome	1569584	TTA	GTA	L	V	No	tRNA pseudouridine synthase A (EC 4.2.1.70) ## tRNA Psi38, Psi39 and Psi40	1569177	1569989	-1
2009EL-2071	TY-2482_chromosome	1585657	AAG	ATG	K	M	No	Uncharacterized protein YadU in stf fimbrial cluster	1584930	1585787	-1
2009EL-2071	TY-2482_chromosome	1621730	AGA	GGA	R	G	No	Phage portal	1619754	1621880	-1
2009EL-2071	TY-2482_chromosome	1626783	ACC	CCC	T	P	No	Phage anti-RecBCD 2	1626561	1626857	1
2009EL-2071	TY-2482_chromosome	1651920	T	C				Intergenic region
2009EL-2071	TY-2482_chromosome	1768361	GAA	GAC	E	D	No	Uracil phosphoribosyltransferase (EC 2.4.2.9)	1768286	1768912	-1
2009EL-2071	TY-2482_chromosome	2023168	GCC	GTC	A	V	No	corresponds to STY3070 from Accession AL513382: Salmonella typhi CT18	2022654	2024216	-1
2009EL-2071	TY-2482_chromosome	2046696	GAT	GAG	D	E	No	Queuosine Biosynthesis QueE Radical SAM	2046324	2046995	-1
2009EL-2071	TY-2482_chromosome	2252380	TTG	CTG	L	L	Yes	L-asparaginase (EC 3.5.1.1)	2252144	2253190	-1
2009EL-2071	TY-2482_chromosome	2383330	G	T				Intergenic region
2009EL-2071	TY-2482_chromosome	2583086	ACT	GCT	T	A	No	Outer-membrane protein yhbX precursor	2581932	2583449	-1
2009EL-2071	TY-2482_chromosome	2602394	ATA	ATG	I	M	No	Inner membrane protein YrbG, predicted calcium/sodium:proton antiporter	2602071	2603048	1
2009EL-2071	TY-2482_chromosome	2969877	GGT	GAT	G	D	No	hypothetical protein	2969789	2969917	1
2009EL-2071	TY-2482_chromosome	2969920	A	G				Intergenic region
2009EL-2071	TY-2482_chromosome	2969970	TGC	TAC	C	Y	No	hypothetical protein	2969921	2969980	1
2009EL-2071	TY-2482_chromosome	2970348	CCC	CTC	P	L	No	FIG00638919: hypothetical protein	2970272	2970463	1
2009EL-2071	TY-2482_chromosome	2970360	GAT	GGT	D	G	No	FIG00638919: hypothetical protein	2970272	2970463	1
2009EL-2071	TY-2482_chromosome	2970398	GCA	ACA	A	T	No	FIG00638919: hypothetical protein	2970272	2970463	1
2009EL-2071	TY-2482_chromosome	2970403	TGG	TGA	W	*	No	FIG00638919: hypothetical protein	2970272	2970463	1
2009EL-2071	TY-2482_chromosome	2970408	GTT	GCT	V	A	No	FIG00638919: hypothetical protein	2970272	2970463	1
2009EL-2071	TY-2482_chromosome	2970453	TAC	TGC	Y	C	No	FIG00638919: hypothetical protein	2970272	2970463	1
2009EL-2071	TY-2482_chromosome	3033847	AAC	CAC	N	H	No	Selenocysteine-specific translation elongation factor	3032507	3034351	-1
2009EL-2071	TY-2482_chromosome	3046537	CAG	CAA	Q	Q	Yes	GTPase (EC 3.6.1.-)	3046408	3046770	-1
2009EL-2071	TY-2482_chromosome	3051041	CCC	CCA	P	P	Yes	Mannitol operon repressor	3050598	3051185	1
2009EL-2071	TY-2482_chromosome	3429136	GAG	GGG	E	G	No	Rhamnulokinase (EC 2.7.1.5)	3428937	3430406	-1
2009EL-2071	TY-2482_chromosome	3965638	A	C				Intergenic region
2009EL-2071	TY-2482_chromosome	4048679	G	A				Intergenic region
2009EL-2071	TY-2482_chromosome	4281346	AGG	AGT	R	S	No	Type VI secretion protein VasI	4280674	4281417	-1
2009EL-2071	TY-2482_chromosome	4405468	A	C				Intergenic region
2009EL-2071	TY-2482_chromosome	4443853	TGG	CGG	W	R	No	4-hydroxybenzoate transporter	4443526	4444737	1
2009EL-2071	TY-2482_chromosome	4527390	ACC	ATC	T	I	No	ATP-dependent protease La (EC 3.4.21.53) Type I	4526435	4528789	1
2009EL-2071	TY-2482_chromosome	4833219	G	C				Intergenic region
2009EL-2071	TY-2482_chromosome	4940039	A	G				Intergenic region
2009EL-2071	TY-2482_chromosome	5167303	GCA	GCG	A	A	Yes	Phage integrase	5167132	5168442	-1
2009EL-2071	TY-2482_chromosome	5167450	GCT	GCG	A	A	Yes	Phage integrase	5167132	5168442	-1
2009EL-2071	TY-2482_chromosome	5167533	CAA	AAA	Q	K	No	Phage integrase	5167132	5168442	-1
2009EL-2071	TY-2482_chromosome	5167557	AGC	GGC	S	G	No	Phage integrase	5167132	5168442	-1
2009EL-2071	TY-2482_chromosome	5167639	ACC	ACT	T	T	Yes	Phage integrase	5167132	5168442	-1
2009EL-2071	TY-2482_chromosome	5167680	CGA	AGA	R	R	Yes	Phage integrase	5167132	5168442	-1
2009EL-2071	TY-2482_chromosome	5168552	CAC	CAT	H	H	Yes	Phage excisionase	5168495	5168623	-1
2009EL-2071	TY-2482_chromosome	5168597	ATC	ATT	I	I	Yes	Phage excisionase	5168495	5168623	-1
2009EL-2071	TY-2482_chromosome	5168663	C	T				Intergenic region
2009EL-2071	TY-2482_chromosome	5168674	C	T				Intergenic region
2009EL-2071	TY-2482_chromosome	5169229	C	G				Intergenic region
2009EL-2071	TY-2482_chromosome	5169409	GGT	GGG	G	G	Yes	hypothetical protein	5169338	5169460	1
2009EL-2071	TY-2482_chromosome	5169570	GGT	GGC	G	G	Yes	FIG00640124: hypothetical protein	5169441	5169794	-1
2009EL-2071	TY-2482_chromosome	5169840	CTA	CCA	L	P	No	FIG00640877: hypothetical protein	5169830	5170042	-1
2009EL-2071	TY-2482_chromosome	5170185	AAG	AAA	K	K	Yes	putative adenine methylase	5170002	5170628	-1
2009EL-2071	TY-2482_chromosome	5170227	CCG	CCA	P	P	Yes	putative adenine methylase	5170002	5170628	-1
2009EL-2071	TY-2482_chromosome	5170466	TCT	GCT	S	A	No	putative adenine methylase	5170002	5170628	-1
2009EL-2071	TY-2482_chromosome	5170479	GAT	GAG	D	E	No	putative adenine methylase	5170002	5170628	-1
2009EL-2071	TY-2482_chromosome	5170985	G	A				Intergenic region
2009EL-2071	TY-2482_chromosome	5180786	GAG	GCG	E	A	No	Phage Rha protein	5180305	5181078	-1
2009EL-2071	TY-2482_chromosome	5180795	CTC	CGC	L	R	No	Phage Rha protein	5180305	5181078	-1
2009EL-2071	TY-2482_chromosome	5180808	AAA	GAA	K	E	No	Phage Rha protein	5180305	5181078	-1
2009EL-2071	TY-2482_chromosome	5180810	GAG	GCG	E	A	No	Phage Rha protein	5180305	5181078	-1
2009EL-2071	TY-2482_chromosome	5180811	GAG	AAG	E	K	No	Phage Rha protein	5180305	5181078	-1
2009EL-2071	TY-2482_chromosome	5180812	TCA	TCT	S	S	Yes	Phage Rha protein	5180305	5181078	-1
2009EL-2071	TY-2482_chromosome	5180815	TGC	TGT	C	C	Yes	Phage Rha protein	5180305	5181078	-1
2009EL-2071	TY-2482_chromosome	5180818	GAA	GAT	E	D	No	Phage Rha protein	5180305	5181078	-1
2009EL-2071	TY-2482_chromosome	5180821	ATT	ATG	I	M	No	Phage Rha protein	5180305	5181078	-1
2009EL-2071	TY-2482_chromosome	5180825	AAT	ATT	N	I	No	Phage Rha protein	5180305	5181078	-1
2009EL-2071	TY-2482_chromosome	5180827	GCA	GCG	A	A	Yes	Phage Rha protein	5180305	5181078	-1
2009EL-2071	TY-2482_chromosome	5180830	ATT	ATC	I	I	Yes	Phage Rha protein	5180305	5181078	-1
2009EL-2071	TY-2482_chromosome	5180833	GCC	AAA	A	K	No	Phage Rha protein	5180305	5181078	-1
2009EL-2071	TY-2482_chromosome	5180836	CGC	AAA	R	K	No	Phage Rha protein	5180305	5181078	-1
2009EL-2071	TY-2482_chromosome	5180839	TTG	TTA	L	L	Yes	Phage Rha protein	5180305	5181078	-1
2009EL-2071	TY-2482_chromosome	5180842	GTA	GTT	V	V	Yes	Phage Rha protein	5180305	5181078	-1
2009EL-2071	TY-2482_chromosome	5180847	AAC	GAC	N	D	No	Phage Rha protein	5180305	5181078	-1
2009EL-2071	TY-2482_chromosome	5180848	GAT	GAC	D	D	Yes	Phage Rha protein	5180305	5181078	-1
2009EL-2071	TY-2482_chromosome	5180854	CGA	CGG	R	R	Yes	Phage Rha protein	5180305	5181078	-1
2009EL-2071	TY-2482_chromosome	5180872	GCC	GCT	A	A	Yes	Phage Rha protein	5180305	5181078	-1
2009EL-2071	TY-2482_chromosome	5180877	GTT	ATT	V	I	No	Phage Rha protein	5180305	5181078	-1
2009EL-2071	TY-2482_chromosome	5180878	GCC	GCT	A	A	Yes	Phage Rha protein	5180305	5181078	-1
2009EL-2071	TY-2482_chromosome	5180883	TTT	ATT	F	I	No	Phage Rha protein	5180305	5181078	-1
2009EL-2071	TY-2482_chromosome	5180884	TCC	TCT	S	S	Yes	Phage Rha protein	5180305	5181078	-1
2009EL-2071	TY-2482_chromosome	5180890	ACT	ACA	T	T	Yes	Phage Rha protein	5180305	5181078	-1
2009EL-2071	TY-2482_chromosome	5180893	GTT	GTC	V	V	Yes	Phage Rha protein	5180305	5181078	-1
2009EL-2071	TY-2482_chromosome	5180897	GCT	GTT	A	V	No	Phage Rha protein	5180305	5181078	-1
2009EL-2071	TY-2482_chromosome	5180910	TCC	ACC	S	T	No	Phage Rha protein	5180305	5181078	-1
2009EL-2071	TY-2482_chromosome	5180936	GTC	GCC	V	A	No	Phage Rha protein	5180305	5181078	-1
2009EL-2071	TY-2482_chromosome	5180938	CCA	CCT	P	P	Yes	Phage Rha protein	5180305	5181078	-1
2009EL-2071	TY-2482_chromosome	5180981	TAT	TCT	Y	S	No	Phage Rha protein	5180305	5181078	-1
2009EL-2071	TY-2482_chromosome	5180991	AGC	TGC	S	C	No	Phage Rha protein	5180305	5181078	-1
2009EL-2071	TY-2482_chromosome	5180998	GCT	AGG	A	R	No	Phage Rha protein	5180305	5181078	-1
2009EL-2071	TY-2482_chromosome	5181031	AGC	CCT	S	P	No	Phage Rha protein	5180305	5181078	-1
2009EL-2071	TY-2482_chromosome	5181036	TGT	AGT	C	S	No	Phage Rha protein	5180305	5181078	-1
2009EL-2071	TY-2482_chromosome	5181110	G	A				Intergenic region
2009EL-2071	TY-2482_chromosome	5181165	A	C				Intergenic region
2009EL-2071	TY-2482_chromosome	5181166	G	C				Intergenic region
2009EL-2071	TY-2482_chromosome	5181167	C	T				Intergenic region
2009EL-2071	TY-2482_chromosome	5181188	G	A				Intergenic region
2009EL-2071	TY-2482_chromosome	5181236	T	C				Intergenic region
2009EL-2071	TY-2482_chromosome	5181443	A	G				Intergenic region
2009EL-2071	TY-2482_chromosome	5181534	T	G				Intergenic region
2009EL-2071	TY-2482_chromosome	5181557	C	T				Intergenic region
2009EL-2071	TY-2482_chromosome	5181572	G	A				Intergenic region
2009EL-2071	TY-2482_chromosome	5181576	C	G				Intergenic region
2009EL-2071	TY-2482_chromosome	5181579	T	A				Intergenic region
2009EL-2071	TY-2482_chromosome	5181582	A	G				Intergenic region
2009EL-2071	TY-2482_chromosome	5181583	A	G				Intergenic region
2009EL-2071	TY-2482_chromosome	5181587	C	T				Intergenic region
2009EL-2071	TY-2482_chromosome	5181590	G	A				Intergenic region
2009EL-2071	TY-2482_chromosome	5181594	T	A				Intergenic region
2009EL-2071	TY-2482_chromosome	5181637	G	A				Intergenic region
2009EL-2071	TY-2482_chromosome	5182819	TAT	TAC	Y	Y	Yes	Modification methylase PstI (EC 2.1.1.72)	5182657	5184126	-1
2009EL-2071	TY-2482_chromosome	5183359	CTA	CTG	L	L	Yes	Modification methylase PstI (EC 2.1.1.72)	5182657	5184126	-1
2009EL-2071	TY-2482_chromosome	5192412	G	A				Intergenic region
2009EL-2071	TY-2482_chromosome	5196225	G	A				Intergenic region
2009EL-2071	TY-2482_chromosome	5196226	G	C				Intergenic region
2009EL-2071	TY-2482_chromosome	5196239	C	T				Intergenic region
2009EL-2071	TY-2482_chromosome	5196241	C	A				Intergenic region
2009EL-2071	TY-2482_chromosome	5196242	T	A				Intergenic region
2009EL-2071	TY-2482_chromosome	5196260	T	C				Intergenic region
2009EL-2071	TY-2482_chromosome	5196468	GGT	GGC	G	G	Yes	Putative antirepressor protein of cryptic prophage CP-933M	5196409	5196978	1
2009EL-2071	TY-2482_chromosome	5196471	GAG	GAA	E	E	Yes	Putative antirepressor protein of cryptic prophage CP-933M	5196409	5196978	1
2009EL-2071	TY-2482_chromosome	5196621	CCA	CCG	P	P	Yes	Putative antirepressor protein of cryptic prophage CP-933M	5196409	5196978	1
2009EL-2071	TY-2482_chromosome	5196686	GAC	GGC	D	G	No	Putative antirepressor protein of cryptic prophage CP-933M	5196409	5196978	1
2009EL-2071	TY-2482_chromosome	5196714	TGC	TGT	C	C	Yes	Putative antirepressor protein of cryptic prophage CP-933M	5196409	5196978	1
2009EL-2071	TY-2482_chromosome	5196747	GGG	GGT	G	G	Yes	Putative antirepressor protein of cryptic prophage CP-933M	5196409	5196978	1
2009EL-2071	TY-2482_chromosome	5196748	GGT	TTT	G	F	No	Putative antirepressor protein of cryptic prophage CP-933M	5196409	5196978	1
2009EL-2071	TY-2482_chromosome	5196798	GCC	GCT	A	A	Yes	Putative antirepressor protein of cryptic prophage CP-933M	5196409	5196978	1
2009EL-2071	TY-2482_chromosome	5196874	GCC	TCC	A	S	No	Putative antirepressor protein of cryptic prophage CP-933M	5196409	5196978	1
2009EL-2071	TY-2482_chromosome	5197026	GGC	ATC	G	I	No	FIG00641645: hypothetical protein	5196993	5197127	1
2009EL-2071	TY-2482_chromosome	5197031	CTT	CTC	L	L	Yes	FIG00641645: hypothetical protein	5196993	5197127	1
2009EL-2071	TY-2482_chromosome	5197046	GGT	GGC	G	G	Yes	FIG00641645: hypothetical protein	5196993	5197127	1
2009EL-2071	TY-2482_chromosome	5197057	TCA	TTA	S	L	No	FIG00641645: hypothetical protein	5196993	5197127	1
2009EL-2071	TY-2482_chromosome	5197059	CTA	GTC	L	V	No	FIG00641645: hypothetical protein	5196993	5197127	1
2009EL-2071	TY-2482_chromosome	5197073	GTT	GTC	V	V	Yes	FIG00641645: hypothetical protein	5196993	5197127	1
2009EL-2071	TY-2482_chromosome	5197075	CTT	CAT	L	H	No	FIG00641645: hypothetical protein	5196993	5197127	1
2009EL-2071	TY-2482_chromosome	5198381	A	C				Intergenic region
2009EL-2071	TY-2482_chromosome	5198388	T	G				Intergenic region
2009EL-2071	TY-2482_chromosome	5198608	A	C				Intergenic region
2009EL-2071	TY-2482_chromosome	5206740	CCA	CCG	P	P	Yes	Phage protein	5206594	5207157	1
2009EL-2071	TY-2482_chromosome	5206743	GTA	GTG	V	V	Yes	Phage protein	5206594	5207157	1
2009EL-2071	TY-2482_chromosome	5208332	GTC	ATC	V	I	No	Phage tail fiber protein	5207804	5209996	1
2009EL-2071	TY-2482_chromosome	5208871	GGA	GGT	G	G	Yes	Phage tail fiber protein	5207804	5209996	1
2009EL-2071	TY-2482_chromosome	5208922	CCA	CCT	P	P	Yes	Phage tail fiber protein	5207804	5209996	1
2009EL-2071	TY-2482_chromosome	5214807	GAG	AAC	E	N	No	Outer membrane protein Lom	5214726	5215460	1

## Sheet: 3493_2050 Indel
Query chromosome	Reference Chromosome	INDEL_position	Sequence	Length	Type	Product	CDS_start	CDS_end
2009EL-2050	2011C-3493	2163835	C	1	Deletion	antitermination protein from phage origin	2163574	2163915
2009EL-2050	2011C-3493	2163837	A	1	Insertion	antitermination protein from phage origin	2163574	2163915
2009EL-2050	2011C-3493	2171276	GGG	3	Deletion	Intergenic region
2009EL-2050	2011C-3493	2510831	G	1	Deletion	Intergenic region
2009EL-2050	2011C-3493	3037281	T	1	Insertion	Intergenic region
2009EL-2050	2011C-3493	3287042	A	1	Deletion	hypothetical protein	3286988	3287122
2009EL-2050	2011C-3493	3302906	G	1	Insertion	Intergenic region
2009EL-2050	2011C-3493	3303248	A	1	Deletion	hypothetical protein	3303037	3303810
2009EL-2050	2011C-3493	3303254	A	1	Insertion	hypothetical protein	3303037	3303810
2009EL-2050	2011C-3493	3303273	A	1	Deletion	hypothetical protein	3303037	3303810
2009EL-2050	2011C-3493	3303291	G	1	Insertion	hypothetical protein	3303037	3303810
2009EL-2050	2011C-3493	3314512	TCAGTGCAGCCAGTGCAGCCAGTGCAG	27	Insertion	hypothetical protein	3314321	3314674
2009EL-2050	2011C-3493	3314985	A	1	Deletion	Intergenic region
2009EL-2050	2011C-3493	3788413	A	1	Insertion	Intergenic region
2009EL-2050	2011C-3493	4366119	A	1	Insertion	Intergenic region
2009EL-2050	2011C-3493	4770082	A	1	Deletion	transposase ORF1, IS66 family protein	4769978	4770331

## Sheet: 3493_2050 SNP
Query chromosome	Reference Chromosome	SNP_position	Ref_codon	Sub_codon	aa_Ref	aa_Sub	Synonymous	Product	CDS_start	CDS_end	CDS_strand
2009EL-2050	2011C-3493	161820	CAG	CAA	Q	Q	Yes	hypothetical protein	161587	161949	1
2009EL-2050	2011C-3493	174510	AAC	CAC	N	H	No	selenocysteinyl-tRNA-specific translation factor	174006	175850	1
2009EL-2050	2011C-3493	238384	C	T				Intergenic region
2009EL-2050	2011C-3493	605339	ATA	ATG	I	M	No	putative calcium/sodium:proton antiporter	604685	605662	-1
2009EL-2050	2011C-3493	624647	ACT	GCT	T	A	No	hydrolase, inner membrane	624176	625801	1
2009EL-2050	2011C-3493	954837	TTG	CTG	L	L	Yes	L-asparaginase II	954027	955073	1
2009EL-2050	2011C-3493	1160299	GAT	GAG	D	E	No	hypothetical protein	1160000	1160671	1
2009EL-2050	2011C-3493	1184071	GCC	GTC	A	V	No	hypothetical protein	1183023	1184585	1
2009EL-2050	2011C-3493	1438448	GAA	GAC	E	D	No	uracil phosphoribosyltransferase	1437897	1438523	1
2009EL-2050	2011C-3493	1554806	A	G				Intergenic region
2009EL-2050	2011C-3493	1579943	ACC	CCC	T	P	No	Anti-RecBCD protein 2	1579869	1580165	-1
2009EL-2050	2011C-3493	1621069	A	T				Intergenic region
2009EL-2050	2011C-3493	1637987	CGG	CAG	R	Q	No	hypothetical protein	1637632	1638291	1
2009EL-2050	2011C-3493	1638065	GGT	GTT	G	V	No	hypothetical protein	1637632	1638291	1
2009EL-2050	2011C-3493	1757038	CAC	CGC	H	R	No	quinol dehydrogenase periplasmic component	1756899	1757594	1
2009EL-2050	2011C-3493	1883285	CTT	CTC	L	L	Yes	PTS system, galactitol-specific IIC component	1882338	1883693	1
2009EL-2050	2011C-3493	1951216	GGG	GGA	G	G	Yes	Wzx	1950998	1952275	1
2009EL-2050	2011C-3493	2152640	GTC	GCC	V	A	No	hypothetical protein	2152540	2152779	-1
2009EL-2050	2011C-3493	2160410	AAT	AAC	N	N	Yes	phage AdoMet-dependent methyltransferase	2160213	2160866	1
2009EL-2050	2011C-3493	2160431	TCA	TCT	S	S	Yes	phage AdoMet-dependent methyltransferase	2160213	2160866	1
2009EL-2050	2011C-3493	2160548	GCT	GCC	A	A	Yes	phage AdoMet-dependent methyltransferase	2160213	2160866	1
2009EL-2050	2011C-3493	2160626	GAC	GAT	D	D	Yes	phage AdoMet-dependent methyltransferase	2160213	2160866	1
2009EL-2050	2011C-3493	2162360	GTG	GCG	V	A	No	KilA-N domain family protein	2161744	2162559	1
2009EL-2050	2011C-3493	2162376	GTC	GTT	V	V	Yes	KilA-N domain family protein	2161744	2162559	1
2009EL-2050	2011C-3493	2162379	GAG	GAA	E	E	Yes	KilA-N domain family protein	2161744	2162559	1
2009EL-2050	2011C-3493	2162382	CAG	CAA	Q	Q	Yes	KilA-N domain family protein	2161744	2162559	1
2009EL-2050	2011C-3493	2162439	ACA	ACC	T	T	Yes	KilA-N domain family protein	2161744	2162559	1
2009EL-2050	2011C-3493	2162478	CCC	CCT	P	P	Yes	KilA-N domain family protein	2161744	2162559	1
2009EL-2050	2011C-3493	2162523	TTC	TTT	F	F	Yes	KilA-N domain family protein	2161744	2162559	1
2009EL-2050	2011C-3493	2162566	ACC	ACT	T	T	Yes	hypothetical protein	2162561	2163556	1
2009EL-2050	2011C-3493	2162623	AGA	AGG	R	R	Yes	hypothetical protein	2162561	2163556	1
2009EL-2050	2011C-3493	2162645	TTG	CTG	L	L	Yes	hypothetical protein	2162561	2163556	1
2009EL-2050	2011C-3493	2162666	TTG	CTG	L	L	Yes	hypothetical protein	2162561	2163556	1
2009EL-2050	2011C-3493	2162686	GAA	GAG	E	E	Yes	hypothetical protein	2162561	2163556	1
2009EL-2050	2011C-3493	2162770	CGT	CGC	R	R	Yes	hypothetical protein	2162561	2163556	1
2009EL-2050	2011C-3493	2162771	AAT	CAT	N	H	No	hypothetical protein	2162561	2163556	1
2009EL-2050	2011C-3493	2162859	GAC	GGC	D	G	No	hypothetical protein	2162561	2163556	1
2009EL-2050	2011C-3493	2162860	GAC	GAA	D	E	No	hypothetical protein	2162561	2163556	1
2009EL-2050	2011C-3493	2162881	ACA	ACC	T	T	Yes	hypothetical protein	2162561	2163556	1
2009EL-2050	2011C-3493	2162902	GGC	GGT	G	G	Yes	hypothetical protein	2162561	2163556	1
2009EL-2050	2011C-3493	2162912	TTG	CTG	L	L	Yes	hypothetical protein	2162561	2163556	1
2009EL-2050	2011C-3493	2162984	AGT	TGT	S	C	No	hypothetical protein	2162561	2163556	1
2009EL-2050	2011C-3493	2163040	CAT	CAC	H	H	Yes	hypothetical protein	2162561	2163556	1
2009EL-2050	2011C-3493	2163085	GAT	GAC	D	D	Yes	hypothetical protein	2162561	2163556	1
2009EL-2050	2011C-3493	2163157	GTT	GTC	V	V	Yes	hypothetical protein	2162561	2163556	1
2009EL-2050	2011C-3493	2163214	AAG	AAA	K	K	Yes	hypothetical protein	2162561	2163556	1
2009EL-2050	2011C-3493	2163334	TGC	TGT	C	C	Yes	hypothetical protein	2162561	2163556	1
2009EL-2050	2011C-3493	2163349	AAA	AAG	K	K	Yes	hypothetical protein	2162561	2163556	1
2009EL-2050	2011C-3493	2163370	CAC	CAT	H	H	Yes	hypothetical protein	2162561	2163556	1
2009EL-2050	2011C-3493	2163379	GGT	GGC	G	G	Yes	hypothetical protein	2162561	2163556	1
2009EL-2050	2011C-3493	2163391	GGT	GGG	G	G	Yes	hypothetical protein	2162561	2163556	1
2009EL-2050	2011C-3493	2163399	GCT	GGT	A	G	No	hypothetical protein	2162561	2163556	1
2009EL-2050	2011C-3493	2163415	GAC	GAT	D	D	Yes	hypothetical protein	2162561	2163556	1
2009EL-2050	2011C-3493	2163506	CTG	TTG	L	L	Yes	hypothetical protein	2162561	2163556	1
2009EL-2050	2011C-3493	2163532	GCA	GCG	A	A	Yes	hypothetical protein	2162561	2163556	1
2009EL-2050	2011C-3493	2163544	GGC	GGT	G	G	Yes	hypothetical protein	2162561	2163556	1
2009EL-2050	2011C-3493	2163595	TTG	ATG	L	M	No	antitermination protein from phage origin	2163574	2163915	1
2009EL-2050	2011C-3493	2163600	GAC	GAT	D	D	Yes	antitermination protein from phage origin	2163574	2163915	1
2009EL-2050	2011C-3493	2163603	CGC	CGT	R	R	Yes	antitermination protein from phage origin	2163574	2163915	1
2009EL-2050	2011C-3493	2163609	GGT	GGA	G	G	Yes	antitermination protein from phage origin	2163574	2163915	1
2009EL-2050	2011C-3493	2163612	GCA	GCT	A	A	Yes	antitermination protein from phage origin	2163574	2163915	1
2009EL-2050	2011C-3493	2163621	GCA	GCT	A	A	Yes	antitermination protein from phage origin	2163574	2163915	1
2009EL-2050	2011C-3493	2163622	GCA	TCA	A	S	No	antitermination protein from phage origin	2163574	2163915	1
2009EL-2050	2011C-3493	2163627	GAT	GAC	D	D	Yes	antitermination protein from phage origin	2163574	2163915	1
2009EL-2050	2011C-3493	2163630	AAC	AAT	N	N	Yes	antitermination protein from phage origin	2163574	2163915	1
2009EL-2050	2011C-3493	2163633	AGT	AGC	S	S	Yes	antitermination protein from phage origin	2163574	2163915	1
2009EL-2050	2011C-3493	2163636	GGT	GGA	G	G	Yes	antitermination protein from phage origin	2163574	2163915	1
2009EL-2050	2011C-3493	2163651	CCT	CCG	P	P	Yes	antitermination protein from phage origin	2163574	2163915	1
2009EL-2050	2011C-3493	2163652	GTT	ATA	V	I	No	antitermination protein from phage origin	2163574	2163915	1
2009EL-2050	2011C-3493	2163657	GCT	GCG	A	A	Yes	antitermination protein from phage origin	2163574	2163915	1
2009EL-2050	2011C-3493	2163660	GCA	GCT	A	A	Yes	antitermination protein from phage origin	2163574	2163915	1
2009EL-2050	2011C-3493	2163663	GGG	GGT	G	G	Yes	antitermination protein from phage origin	2163574	2163915	1
2009EL-2050	2011C-3493	2163666	TTT	TTC	F	F	Yes	antitermination protein from phage origin	2163574	2163915	1
2009EL-2050	2011C-3493	2163669	AAA	AAG	K	K	Yes	antitermination protein from phage origin	2163574	2163915	1
2009EL-2050	2011C-3493	2163672	GGT	GGA	G	G	Yes	antitermination protein from phage origin	2163574	2163915	1
2009EL-2050	2011C-3493	2163673	TTA	CTT	L	L	Yes	antitermination protein from phage origin	2163574	2163915	1
2009EL-2050	2011C-3493	2163676	CTA	TTA	L	L	Yes	antitermination protein from phage origin	2163574	2163915	1
2009EL-2050	2011C-3493	2163687	GGA	GGC	G	G	Yes	antitermination protein from phage origin	2163574	2163915	1
2009EL-2050	2011C-3493	2163690	AAG	AAA	K	K	Yes	antitermination protein from phage origin	2163574	2163915	1
2009EL-2050	2011C-3493	2163693	AAA	AAG	K	K	Yes	antitermination protein from phage origin	2163574	2163915	1
2009EL-2050	2011C-3493	2163694	ACA	TCA	T	S	No	antitermination protein from phage origin	2163574	2163915	1
2009EL-2050	2011C-3493	2163699	CGC	CGG	R	R	Yes	antitermination protein from phage origin	2163574	2163915	1
2009EL-2050	2011C-3493	2163700	CAA	ATT	Q	I	No	antitermination protein from phage origin	2163574	2163915	1
2009EL-2050	2011C-3493	2163705	CAA	CAG	Q	Q	Yes	antitermination protein from phage origin	2163574	2163915	1
2009EL-2050	2011C-3493	2163708	TGC	TGT	C	C	Yes	antitermination protein from phage origin	2163574	2163915	1
2009EL-2050	2011C-3493	2163717	GAT	GAC	D	D	Yes	antitermination protein from phage origin	2163574	2163915	1
2009EL-2050	2011C-3493	2163723	GGA	GGC	G	G	Yes	antitermination protein from phage origin	2163574	2163915	1
2009EL-2050	2011C-3493	2163732	ATT	ATA	I	I	Yes	antitermination protein from phage origin	2163574	2163915	1
2009EL-2050	2011C-3493	2163738	AGC	AGT	S	S	Yes	antitermination protein from phage origin	2163574	2163915	1
2009EL-2050	2011C-3493	2163744	GTT	GTG	V	V	Yes	antitermination protein from phage origin	2163574	2163915	1
2009EL-2050	2011C-3493	2163747	GCG	GCT	A	A	Yes	antitermination protein from phage origin	2163574	2163915	1
2009EL-2050	2011C-3493	2163750	CGA	CGG	R	R	Yes	antitermination protein from phage origin	2163574	2163915	1
2009EL-2050	2011C-3493	2163754	CGG	AGA	R	R	Yes	antitermination protein from phage origin	2163574	2163915	1
2009EL-2050	2011C-3493	2163758	AAA	AGA	K	R	No	antitermination protein from phage origin	2163574	2163915	1
2009EL-2050	2011C-3493	2163759	AAA	AAG	K	K	Yes	antitermination protein from phage origin	2163574	2163915	1
2009EL-2050	2011C-3493	2163765	AAG	AAA	K	K	Yes	antitermination protein from phage origin	2163574	2163915	1
2009EL-2050	2011C-3493	2163768	CCC	CCA	P	P	Yes	antitermination protein from phage origin	2163574	2163915	1
2009EL-2050	2011C-3493	2163771	GAA	GAG	E	E	Yes	antitermination protein from phage origin	2163574	2163915	1
2009EL-2050	2011C-3493	2163774	GAG	GAA	E	E	Yes	antitermination protein from phage origin	2163574	2163915	1
2009EL-2050	2011C-3493	2163781	TTG	CTC	L	L	Yes	antitermination protein from phage origin	2163574	2163915	1
2009EL-2050	2011C-3493	2163784	GTT	ATC	V	I	No	antitermination protein from phage origin	2163574	2163915	1
2009EL-2050	2011C-3493	2163789	ATT	ATC	I	I	Yes	antitermination protein from phage origin	2163574	2163915	1
2009EL-2050	2011C-3493	2163792	GCT	GCC	A	A	Yes	antitermination protein from phage origin	2163574	2163915	1
2009EL-2050	2011C-3493	2163795	CAT	CAC	H	H	Yes	antitermination protein from phage origin	2163574	2163915	1
2009EL-2050	2011C-3493	2163807	GGC	GGT	G	G	Yes	antitermination protein from phage origin	2163574	2163915	1
2009EL-2050	2011C-3493	2163814	CTA	TTA	L	L	Yes	antitermination protein from phage origin	2163574	2163915	1
2009EL-2050	2011C-3493	2163817	AGA	CGT	R	R	Yes	antitermination protein from phage origin	2163574	2163915	1
2009EL-2050	2011C-3493	2163828	GCA	GCG	A	A	Yes	antitermination protein from phage origin	2163574	2163915	1
2009EL-2050	2011C-3493	2163840	AAG	AAA	K	K	Yes	antitermination protein from phage origin	2163574	2163915	1
2009EL-2050	2011C-3493	2163843	TGT	TGC	C	C	Yes	antitermination protein from phage origin	2163574	2163915	1
2009EL-2050	2011C-3493	2163852	GGG	GGC	G	G	Yes	antitermination protein from phage origin	2163574	2163915	1
2009EL-2050	2011C-3493	2163858	ATA	ATT	I	I	Yes	antitermination protein from phage origin	2163574	2163915	1
2009EL-2050	2011C-3493	2163861	AGA	AGG	R	R	Yes	antitermination protein from phage origin	2163574	2163915	1
2009EL-2050	2011C-3493	2163864	AAA	AAG	K	K	Yes	antitermination protein from phage origin	2163574	2163915	1
2009EL-2050	2011C-3493	2163867	GAG	GAA	E	E	Yes	antitermination protein from phage origin	2163574	2163915	1
2009EL-2050	2011C-3493	2163868	TTG	CTG	L	L	Yes	antitermination protein from phage origin	2163574	2163915	1
2009EL-2050	2011C-3493	2165441	A	C				Intergenic region
2009EL-2050	2011C-3493	2165446	T	C				Intergenic region
2009EL-2050	2011C-3493	2165447	C	A				Intergenic region
2009EL-2050	2011C-3493	2165471	A	G				Intergenic region
2009EL-2050	2011C-3493	2165475	C	T				Intergenic region
2009EL-2050	2011C-3493	2165517	G	A				Intergenic region
2009EL-2050	2011C-3493	2165526	T	G				Intergenic region
2009EL-2050	2011C-3493	2165545	C	T				Intergenic region
2009EL-2050	2011C-3493	2165547	T	G				Intergenic region
2009EL-2050	2011C-3493	2171286	T	C				Intergenic region
2009EL-2050	2011C-3493	2171305	C	T				Intergenic region
2009EL-2050	2011C-3493	2171307	G	A				Intergenic region
2009EL-2050	2011C-3493	2172828	T	C				Intergenic region
2009EL-2050	2011C-3493	2172837	C	G				Intergenic region
2009EL-2050	2011C-3493	2172842	C	T				Intergenic region
2009EL-2050	2011C-3493	2172848	T	C				Intergenic region
2009EL-2050	2011C-3493	2172853	T	C				Intergenic region
2009EL-2050	2011C-3493	2172857	T	G				Intergenic region
2009EL-2050	2011C-3493	2173389	G	A				Intergenic region
2009EL-2050	2011C-3493	2173468	GGT	AGT	G	S	No	hypothetical protein	2173445	2173630	-1
2009EL-2050	2011C-3493	2196773	T	A				Intergenic region
2009EL-2050	2011C-3493	2196830	T	C				Intergenic region
2009EL-2050	2011C-3493	2288948	G	A				Intergenic region
2009EL-2050	2011C-3493	2443680	ACT	ATT	T	I	No	hypothetical protein	2443064	2444320	1
2009EL-2050	2011C-3493	2599144	G	C				Intergenic region
2009EL-2050	2011C-3493	2668508	ATT	GTT	I	V	No	glutamate/gamma-aminobutyrate antiporter	2667758	2669293	1
2009EL-2050	2011C-3493	2742110	AGA	AGG	R	R	Yes	hypothetical protein	2741634	2742614	1
2009EL-2050	2011C-3493	2859175	CGA	CAA	R	Q	No	putative oxidoreductase	2858787	2859914	1
2009EL-2050	2011C-3493	3162344	G	A				Intergenic region
2009EL-2050	2011C-3493	3269306	GAG	AAC	E	N	No	putative outer membrane protein Lom	3268655	3269389	-1
2009EL-2050	2011C-3493	3275193	CCA	CCT	P	P	Yes	putative tail fiber protein	3274119	3276311	-1
2009EL-2050	2011C-3493	3275244	GGA	GGT	G	G	Yes	putative tail fiber protein	3274119	3276311	-1
2009EL-2050	2011C-3493	3275783	GTC	ATC	V	I	No	putative tail fiber protein	3274119	3276311	-1
2009EL-2050	2011C-3493	3277372	GTA	GTG	V	V	Yes	hypothetical protein	3276958	3277521	-1
2009EL-2050	2011C-3493	3277375	CCA	CCG	P	P	Yes	hypothetical protein	3276958	3277521	-1
2009EL-2050	2011C-3493	3285507	T	G				Intergenic region
2009EL-2050	2011C-3493	3285727	A	C				Intergenic region
2009EL-2050	2011C-3493	3285734	T	G				Intergenic region
2009EL-2050	2011C-3493	3287040	CTT	CAT	L	H	No	hypothetical protein	3286988	3287122	-1
2009EL-2050	2011C-3493	3287043	GTT	GCT	V	A	No	hypothetical protein	3286988	3287122	-1
2009EL-2050	2011C-3493	3287054	CTA	GTC	L	V	No	hypothetical protein	3286988	3287122	-1
2009EL-2050	2011C-3493	3287058	TCA	TTA	S	L	No	hypothetical protein	3286988	3287122	-1
2009EL-2050	2011C-3493	3287069	GGT	GGC	G	G	Yes	hypothetical protein	3286988	3287122	-1
2009EL-2050	2011C-3493	3287084	CTT	CTC	L	L	Yes	hypothetical protein	3286988	3287122	-1
2009EL-2050	2011C-3493	3287088	GGC	GTC	G	V	No	hypothetical protein	3286988	3287122	-1
2009EL-2050	2011C-3493	3287089	GGC	AGC	G	S	No	hypothetical protein	3286988	3287122	-1
2009EL-2050	2011C-3493	3287241	GCC	TCC	A	S	No	putative antirepressor	3287137	3287706	-1
2009EL-2050	2011C-3493	3287317	GCC	GCT	A	A	Yes	putative antirepressor	3287137	3287706	-1
2009EL-2050	2011C-3493	3287366	GGT	GTT	G	V	No	putative antirepressor	3287137	3287706	-1
2009EL-2050	2011C-3493	3287367	GGT	TGT	G	C	No	putative antirepressor	3287137	3287706	-1
2009EL-2050	2011C-3493	3287368	GGG	GGT	G	G	Yes	putative antirepressor	3287137	3287706	-1
2009EL-2050	2011C-3493	3287401	TGC	TGT	C	C	Yes	putative antirepressor	3287137	3287706	-1
2009EL-2050	2011C-3493	3287429	GAC	GGC	D	G	No	putative antirepressor	3287137	3287706	-1
2009EL-2050	2011C-3493	3287494	CCA	CCG	P	P	Yes	putative antirepressor	3287137	3287706	-1
2009EL-2050	2011C-3493	3287644	GAG	GAA	E	E	Yes	putative antirepressor	3287137	3287706	-1
2009EL-2050	2011C-3493	3287647	GGT	GGC	G	G	Yes	putative antirepressor	3287137	3287706	-1
2009EL-2050	2011C-3493	3287855	A	G				Intergenic region
2009EL-2050	2011C-3493	3287873	A	T				Intergenic region
2009EL-2050	2011C-3493	3287874	G	T				Intergenic region
2009EL-2050	2011C-3493	3287876	G	A				Intergenic region
2009EL-2050	2011C-3493	3287889	C	G				Intergenic region
2009EL-2050	2011C-3493	3287890	C	T				Intergenic region
2009EL-2050	2011C-3493	3291703	C	T				Intergenic region
2009EL-2050	2011C-3493	3292168	GCT	GCA	A	A	Yes	Shiga toxin 2 subunit A	3292117	3293076	-1
2009EL-2050	2011C-3493	3300756	CTA	CTG	L	L	Yes	site-specific DNA-methyltransferase	3299989	3301458	1
2009EL-2050	2011C-3493	3301296	TAT	TAC	Y	Y	Yes	site-specific DNA-methyltransferase	3299989	3301458	1
2009EL-2050	2011C-3493	3302478	C	T				Intergenic region
2009EL-2050	2011C-3493	3302521	A	T				Intergenic region
2009EL-2050	2011C-3493	3302525	C	T				Intergenic region
2009EL-2050	2011C-3493	3302528	G	A				Intergenic region
2009EL-2050	2011C-3493	3302532	T	C				Intergenic region
2009EL-2050	2011C-3493	3302533	T	C				Intergenic region
2009EL-2050	2011C-3493	3302536	A	T				Intergenic region
2009EL-2050	2011C-3493	3302539	G	C				Intergenic region
2009EL-2050	2011C-3493	3302543	C	T				Intergenic region
2009EL-2050	2011C-3493	3302581	A	C				Intergenic region
2009EL-2050	2011C-3493	3302672	T	C				Intergenic region
2009EL-2050	2011C-3493	3302879	A	G				Intergenic region
2009EL-2050	2011C-3493	3302927	C	T				Intergenic region
2009EL-2050	2011C-3493	3302948	G	A				Intergenic region
2009EL-2050	2011C-3493	3302949	C	G				Intergenic region
2009EL-2050	2011C-3493	3302950	T	G				Intergenic region
2009EL-2050	2011C-3493	3303005	C	T				Intergenic region
2009EL-2050	2011C-3493	3303079	TGT	AGT	C	S	No	hypothetical protein	3303037	3303810	1
2009EL-2050	2011C-3493	3303082	AGC	CCT	S	P	No	hypothetical protein	3303037	3303810	1
2009EL-2050	2011C-3493	3303115	GCT	AGG	A	R	No	hypothetical protein	3303037	3303810	1
2009EL-2050	2011C-3493	3303124	AGC	TGC	S	C	No	hypothetical protein	3303037	3303810	1
2009EL-2050	2011C-3493	3303134	TAT	TCT	Y	S	No	hypothetical protein	3303037	3303810	1
2009EL-2050	2011C-3493	3303177	CCA	CCT	P	P	Yes	hypothetical protein	3303037	3303810	1
2009EL-2050	2011C-3493	3303179	GTC	GCC	V	A	No	hypothetical protein	3303037	3303810	1
2009EL-2050	2011C-3493	3303205	TCC	ACC	S	T	No	hypothetical protein	3303037	3303810	1
2009EL-2050	2011C-3493	3303218	GCT	GTT	A	V	No	hypothetical protein	3303037	3303810	1
2009EL-2050	2011C-3493	3303222	GTT	GTC	V	V	Yes	hypothetical protein	3303037	3303810	1
2009EL-2050	2011C-3493	3303225	ACT	ACA	T	T	Yes	hypothetical protein	3303037	3303810	1
2009EL-2050	2011C-3493	3303231	TCC	TCT	S	S	Yes	hypothetical protein	3303037	3303810	1
2009EL-2050	2011C-3493	3303232	TTT	ATT	F	I	No	hypothetical protein	3303037	3303810	1
2009EL-2050	2011C-3493	3303237	GCC	GCT	A	A	Yes	hypothetical protein	3303037	3303810	1
2009EL-2050	2011C-3493	3303238	GTT	ATT	V	I	No	hypothetical protein	3303037	3303810	1
2009EL-2050	2011C-3493	3303243	GCC	GCT	A	A	Yes	hypothetical protein	3303037	3303810	1
2009EL-2050	2011C-3493	3303261	CGA	CGG	R	R	Yes	hypothetical protein	3303037	3303810	1
2009EL-2050	2011C-3493	3303267	GAT	GAC	D	D	Yes	hypothetical protein	3303037	3303810	1
2009EL-2050	2011C-3493	3303268	AAC	GAC	N	D	No	hypothetical protein	3303037	3303810	1
2009EL-2050	2011C-3493	3303276	TTG	TTT	L	F	No	hypothetical protein	3303037	3303810	1
2009EL-2050	2011C-3493	3303277	CGC	AAA	R	K	No	hypothetical protein	3303037	3303810	1
2009EL-2050	2011C-3493	3303280	GCC	AAA	A	K	No	hypothetical protein	3303037	3303810	1
2009EL-2050	2011C-3493	3303284	ATT	AAT	I	N	No	hypothetical protein	3303037	3303810	1
2009EL-2050	2011C-3493	3303286	GCA	CCG	A	P	No	hypothetical protein	3303037	3303810	1
2009EL-2050	2011C-3493	3303290	AAT	ATT	N	I	No	hypothetical protein	3303037	3303810	1
2009EL-2050	2011C-3493	3303294	ATT	ATG	I	M	No	hypothetical protein	3303037	3303810	1
2009EL-2050	2011C-3493	3303297	GAA	GAT	E	D	No	hypothetical protein	3303037	3303810	1
2009EL-2050	2011C-3493	3303300	TGC	TGT	C	C	Yes	hypothetical protein	3303037	3303810	1
2009EL-2050	2011C-3493	3303303	TCA	TCT	S	S	Yes	hypothetical protein	3303037	3303810	1
2009EL-2050	2011C-3493	3303304	GAG	ACG	E	T	No	hypothetical protein	3303037	3303810	1
2009EL-2050	2011C-3493	3303307	AAA	GAA	K	E	No	hypothetical protein	3303037	3303810	1
2009EL-2050	2011C-3493	3303320	CTC	CGC	L	R	No	hypothetical protein	3303037	3303810	1
2009EL-2050	2011C-3493	3303329	GAG	GCG	E	A	No	hypothetical protein	3303037	3303810	1
2009EL-2050	2011C-3493	3313130	ACC	ACT	T	T	Yes	regulatory protein	3313059	3313490	1
2009EL-2050	2011C-3493	3313636	GAT	GAG	D	E	No	adenine methylase	3313487	3314113	1
2009EL-2050	2011C-3493	3313649	TCT	GCT	S	A	No	adenine methylase	3313487	3314113	1
2009EL-2050	2011C-3493	3313888	CCG	CCA	P	P	Yes	adenine methylase	3313487	3314113	1
2009EL-2050	2011C-3493	3313930	AAG	AAA	K	K	Yes	adenine methylase	3313487	3314113	1
2009EL-2050	2011C-3493	3314275	CTA	CCA	L	P	No	hypothetical protein	3314073	3314285	1
2009EL-2050	2011C-3493	3314545	GGT	GGC	G	G	Yes	hypothetical protein	3314321	3314674	1
2009EL-2050	2011C-3493	3314706	A	C				Intergenic region
2009EL-2050	2011C-3493	3314886	G	C				Intergenic region
2009EL-2050	2011C-3493	3315441	GTA	ATA	V	I	No	putative excisionase	3315321	3315620	1
2009EL-2050	2011C-3493	3315452	CTG	CTA	L	L	Yes	putative excisionase	3315321	3315620	1
2009EL-2050	2011C-3493	3315518	ATC	ATT	I	I	Yes	putative excisionase	3315321	3315620	1
2009EL-2050	2011C-3493	3315563	CAC	CAT	H	H	Yes	putative excisionase	3315321	3315620	1
2009EL-2050	2011C-3493	3316435	CGA	AGA	R	R	Yes	integrase	3315673	3316983	1
2009EL-2050	2011C-3493	3316476	ACC	ACT	T	T	Yes	integrase	3315673	3316983	1
2009EL-2050	2011C-3493	3316558	AGC	GGC	S	G	No	integrase	3315673	3316983	1
2009EL-2050	2011C-3493	3316582	CAA	AAA	Q	K	No	integrase	3315673	3316983	1
2009EL-2050	2011C-3493	3316665	GCT	GCG	A	A	Yes	integrase	3315673	3316983	1
2009EL-2050	2011C-3493	3316812	GCA	GCG	A	A	Yes	integrase	3315673	3316983	1
2009EL-2050	2011C-3493	3544145	T	C				Intergenic region
2009EL-2050	2011C-3493	3717572	G	C				Intergenic region
2009EL-2050	2011C-3493	3836984	GCG	ACG	A	T	No	Rhs element Vgr protein	3835229	3837130	1
2009EL-2050	2011C-3493	3956440	ACC	ATC	T	I	No	DNA-binding ATP-dependent protease La	3955041	3957395	-1
2009EL-2050	2011C-3493	4039977	TGG	CGG	W	R	No	putative 3-hydroxyphenylpropionic transporter MhpT	4039093	4040304	-1
2009EL-2050	2011C-3493	4078362	T	G				Intergenic region
2009EL-2050	2011C-3493	4518246	T	G				Intergenic region
2009EL-2050	2011C-3493	4769906	T	A				Intergenic region
2009EL-2050	2011C-3493	4934590	TTC	TTT	F	F	Yes	bifunctional phosphoribosylaminoimidazolecarboxamide formyltransferase/IMP cyclohydrolase	4934411	4936000	1
2009EL-2050	2011C-3493	5053944	GAG	GGG	E	G	No	rhamnulokinase	5052674	5054143	1
2009EL-2050	2011C-3493	5212593	GTA	GAA	V	E	No	transcriptional repressor RbsR	5212508	5213500	-1

## Sheet: 3493_2071 Indel
Query Chromosome	Reference Chromosome	INDEL_position	Sequence	Length	Type	Product	CDS_start	CDS_end
2009EL-2071	2011C-3493	2163835	C	1	Deletion	antitermination protein from phage origin	2163574	2163915
2009EL-2071	2011C-3493	2163837	A	1	Insertion	antitermination protein from phage origin	2163574	2163915
2009EL-2071	2011C-3493	2171276	GGG	3	Deletion	Intergenic region
2009EL-2071	2011C-3493	2510831	G	1	Deletion	Intergenic region
2009EL-2071	2011C-3493	3037281	T	1	Insertion	Intergenic region
2009EL-2071	2011C-3493	3287042	A	1	Deletion	hypothetical protein	3286988	3287122
2009EL-2071	2011C-3493	3302906	G	1	Insertion	Intergenic region
2009EL-2071	2011C-3493	3303248	A	1	Deletion	hypothetical protein	3303037	3303810
2009EL-2071	2011C-3493	3303254	A	1	Insertion	hypothetical protein	3303037	3303810
2009EL-2071	2011C-3493	3303273	A	1	Deletion	hypothetical protein	3303037	3303810
2009EL-2071	2011C-3493	3303291	G	1	Insertion	hypothetical protein	3303037	3303810
2009EL-2071	2011C-3493	3314512	TCAGTGCAGCCAGTGCAGCCAGTGCAG	27	Insertion	hypothetical protein	3314321	3314674
2009EL-2071	2011C-3493	3314985	A	1	Deletion	Intergenic region
2009EL-2071	2011C-3493	3573847	ACGGGTT	7	Insertion	Intergenic region
2009EL-2071	2011C-3493	4366119	A	1	Insertion	Intergenic region

## Sheet: 3493_2071 SNP
Query Chromosome	Reference Chromosome	SNP_position	Ref_codon	Sub_codon	aa_Ref	aa_Sub	Synonymous	Product	CDS_start	CDS_end	CDS_strand
2009EL-2071	2011C-3493	161820	CAG	CAA	Q	Q	Yes	hypothetical protein	161587	161949	1
2009EL-2071	2011C-3493	174510	AAC	CAC	N	H	No	selenocysteinyl-tRNA-specific translation factor	174006	175850	1
2009EL-2071	2011C-3493	605339	ATA	ATG	I	M	No	putative calcium/sodium:proton antiporter	604685	605662	-1
2009EL-2071	2011C-3493	624647	ACT	GCT	T	A	No	hydrolase, inner membrane	624176	625801	1
2009EL-2071	2011C-3493	954837	TTG	CTG	L	L	Yes	L-asparaginase II	954027	955073	1
2009EL-2071	2011C-3493	1160299	GAT	GAG	D	E	No	hypothetical protein	1160000	1160671	1
2009EL-2071	2011C-3493	1184071	GCC	GTC	A	V	No	hypothetical protein	1183023	1184585	1
2009EL-2071	2011C-3493	1438448	GAA	GAC	E	D	No	uracil phosphoribosyltransferase	1437897	1438523	1
2009EL-2071	2011C-3493	1554806	A	G				Intergenic region
2009EL-2071	2011C-3493	1579943	ACC	CCC	T	P	No	Anti-RecBCD protein 2	1579869	1580165	-1
2009EL-2071	2011C-3493	1584996	AGA	GGA	R	G	No	portal protein p19	1584882	1586972	1
2009EL-2071	2011C-3493	1621069	A	T				Intergenic region
2009EL-2071	2011C-3493	1637987	CGG	CAG	R	Q	No	hypothetical protein	1637632	1638291	1
2009EL-2071	2011C-3493	1638065	GGT	GTT	G	V	No	hypothetical protein	1637632	1638291	1
2009EL-2071	2011C-3493	1757038	CAC	CGC	H	R	No	quinol dehydrogenase periplasmic component	1756899	1757594	1
2009EL-2071	2011C-3493	1883285	CTT	CTC	L	L	Yes	PTS system, galactitol-specific IIC component	1882338	1883693	1
2009EL-2071	2011C-3493	1951216	GGG	GGA	G	G	Yes	Wzx	1950998	1952275	1
2009EL-2071	2011C-3493	2152640	GTC	GCC	V	A	No	hypothetical protein	2152540	2152779	-1
2009EL-2071	2011C-3493	2160410	AAT	AAC	N	N	Yes	phage AdoMet-dependent methyltransferase	2160213	2160866	1
2009EL-2071	2011C-3493	2160431	TCA	TCT	S	S	Yes	phage AdoMet-dependent methyltransferase	2160213	2160866	1
2009EL-2071	2011C-3493	2160548	GCT	GCC	A	A	Yes	phage AdoMet-dependent methyltransferase	2160213	2160866	1
2009EL-2071	2011C-3493	2160626	GAC	GAT	D	D	Yes	phage AdoMet-dependent methyltransferase	2160213	2160866	1
2009EL-2071	2011C-3493	2162360	GTG	GCG	V	A	No	KilA-N domain family protein	2161744	2162559	1
2009EL-2071	2011C-3493	2162376	GTC	GTT	V	V	Yes	KilA-N domain family protein	2161744	2162559	1
2009EL-2071	2011C-3493	2162379	GAG	GAA	E	E	Yes	KilA-N domain family protein	2161744	2162559	1
2009EL-2071	2011C-3493	2162382	CAG	CAA	Q	Q	Yes	KilA-N domain family protein	2161744	2162559	1
2009EL-2071	2011C-3493	2162439	ACA	ACC	T	T	Yes	KilA-N domain family protein	2161744	2162559	1
2009EL-2071	2011C-3493	2162478	CCC	CCT	P	P	Yes	KilA-N domain family protein	2161744	2162559	1
2009EL-2071	2011C-3493	2162523	TTC	TTT	F	F	Yes	KilA-N domain family protein	2161744	2162559	1
2009EL-2071	2011C-3493	2162566	ACC	ACT	T	T	Yes	hypothetical protein	2162561	2163556	1
2009EL-2071	2011C-3493	2162623	AGA	AGG	R	R	Yes	hypothetical protein	2162561	2163556	1
2009EL-2071	2011C-3493	2162645	TTG	CTG	L	L	Yes	hypothetical protein	2162561	2163556	1
2009EL-2071	2011C-3493	2162666	TTG	CTG	L	L	Yes	hypothetical protein	2162561	2163556	1
2009EL-2071	2011C-3493	2162686	GAA	GAG	E	E	Yes	hypothetical protein	2162561	2163556	1
2009EL-2071	2011C-3493	2162770	CGT	CGC	R	R	Yes	hypothetical protein	2162561	2163556	1
2009EL-2071	2011C-3493	2162771	AAT	CAT	N	H	No	hypothetical protein	2162561	2163556	1
2009EL-2071	2011C-3493	2162859	GAC	GGC	D	G	No	hypothetical protein	2162561	2163556	1
2009EL-2071	2011C-3493	2162860	GAC	GAA	D	E	No	hypothetical protein	2162561	2163556	1
2009EL-2071	2011C-3493	2162881	ACA	ACC	T	T	Yes	hypothetical protein	2162561	2163556	1
2009EL-2071	2011C-3493	2162902	GGC	GGT	G	G	Yes	hypothetical protein	2162561	2163556	1
2009EL-2071	2011C-3493	2162912	TTG	CTG	L	L	Yes	hypothetical protein	2162561	2163556	1
2009EL-2071	2011C-3493	2162984	AGT	TGT	S	C	No	hypothetical protein	2162561	2163556	1
2009EL-2071	2011C-3493	2163040	CAT	CAC	H	H	Yes	hypothetical protein	2162561	2163556	1
2009EL-2071	2011C-3493	2163085	GAT	GAC	D	D	Yes	hypothetical protein	2162561	2163556	1
2009EL-2071	2011C-3493	2163157	GTT	GTC	V	V	Yes	hypothetical protein	2162561	2163556	1
2009EL-2071	2011C-3493	2163214	AAG	AAA	K	K	Yes	hypothetical protein	2162561	2163556	1
2009EL-2071	2011C-3493	2163334	TGC	TGT	C	C	Yes	hypothetical protein	2162561	2163556	1
2009EL-2071	2011C-3493	2163349	AAA	AAG	K	K	Yes	hypothetical protein	2162561	2163556	1
2009EL-2071	2011C-3493	2163370	CAC	CAT	H	H	Yes	hypothetical protein	2162561	2163556	1
2009EL-2071	2011C-3493	2163379	GGT	GGC	G	G	Yes	hypothetical protein	2162561	2163556	1
2009EL-2071	2011C-3493	2163391	GGT	GGG	G	G	Yes	hypothetical protein	2162561	2163556	1
2009EL-2071	2011C-3493	2163399	GCT	GGT	A	G	No	hypothetical protein	2162561	2163556	1
2009EL-2071	2011C-3493	2163415	GAC	GAT	D	D	Yes	hypothetical protein	2162561	2163556	1
2009EL-2071	2011C-3493	2163506	CTG	TTG	L	L	Yes	hypothetical protein	2162561	2163556	1
2009EL-2071	2011C-3493	2163532	GCA	GCG	A	A	Yes	hypothetical protein	2162561	2163556	1
2009EL-2071	2011C-3493	2163544	GGC	GGT	G	G	Yes	hypothetical protein	2162561	2163556	1
2009EL-2071	2011C-3493	2163595	TTG	ATG	L	M	No	antitermination protein from phage origin	2163574	2163915	1
2009EL-2071	2011C-3493	2163600	GAC	GAT	D	D	Yes	antitermination protein from phage origin	2163574	2163915	1
2009EL-2071	2011C-3493	2163603	CGC	CGT	R	R	Yes	antitermination protein from phage origin	2163574	2163915	1
2009EL-2071	2011C-3493	2163609	GGT	GGA	G	G	Yes	antitermination protein from phage origin	2163574	2163915	1
2009EL-2071	2011C-3493	2163612	GCA	GCT	A	A	Yes	antitermination protein from phage origin	2163574	2163915	1
2009EL-2071	2011C-3493	2163621	GCA	GCT	A	A	Yes	antitermination protein from phage origin	2163574	2163915	1
2009EL-2071	2011C-3493	2163622	GCA	TCA	A	S	No	antitermination protein from phage origin	2163574	2163915	1
2009EL-2071	2011C-3493	2163627	GAT	GAC	D	D	Yes	antitermination protein from phage origin	2163574	2163915	1
2009EL-2071	2011C-3493	2163630	AAC	AAT	N	N	Yes	antitermination protein from phage origin	2163574	2163915	1
2009EL-2071	2011C-3493	2163633	AGT	AGC	S	S	Yes	antitermination protein from phage origin	2163574	2163915	1
2009EL-2071	2011C-3493	2163636	GGT	GGA	G	G	Yes	antitermination protein from phage origin	2163574	2163915	1
2009EL-2071	2011C-3493	2163651	CCT	CCG	P	P	Yes	antitermination protein from phage origin	2163574	2163915	1
2009EL-2071	2011C-3493	2163652	GTT	ATA	V	I	No	antitermination protein from phage origin	2163574	2163915	1
2009EL-2071	2011C-3493	2163657	GCT	GCG	A	A	Yes	antitermination protein from phage origin	2163574	2163915	1
2009EL-2071	2011C-3493	2163660	GCA	GCT	A	A	Yes	antitermination protein from phage origin	2163574	2163915	1
2009EL-2071	2011C-3493	2163663	GGG	GGT	G	G	Yes	antitermination protein from phage origin	2163574	2163915	1
2009EL-2071	2011C-3493	2163666	TTT	TTC	F	F	Yes	antitermination protein from phage origin	2163574	2163915	1
2009EL-2071	2011C-3493	2163669	AAA	AAG	K	K	Yes	antitermination protein from phage origin	2163574	2163915	1
2009EL-2071	2011C-3493	2163672	GGT	GGA	G	G	Yes	antitermination protein from phage origin	2163574	2163915	1
2009EL-2071	2011C-3493	2163673	TTA	CTT	L	L	Yes	antitermination protein from phage origin	2163574	2163915	1
2009EL-2071	2011C-3493	2163676	CTA	TTA	L	L	Yes	antitermination protein from phage origin	2163574	2163915	1
2009EL-2071	2011C-3493	2163687	GGA	GGC	G	G	Yes	antitermination protein from phage origin	2163574	2163915	1
2009EL-2071	2011C-3493	2163690	AAG	AAA	K	K	Yes	antitermination protein from phage origin	2163574	2163915	1
2009EL-2071	2011C-3493	2163693	AAA	AAG	K	K	Yes	antitermination protein from phage origin	2163574	2163915	1
2009EL-2071	2011C-3493	2163694	ACA	TCA	T	S	No	antitermination protein from phage origin	2163574	2163915	1
2009EL-2071	2011C-3493	2163699	CGC	CGG	R	R	Yes	antitermination protein from phage origin	2163574	2163915	1
2009EL-2071	2011C-3493	2163700	CAA	ATT	Q	I	No	antitermination protein from phage origin	2163574	2163915	1
2009EL-2071	2011C-3493	2163705	CAA	CAG	Q	Q	Yes	antitermination protein from phage origin	2163574	2163915	1
2009EL-2071	2011C-3493	2163708	TGC	TGT	C	C	Yes	antitermination protein from phage origin	2163574	2163915	1
2009EL-2071	2011C-3493	2163717	GAT	GAC	D	D	Yes	antitermination protein from phage origin	2163574	2163915	1
2009EL-2071	2011C-3493	2163723	GGA	GGC	G	G	Yes	antitermination protein from phage origin	2163574	2163915	1
2009EL-2071	2011C-3493	2163732	ATT	ATA	I	I	Yes	antitermination protein from phage origin	2163574	2163915	1
2009EL-2071	2011C-3493	2163738	AGC	AGT	S	S	Yes	antitermination protein from phage origin	2163574	2163915	1
2009EL-2071	2011C-3493	2163744	GTT	GTG	V	V	Yes	antitermination protein from phage origin	2163574	2163915	1
2009EL-2071	2011C-3493	2163747	GCG	GCT	A	A	Yes	antitermination protein from phage origin	2163574	2163915	1
2009EL-2071	2011C-3493	2163750	CGA	CGG	R	R	Yes	antitermination protein from phage origin	2163574	2163915	1
2009EL-2071	2011C-3493	2163754	CGG	AGA	R	R	Yes	antitermination protein from phage origin	2163574	2163915	1
2009EL-2071	2011C-3493	2163758	AAA	AGA	K	R	No	antitermination protein from phage origin	2163574	2163915	1
2009EL-2071	2011C-3493	2163759	AAA	AAG	K	K	Yes	antitermination protein from phage origin	2163574	2163915	1
2009EL-2071	2011C-3493	2163765	AAG	AAA	K	K	Yes	antitermination protein from phage origin	2163574	2163915	1
2009EL-2071	2011C-3493	2163768	CCC	CCA	P	P	Yes	antitermination protein from phage origin	2163574	2163915	1
2009EL-2071	2011C-3493	2163771	GAA	GAG	E	E	Yes	antitermination protein from phage origin	2163574	2163915	1
2009EL-2071	2011C-3493	2163774	GAG	GAA	E	E	Yes	antitermination protein from phage origin	2163574	2163915	1
2009EL-2071	2011C-3493	2163781	TTG	CTC	L	L	Yes	antitermination protein from phage origin	2163574	2163915	1
2009EL-2071	2011C-3493	2163784	GTT	ATC	V	I	No	antitermination protein from phage origin	2163574	2163915	1
2009EL-2071	2011C-3493	2163789	ATT	ATC	I	I	Yes	antitermination protein from phage origin	2163574	2163915	1
2009EL-2071	2011C-3493	2163792	GCT	GCC	A	A	Yes	antitermination protein from phage origin	2163574	2163915	1
2009EL-2071	2011C-3493	2163795	CAT	CAC	H	H	Yes	antitermination protein from phage origin	2163574	2163915	1
2009EL-2071	2011C-3493	2163807	GGC	GGT	G	G	Yes	antitermination protein from phage origin	2163574	2163915	1
2009EL-2071	2011C-3493	2163814	CTA	TTA	L	L	Yes	antitermination protein from phage origin	2163574	2163915	1
2009EL-2071	2011C-3493	2163817	AGA	CGT	R	R	Yes	antitermination protein from phage origin	2163574	2163915	1
2009EL-2071	2011C-3493	2163828	GCA	GCG	A	A	Yes	antitermination protein from phage origin	2163574	2163915	1
2009EL-2071	2011C-3493	2163840	AAG	AAA	K	K	Yes	antitermination protein from phage origin	2163574	2163915	1
2009EL-2071	2011C-3493	2163843	TGT	TGC	C	C	Yes	antitermination protein from phage origin	2163574	2163915	1
2009EL-2071	2011C-3493	2163852	GGG	GGC	G	G	Yes	antitermination protein from phage origin	2163574	2163915	1
2009EL-2071	2011C-3493	2163858	ATA	ATT	I	I	Yes	antitermination protein from phage origin	2163574	2163915	1
2009EL-2071	2011C-3493	2163861	AGA	AGG	R	R	Yes	antitermination protein from phage origin	2163574	2163915	1
2009EL-2071	2011C-3493	2163864	AAA	AAG	K	K	Yes	antitermination protein from phage origin	2163574	2163915	1
2009EL-2071	2011C-3493	2163867	GAG	GAA	E	E	Yes	antitermination protein from phage origin	2163574	2163915	1
2009EL-2071	2011C-3493	2163868	TTG	CTG	L	L	Yes	antitermination protein from phage origin	2163574	2163915	1
2009EL-2071	2011C-3493	2165441	A	C				Intergenic region
2009EL-2071	2011C-3493	2165446	T	C				Intergenic region
2009EL-2071	2011C-3493	2165447	C	A				Intergenic region
2009EL-2071	2011C-3493	2165471	A	G				Intergenic region
2009EL-2071	2011C-3493	2165475	C	T				Intergenic region
2009EL-2071	2011C-3493	2165517	G	A				Intergenic region
2009EL-2071	2011C-3493	2165526	T	G				Intergenic region
2009EL-2071	2011C-3493	2165545	C	T				Intergenic region
2009EL-2071	2011C-3493	2165547	T	G				Intergenic region
2009EL-2071	2011C-3493	2171286	T	C				Intergenic region
2009EL-2071	2011C-3493	2171305	C	T				Intergenic region
2009EL-2071	2011C-3493	2171307	G	A				Intergenic region
2009EL-2071	2011C-3493	2185276	CAG	CTG	Q	L	No	tail length tape measure protein	2184597	2187209	1
2009EL-2071	2011C-3493	2185365	GGG	TGG	G	W	No	tail length tape measure protein	2184597	2187209	1
2009EL-2071	2011C-3493	2185613	ACT	ACC	T	T	Yes	tail length tape measure protein	2184597	2187209	1
2009EL-2071	2011C-3493	2196773	T	A				Intergenic region
2009EL-2071	2011C-3493	2196830	T	C				Intergenic region
2009EL-2071	2011C-3493	2288948	G	A				Intergenic region
2009EL-2071	2011C-3493	2430478	TCT	TTT	S	F	No	hypothetical protein	2430465	2431469	1
2009EL-2071	2011C-3493	2599144	G	C				Intergenic region
2009EL-2071	2011C-3493	2668508	ATT	GTT	I	V	No	glutamate/gamma-aminobutyrate antiporter	2667758	2669293	1
2009EL-2071	2011C-3493	2742110	AGA	AGG	R	R	Yes	hypothetical protein	2741634	2742614	1
2009EL-2071	2011C-3493	2859175	CGA	CAA	R	Q	No	putative oxidoreductase	2858787	2859914	1
2009EL-2071	2011C-3493	3162344	G	A				Intergenic region
2009EL-2071	2011C-3493	3216311	C	G				Intergenic region
2009EL-2071	2011C-3493	3269306	GAG	AAC	E	N	No	putative outer membrane protein Lom	3268655	3269389	-1
2009EL-2071	2011C-3493	3275193	CCA	CCT	P	P	Yes	putative tail fiber protein	3274119	3276311	-1
2009EL-2071	2011C-3493	3275244	GGA	GGT	G	G	Yes	putative tail fiber protein	3274119	3276311	-1
2009EL-2071	2011C-3493	3275783	GTC	ATC	V	I	No	putative tail fiber protein	3274119	3276311	-1
2009EL-2071	2011C-3493	3277372	GTA	GTG	V	V	Yes	hypothetical protein	3276958	3277521	-1
2009EL-2071	2011C-3493	3277375	CCA	CCG	P	P	Yes	hypothetical protein	3276958	3277521	-1
2009EL-2071	2011C-3493	3285507	T	G				Intergenic region
2009EL-2071	2011C-3493	3285727	A	C				Intergenic region
2009EL-2071	2011C-3493	3285734	T	G				Intergenic region
2009EL-2071	2011C-3493	3287040	CTT	CAT	L	H	No	hypothetical protein	3286988	3287122	-1
2009EL-2071	2011C-3493	3287043	GTT	GCT	V	A	No	hypothetical protein	3286988	3287122	-1
2009EL-2071	2011C-3493	3287054	CTA	GTC	L	V	No	hypothetical protein	3286988	3287122	-1
2009EL-2071	2011C-3493	3287058	TCA	TTA	S	L	No	hypothetical protein	3286988	3287122	-1
2009EL-2071	2011C-3493	3287069	GGT	GGC	G	G	Yes	hypothetical protein	3286988	3287122	-1
2009EL-2071	2011C-3493	3287084	CTT	CTC	L	L	Yes	hypothetical protein	3286988	3287122	-1
2009EL-2071	2011C-3493	3287088	GGC	GTC	G	V	No	hypothetical protein	3286988	3287122	-1
2009EL-2071	2011C-3493	3287089	GGC	AGC	G	S	No	hypothetical protein	3286988	3287122	-1
2009EL-2071	2011C-3493	3287241	GCC	TCC	A	S	No	putative antirepressor	3287137	3287706	-1
2009EL-2071	2011C-3493	3287317	GCC	GCT	A	A	Yes	putative antirepressor	3287137	3287706	-1
2009EL-2071	2011C-3493	3287366	GGT	GTT	G	V	No	putative antirepressor	3287137	3287706	-1
2009EL-2071	2011C-3493	3287367	GGT	TGT	G	C	No	putative antirepressor	3287137	3287706	-1
2009EL-2071	2011C-3493	3287368	GGG	GGT	G	G	Yes	putative antirepressor	3287137	3287706	-1
2009EL-2071	2011C-3493	3287401	TGC	TGT	C	C	Yes	putative antirepressor	3287137	3287706	-1
2009EL-2071	2011C-3493	3287429	GAC	GGC	D	G	No	putative antirepressor	3287137	3287706	-1
2009EL-2071	2011C-3493	3287494	CCA	CCG	P	P	Yes	putative antirepressor	3287137	3287706	-1
2009EL-2071	2011C-3493	3287644	GAG	GAA	E	E	Yes	putative antirepressor	3287137	3287706	-1
2009EL-2071	2011C-3493	3287647	GGT	GGC	G	G	Yes	putative antirepressor	3287137	3287706	-1
2009EL-2071	2011C-3493	3287855	A	G				Intergenic region
2009EL-2071	2011C-3493	3287873	A	T				Intergenic region
2009EL-2071	2011C-3493	3287874	G	T				Intergenic region
2009EL-2071	2011C-3493	3287876	G	A				Intergenic region
2009EL-2071	2011C-3493	3287889	C	G				Intergenic region
2009EL-2071	2011C-3493	3287890	C	T				Intergenic region
2009EL-2071	2011C-3493	3291703	C	T				Intergenic region
2009EL-2071	2011C-3493	3300756	CTA	CTG	L	L	Yes	site-specific DNA-methyltransferase	3299989	3301458	1
2009EL-2071	2011C-3493	3301296	TAT	TAC	Y	Y	Yes	site-specific DNA-methyltransferase	3299989	3301458	1
2009EL-2071	2011C-3493	3302478	C	T				Intergenic region
2009EL-2071	2011C-3493	3302521	A	T				Intergenic region
2009EL-2071	2011C-3493	3302525	C	T				Intergenic region
2009EL-2071	2011C-3493	3302528	G	A				Intergenic region
2009EL-2071	2011C-3493	3302532	T	C				Intergenic region
2009EL-2071	2011C-3493	3302533	T	C				Intergenic region
2009EL-2071	2011C-3493	3302536	A	T				Intergenic region
2009EL-2071	2011C-3493	3302539	G	C				Intergenic region
2009EL-2071	2011C-3493	3302543	C	T				Intergenic region
2009EL-2071	2011C-3493	3302558	G	A				Intergenic region
2009EL-2071	2011C-3493	3302581	A	C				Intergenic region
2009EL-2071	2011C-3493	3302672	T	C				Intergenic region
2009EL-2071	2011C-3493	3302879	A	G				Intergenic region
2009EL-2071	2011C-3493	3302927	C	T				Intergenic region
2009EL-2071	2011C-3493	3302948	G	A				Intergenic region
2009EL-2071	2011C-3493	3302949	C	G				Intergenic region
2009EL-2071	2011C-3493	3302950	T	G				Intergenic region
2009EL-2071	2011C-3493	3303005	C	T				Intergenic region
2009EL-2071	2011C-3493	3303079	TGT	AGT	C	S	No	hypothetical protein	3303037	3303810	1
2009EL-2071	2011C-3493	3303082	AGC	CCT	S	P	No	hypothetical protein	3303037	3303810	1
2009EL-2071	2011C-3493	3303115	GCT	AGG	A	R	No	hypothetical protein	3303037	3303810	1
2009EL-2071	2011C-3493	3303124	AGC	TGC	S	C	No	hypothetical protein	3303037	3303810	1
2009EL-2071	2011C-3493	3303134	TAT	TCT	Y	S	No	hypothetical protein	3303037	3303810	1
2009EL-2071	2011C-3493	3303177	CCA	CCT	P	P	Yes	hypothetical protein	3303037	3303810	1
2009EL-2071	2011C-3493	3303179	GTC	GCC	V	A	No	hypothetical protein	3303037	3303810	1
2009EL-2071	2011C-3493	3303205	TCC	ACC	S	T	No	hypothetical protein	3303037	3303810	1
2009EL-2071	2011C-3493	3303218	GCT	GTT	A	V	No	hypothetical protein	3303037	3303810	1
2009EL-2071	2011C-3493	3303222	GTT	GTC	V	V	Yes	hypothetical protein	3303037	3303810	1
2009EL-2071	2011C-3493	3303225	ACT	ACA	T	T	Yes	hypothetical protein	3303037	3303810	1
2009EL-2071	2011C-3493	3303231	TCC	TCT	S	S	Yes	hypothetical protein	3303037	3303810	1
2009EL-2071	2011C-3493	3303232	TTT	ATT	F	I	No	hypothetical protein	3303037	3303810	1
2009EL-2071	2011C-3493	3303237	GCC	GCT	A	A	Yes	hypothetical protein	3303037	3303810	1
2009EL-2071	2011C-3493	3303238	GTT	ATT	V	I	No	hypothetical protein	3303037	3303810	1
2009EL-2071	2011C-3493	3303243	GCC	GCT	A	A	Yes	hypothetical protein	3303037	3303810	1
2009EL-2071	2011C-3493	3303261	CGA	CGG	R	R	Yes	hypothetical protein	3303037	3303810	1
2009EL-2071	2011C-3493	3303267	GAT	GAC	D	D	Yes	hypothetical protein	3303037	3303810	1
2009EL-2071	2011C-3493	3303268	AAC	GAC	N	D	No	hypothetical protein	3303037	3303810	1
2009EL-2071	2011C-3493	3303276	TTG	TTT	L	F	No	hypothetical protein	3303037	3303810	1
2009EL-2071	2011C-3493	3303277	CGC	AAA	R	K	No	hypothetical protein	3303037	3303810	1
2009EL-2071	2011C-3493	3303280	GCC	AAA	A	K	No	hypothetical protein	3303037	3303810	1
2009EL-2071	2011C-3493	3303284	ATT	AAT	I	N	No	hypothetical protein	3303037	3303810	1
2009EL-2071	2011C-3493	3303286	GCA	CCG	A	P	No	hypothetical protein	3303037	3303810	1
2009EL-2071	2011C-3493	3303290	AAT	ATT	N	I	No	hypothetical protein	3303037	3303810	1
2009EL-2071	2011C-3493	3303294	ATT	ATG	I	M	No	hypothetical protein	3303037	3303810	1
2009EL-2071	2011C-3493	3303297	GAA	GAT	E	D	No	hypothetical protein	3303037	3303810	1
2009EL-2071	2011C-3493	3303300	TGC	TGT	C	C	Yes	hypothetical protein	3303037	3303810	1
2009EL-2071	2011C-3493	3303303	TCA	TCT	S	S	Yes	hypothetical protein	3303037	3303810	1
2009EL-2071	2011C-3493	3303304	GAG	ACG	E	T	No	hypothetical protein	3303037	3303810	1
2009EL-2071	2011C-3493	3303307	AAA	GAA	K	E	No	hypothetical protein	3303037	3303810	1
2009EL-2071	2011C-3493	3303320	CTC	CGC	L	R	No	hypothetical protein	3303037	3303810	1
2009EL-2071	2011C-3493	3303329	GAG	GCG	E	A	No	hypothetical protein	3303037	3303810	1
2009EL-2071	2011C-3493	3313130	ACC	ACT	T	T	Yes	regulatory protein	3313059	3313490	1
2009EL-2071	2011C-3493	3313636	GAT	GAG	D	E	No	adenine methylase	3313487	3314113	1
2009EL-2071	2011C-3493	3313649	TCT	GCT	S	A	No	adenine methylase	3313487	3314113	1
2009EL-2071	2011C-3493	3313888	CCG	CCA	P	P	Yes	adenine methylase	3313487	3314113	1
2009EL-2071	2011C-3493	3313930	AAG	AAA	K	K	Yes	adenine methylase	3313487	3314113	1
2009EL-2071	2011C-3493	3314275	CTA	CCA	L	P	No	hypothetical protein	3314073	3314285	1
2009EL-2071	2011C-3493	3314545	GGT	GGC	G	G	Yes	hypothetical protein	3314321	3314674	1
2009EL-2071	2011C-3493	3314706	A	C				Intergenic region
2009EL-2071	2011C-3493	3314886	G	C				Intergenic region
2009EL-2071	2011C-3493	3315441	GTA	ATA	V	I	No	putative excisionase	3315321	3315620	1
2009EL-2071	2011C-3493	3315452	CTG	CTA	L	L	Yes	putative excisionase	3315321	3315620	1
2009EL-2071	2011C-3493	3315518	ATC	ATT	I	I	Yes	putative excisionase	3315321	3315620	1
2009EL-2071	2011C-3493	3315563	CAC	CAT	H	H	Yes	putative excisionase	3315321	3315620	1
2009EL-2071	2011C-3493	3316435	CGA	AGA	R	R	Yes	integrase	3315673	3316983	1
2009EL-2071	2011C-3493	3316476	ACC	ACT	T	T	Yes	integrase	3315673	3316983	1
2009EL-2071	2011C-3493	3316558	AGC	GGC	S	G	No	integrase	3315673	3316983	1
2009EL-2071	2011C-3493	3316582	CAA	AAA	Q	K	No	integrase	3315673	3316983	1
2009EL-2071	2011C-3493	3316665	GCT	GCG	A	A	Yes	integrase	3315673	3316983	1
2009EL-2071	2011C-3493	3316812	GCA	GCG	A	A	Yes	integrase	3315673	3316983	1
2009EL-2071	2011C-3493	3544145	T	C				Intergenic region
2009EL-2071	2011C-3493	3956440	ACC	ATC	T	I	No	DNA-binding ATP-dependent protease La	3955041	3957395	-1
2009EL-2071	2011C-3493	4039977	TGG	CGG	W	R	No	putative 3-hydroxyphenylpropionic transporter MhpT	4039093	4040304	-1
2009EL-2071	2011C-3493	4078362	T	G				Intergenic region
2009EL-2071	2011C-3493	4518246	T	G				Intergenic region
2009EL-2071	2011C-3493	5053944	GAG	GGG	E	G	No	rhamnulokinase	5052674	5054143	1

[truncated: 3 more sheets: 2050_2071 Indel, 2050_2071 SNP, Sheet1]
