# Supplementary material for: Genomic Comparison of Escherichia coli O104:H4 Isolates from 2009 and 2011 Reveals Plasmid, and Prophage Heterogeneity, Including Shiga Toxin Encoding Phage stx2
Source: PLoS One. 2012 Nov 1;7(11):e48228. doi: 10.1371/journal.pone.0048228 (PMC3486847; doi:10.1371/journal.pone.0048228)
Supplement: File S7 — Omnilog data summaries (separate tabs for average AUC values for each strain; unfiltered fold-change/significance; and filtered fold-change/significance). (XLSX) [file pone.0048228.s007.xlsx]

## Sheet: 2011C-3493 vs. 2009EL-2050 ALL
Omnilog Comparison of 2011C-3493 versus 2009EL-2050 (reference)
plate	well	pheno	mode	SPL11.010.01_ratio	SPL11.010.01_pv
PM01	A01	Background	C-Source,Background,,,,,-,-,-,-,-,-,-,-,-,-,-,-	1.00308	0.960656
PM01	A02	L-Arabinose	C-Source,carbohydrate,pentose,arabinose,,,Glycolosis,G3P,Pentose and glucuronate interconversions,-	1.05999	0.349733
PM01	A03	N-Acetyl-D-Glucosamine	C-Source,carbohydrate,hexose,glucose,amine,,Glycolosis,glucose,Glycosaminoglycan degradation,-,-,-,	1.06972	0.194865
PM01	A04	D-Saccharic Acid	C-Source,carbohydrate,hexose,glucose,dicarboxylate,,Glycolosis,glucose,Ascorbate and aldarate metab	1.0082	0.975673
PM01	A05	Succinic Acid	C-Source,carboxylate,4 carbon,,,,TCA,succinate,-,-,-,-,-,-,-,-,-,-	-1.09045	0.143672
PM01	A06	D-Galactose	C-Source,carbohydrate,hexose,galactose,,,Galactose Metabolism,-,-,-,-,-,-,-,-,-,-,-	-1.04134	0.117962
PM01	A07	L-Aspartic Acid	C-Source,amino acid,amino acid,Asp,AA,,TCA,oxaloacetate,Asp,-,-,-,-,-,-,-,-,-	-1.13522	0.0749692
PM01	A08	L-Proline	C-Source,amino acid,amino acid,Pro,AA,-,TCA,oxologlutarate,Glu,-,-,-,-,-,-,-,-,-	-1.03565	0.93707
PM01	A09	D-Alanine	C-Source,amino acid,amino acid,Ala-D,AA,,TCA,oxaloacetate,Pyruvate,Ala,-,-,-,-,-,-,-,-	-1.32975	0.293724
PM01	A10	D-Trehalose	C-Source,carbohydrate,disaccharide,glucose,,,Glycolosis,glucose,-,-,-,-,-,-,-,-,-,-	1.00617	0.932269
PM01	A11	D-Mannose	C-Source,carbohydrate,hexose,mannose,,,Glycolosis,fructose,mannose,-,-,-,-,-,-,-,-,-	1.00025	0.997232
PM01	A12	Dulcitol	C-Source,carbohydrate,hexose,galactose,,,Galactose metabolism,-,-,-,-,-,-,-,-,-,-,-	-1.02628	0.681236
PM01	B01	D-Serine	C-Source,amino acid,amino acid,Ser-D,AA,,TCA,oxaloacetate,Pyruvate,-,-,-,-,-,-,-,-,-	-1.13592	0.627857
PM01	B02	D-Sorbitol	C-Source,carbohydrate,hexose,sorbose,,,Glycolosis,mannose,-,-,-,-,-,-,-,-,-,-	1.01441	0.311606
PM01	B03	Glycerol	C-Source,carbohydrate,3 carbon,glycerol,,,Glycolosis,glycerate,-,-,-,-,-,-,-,-,-,-	1.00739	0.712304
PM01	B04	L-Fucose	C-Source,carbohydrate,hexose,fucose,,,-,-,-,-,-,-,-,-,-,-,-,-	1.06577	0.233194
PM01	B05	D-Glucuronic Acid	C-Source,carbohydrate,hexose,glucose,carboxylate,,Glycolosis,glucose,-,-,-,-,-,-,-,-,-,-	-1.05263	0.146176
PM01	B06	D-Gluconic Acid	C-Source,carbohydrate,hexose,glucose,carboxylate,,Glycolosis,glucose,-,-,-,-,-,-,-,-,-,-	-1.04006	0.124174
PM01	B07	D,L-a-Glycerol Phosphate	C-Source,carbohydrate,3 carbon,glycerol,Phosphate,,Glycolosis,G3P,-,-,-,-,-,-,-,-,-,-	-1.07807	0.0818338
PM01	B08	D-Xylose	C-Source,carbohydrate,pentose,xylose,,,Pentose and glucuronate interconversions,-,-,-,-,-,-,-,-,-,-	1.06992	0.0273585
PM01	B09	D,L-Lactic acid	C-Source,carboxylate,3 carbon,,,,,,,,,,,,,,,	-1.00943	0.536834
PM01	B10	Formic Acid	C-Source,carboxylate,1 carbon,,,,Glyoxylate and dicarboxylate metabolism,-,-,-,-,-,-,-,-,-,-,-	-1.00636	0.959393
PM01	B11	D-Mannitol	C-Source,carbohydrate,hexose,mannose,,,Glycolosis,fructose,mannose,-,-,-,-,-,-,-,-,-	1.04878	0.599625
PM01	B12	L-Glutamic Acid	C-Source,amino acid,amino acid,Glu,AA,,TCA,oxologlutarate,Glu,-,-,-,-,-,-,-,-,-	-1.02325	0.89726
PM01	C01	D-Glucose-6-Phosphate	C-Source,carbohydrate,hexose,glucose,phosphate,,Glycolosis,glucose,-,-,-,-,-,-,-,-,-,-	1.0099	0.707064
PM01	C02	D-Galactonic Acid-g-Lactone	C-Source,carboxylate,6 carbon,galactose,lactone,,Glycolosis,glucose,Glactose metabolism,-,-,-,-,-,-	-1.02957	0.325616
PM01	C03	D,L-Malic Acid	C-Source,carboxylate,4 carbon,,,,TCA,malinate,-,-,-,-,-,-,-,-,-,-	-1.13496	0.14775
PM01	C04	D-Ribose	C-Source,carbohydrate,pentose,ribose,,,Pentose and glucuronate interconversions,-,-,-,-,-,-,-,-,-,-	1.01807	0.451346
PM01	C05	Tween 20	C-Source,-,-,-,,,-,-,-,-,-,-,-,-,-,-,-,-	-1.0625	0.414185
PM01	C06	L-Rhamnose	C-Source,carbohydrate,hexose,rhamnose,,,Glycolosis,fructose,mannose,-,-,-,-,-,-,-,-,-	1.01681	0.664976
PM01	C07	D-Fructose	C-Source,carbohydrate,hexose,fructose,,,Glycolosis,fructose,-,-,-,-,-,-,-,-,-,-	1.01348	0.901952
PM01	C08	Acetic Acid	C-Source,carboxylate,2 carbon,,,,Pyruvate metabolism,-,-,-,-,-,-,-,-,-,-,-	-1.1049	0.35968
PM01	C09	a-D-Glucose	C-Source,carbohydrate,hexose,glucose,,,Glycolosis,glucose,-,-,-,-,-,-,-,-,-,-	1.12215	0.297264
PM01	C10	Maltose	C-Source,carbohydrate,disaccharide,glucose,,,Glycolosis,glucose,-,-,-,-,-,-,-,-,-,-	1.00091	0.972785
PM01	C11	D-Melibiose	C-Source,carbohydrate,disaccharide,galactose,glucose,,Glycolosis,glucose,Galactose Metabolism,-,-,-	-1.00981	0.558102
PM01	C12	Thymidine	C-Source,nucleoside,pyrimidine,thymine,,,Pyrimidine Metabolism,-,-,-,-,-,-,-,-,-,-,-	-1.00169	0.966714
PM01	D01	L-Asparagine	C-Source,amino acid,amino acid,Asn,AA,,TCA,oxaloacetate,Asp,Asn,-,-,-,-,-,-,-,-	-1.13193	0.15879
PM01	D02	D-Aspartic Acid	C-Source,amino acid,amino acid,Asp-D,AA,,TCA,oxaloacetate,Asp,-,-,-,-,-,-,-,-,-	-1.09588	0.162447
PM01	D03	D-Glucosaminic Acid	C-Source,carbohydrate,hexose,glucose,acid,,Glycolosis,glucose,Aminosugars metabolism,-,-,-,-,-,-,-,	-1.06522	0.138392
PM01	D04	1,2-Propanediol	C-Source,alcohol,3 carbon,,,,Glycolosis,oxaloacetate,Pyruvate,pyruvate metabolism,-,-,-,-,-,-,-,-	-1.00391	0.961568
PM01	D05	Tween 40	C-Source,-,-,-,,,-,-,-,-,-,-,-,-,-,-,-,-	-1.10137	0.255498
PM01	D06	a-Ketoglutaric Acid	C-Source,carboxylate,5 carbon,,,,TCA,oxologlutarate,Glyoxylate and dicarboxylate metabolism,-,-,-,-	-1.37107	0.316013
PM01	D07	a-Ketobutyric Acid	C-Source,carboxylate,4 carbon,,,,Glycine, serine and threonine metabolism,-,-,-,-,-,-,-,-,-,-,-	-1.11604	0.222279
PM01	D08	a-Methyl-D-Galactoside	C-Source,carbohydrate,hexose,galactose,,,Galactose Metabolism,-,-,-,-,-,-,-,-,-,-,-	-1.01307	0.255646
PM01	D09	a-D-Lactose	C-Source,carbohydrate,disaccharide,galactose,glucose,,Glycolosis,glucose,Galactose Metabolism,-,-,-	1.07194	0.43567
PM01	D10	Lactulose	C-Source,carbohydrate,disaccharide,galactose,fructose,,Glycolosis,glucose,Galactose Metabolism,-,-,	-1.18098	0.182281
PM01	D11	Sucrose	C-Source,carbohydrate,disaccharide,glucose,fructose,,Glycolosis,glucose,Starch and sucrose metaboli	-1.11372	0.447097
PM01	D12	Uridine	C-Source,nucleoside,pyrimidine,uracil,,,Pyrimidine Metabolism,-,-,-,-,-,-,-,-,-,-,-	1.01959	0.763629
PM01	E01	L-Glutamine	C-Source,amino acid,amino acid,Gln,AA,,TCA,oxologlutarate,glutamate,Gln,-,-,-,-,-,-,-,-	-1.14522	0.4623
PM01	E02	m-Tartaric Acid	C-Source,carboxylate,,,,,TCA,oxaloacetate,Glyoxylate and dicarboxylate metabolism,-,-,-,-,-,-,-,-,-	-1.5391	0.259852
PM01	E03	D-Glucose-1-Phosphate	C-Source,carbohydrate,hexose,glucose,phosphate,,Glycolosis,glucose,-,-,-,-,-,-,-,-,-,-	-1.023	0.579979
PM01	E04	D-Fructose-6-Phosphate	C-Source,carbohydrate,hexose,fructose,phosphate,,Glycolosis,fructose,-,-,-,-,-,-,-,-,-,-	1.00133	0.964035
PM01	E05	Tween 80	C-Source,-,-,-,,,-,-,-,-,-,-,-,-,-,-,-,-	-1.03221	0.613442
PM01	E06	a-Hydroxyglutaric Acid-g-Lactone	C-Source,amino acid,amino acid,Glu,,,Glycolosis,glucose,-,-,-,-,-,-,-,-,-,-	-1.06523	0.23689
PM01	E07	a-Hydroxybutyric Acid	C-Source,carboxylate,4 carbon,,,,TCA,oxaloacetate,Pyruvate,gly ser thr metablolism,-,-,-,-,-,-,-,-	-1.16859	0.0385708
PM01	E08	b-Methyl-D-Glucoside	C-Source,carbohydrate,hexose,glucose,,,Glycolosis,glucose,-,-,-,-,-,-,-,-,-,-	-1.06693	0.198183
PM01	E09	Adonitol	C-Source,carbohydrate,pentose,ribose,,,Pentose and glucuronate interconversions,-,-,-,-,-,-,-,-,-,-	-1.00688	0.890207
PM01	E10	Maltotriose	C-Source,carbohydrate,trisaccharide,glucose,,,Glycolosis,glucose, 3.2.1.116,-,-,-,-,-,-,-,-,-	1.03158	0.280127
PM01	E11	2'-Deoxyadenosine	C-Source,nucleoside,purine,adenine,,,Purine Metabolism,-,-,-,-,-,-,-,-,-,-,-	-1.04704	0.0792152
PM01	E12	Adenosine	C-Source,nucleoside,purine,adenine,,,Purine Metabolism,-,-,-,-,-,-,-,-,-,-,-	-1.00225	0.895332
PM01	F01	Gly-Asp	C-Source,amino acid,dipeptide,Gly,Asp,,TCA,oxaloacetate,Pyruvate,Gly,-,-,TCA,oxaloacetate,Asp,-,-,-	-1.0544	0.162584
PM01	F02	Citric Acid	C-Source,carboxylate,6 carbon,,,,TCA,Citrate,-,-,-,-,-,-,-,-,-,-	-1.0839	0.215487
PM01	F03	m-Inositol	C-Source,carbohydrate,hexose,inositol,,,Galactose Metabolism,galactose,-,-,-,-,-,-,-,-,-,-	1.05922	0.13073
PM01	F04	D-Threonine	C-Source,amino acid,amino acid,Thr-D,AA,,TCA,oxaloacetate,Pyruvate,Thr,-,-,-,-,-,-,-,-	1.06048	0.6537
PM01	F05	Fumaric Acid	C-Source,carboxylate,4 carbon,,,,TCA,fumarate,-,-,-,-,-,-,-,-,-,-	-1.2068	0.203511
PM01	F06	Bromosuccinic Acid	C-Source,carboxylate,4 carbon,,,,TCA,succinate,-,-,-,-,-,-,-,-,-,-	-1.11382	0.378926
PM01	F07	Propionic Acid	C-Source,carboxylate,3 carbon,,,,Propanoate metabolism,-,-,-,-,-,-,-,-,-,-,-	-1.14828	0.286215
PM01	F08	Mucic Acid	C-Source,carbohydrate,hexose,galactose,acid,,Galactose Metabolism,-,-,-,-,-,-,-,-,-,-,-	-1.02733	0.154045
PM01	F09	Glycolic Acid	C-Source,carboxylate,2 carbon,,,,Glyoxylate and dicarboxylate metabolism,-,-,-,-,-,-,-,-,-,-,-	-1.06174	0.0441311
PM01	F10	Glyoxylic Acid	C-Source,carboxylate,2 carbon,,,,Glyoxylate and dicarboxylate metabolism,-,-,-,-,-,-,-,-,-,-,-	-1.20757	0.112712
PM01	F11	D-Cellobiose	C-Source,carbohydrate,disaccharide,glucose,,,Glycolosis,glucose,-,-,-,-,-,-,-,-,-,-	1.00348	0.96094
PM01	F12	Inosine	C-Source,nucleoside,purine,hypoxanthine,,,Purine Metabolism,-,-,-,-,-,-,-,-,-,-,-	-1.02767	0.310714
PM01	G01	Gly-Glu	C-Source,amino acid,dipeptide,Gly,Glu,,TCA,oxaloacetate,Pyruvate,Gly,-,-,TCA,oxaloglutarate,Glu,-,-	-1.0201	0.390644
PM01	G02	Tricarballylic Acid	C-Source,carboxylate,6 carbon,,,,-,-,-,-,-,-,-,-,-,-,-,-	-1.05603	0.536844
PM01	G03	L-Serine	C-Source,amino acid,amino acid,Ser,AA,,TCA,oxaloacetate,Pyruvate,-,-,-,-,-,-,-,-,-	-1.09016	0.038088
PM01	G04	L-Threonine	C-Source,amino acid,amino acid,Thr,AA,,TCA,oxaloacetate,Pyruvate,Thr,-,-,-,-,-,-,-,-	1.18018	0.58022
PM01	G05	L-Alanine	C-Source,amino acid,amino acid,Ala,AA,,TCA,oxaloacetate,Pyruvate,-,-,-,-,-,-,-,-,-	-1.09595	0.274493
PM01	G06	Ala-Gly	C-Source,amino acid,dipeptide,Ala,Gly,,TCA,oxaloacetate,Pyruvate,Ala,-,-,TCA,oxaloacetate,Pyruvate,	-1.04505	0.335201
PM01	G07	Acetoacetic Acid	C-Source,carboxylate,4 carbon,,,,Pyruvate metabolism,-,-,-,-,-,-,-,-,-,-,-	-1.17487	0.0480268
PM01	G08	N-Acetyl-D-Mannosamine	C-Source,carbohydrate,hexose,mannose,amine,,Glycolosis,fructose,mannose,-,-,-,-,-,-,-,-,-	-1.00524	0.72683
PM01	G09	Mono-Methylsuccinate	C-Source,carboxylate,4 carbon,,,,TCA,succinate,-,-,-,-,-,-,-,-,-,-	-1.01869	0.483141
PM01	G10	Methylpyruvate	C-Source,carboxylate,3 carbon,,,,Pyruvate metabolism,-,-,-,-,-,-,-,-,-,-,-	-1.00125	0.970086
PM01	G11	D-Malic Acid	C-Source,carboxylate,4 carbon,,,,TCA,succinate,Butonanate metabolism,-,-,-,-,-,-,-,-,-	-1.1132	0.125596
PM01	G12	L-Malic Acid	C-Source,carboxylate,4 carbon,,,,TCA,malinate,-,-,-,-,-,-,-,-,-,-	-1.16048	0.0735576
PM01	H01	Gly-Pro	C-Source,amino acid,dipeptide,Gly,Pro,,TCA,oxaloacetate,Pyruvate,Gly,-,-,TCA,oxaloglutarate,glutama	-1.01453	0.581576
PM01	H02	p-Hydroxyphenyl Acetic Acid	C-Source,carboxylate,aromatic,,,,TCA,Citrate,acetyl CoA,tryrosine metabolism,-,-,-,-,-,-,-,-	-1.01153	0.84171
PM01	H03	m-Hydroxyphenyl Acetic Acid	C-Source,carboxylate,aromatic,,,,TCA,Citrate,acetyl CoA,tryrosine metabolism,-,-,-,-,-,-,-,-	1.01892	0.822872
PM01	H04	Tyramine	C-Source,amino acid,intermediate,Tyramine,AA,,TCA,succinate,tyr metabolism,-,-,-,-,-,-,-,-,-	1.04851	0.291211
PM01	H05	D-Psicose	C-Source,carbohydrate,hexose,,,,-,-,-,-,-,-,-,-,-,-,-,-	-1.00849	0.607279
PM01	H06	L-Lyxose	C-Source,carbohydrate,pentose,lyxose,,,Pentose and glucuronate interconversions,-,-,-,-,-,-,-,-,-,-	-1.08806	0.345841
PM01	H07	Glucuronamide	C-Source,carbohydrate,hexose,glucose,amide,,Glycolosis,glucose,-,-,-,-,-,-,-,-,-,-	1.02325	0.2952
PM01	H08	Pyruvic Acid	C-Source,carboxylate,3 carbon,,,,Pyruvate metabolism,-,-,-,-,-,-,-,-,-,-,-	-1.035	0.196496
PM01	H09	L-Galactonic Acid-g-Lactone	C-Source,carboxylate,6 carbon,galactose,lactone,,Glycolosis,glucose,Ascorbate and aldarate metaboli	-1.01441	0.708872
PM01	H10	D-Galacturonic Acid	C-Source,carbohydrate,hexose,galactose,acid,,Galactose Metabolism,-,-,-,-,-,-,-,-,-,-,-	-1.01931	0.239622
PM01	H11	b-Phenylethylamine	C-Source,amino acid,intermediate,b-Phenylethylamine,AA,,TCA,Citrate,acetyl CoA,Phe,-,-,-,-,-,-,-,-	1.00619	0.985988
PM01	H12	2-Aminoethanol	C-Source,alcohol,2 carbon,amine,,,Glycolosis,G3P,glycerolipid metabolism,-,-,-,-,-,-,-,-,-	-1.10988	0.0403459
PM02	A01	Background	C-Source,Background,,,,,-,-,-,-,-,-,-,-,-,-,-,-	1.07924	0.224988
PM02	A02	Chondroitin Sulfate C	C-Source,carbohydrate,oligosaccharide,glucose,galactose,,Glycolosis,glucose,Glycosaminoglycan degra	1.0952	0.130438
PM02	A03	a-Cyclodextrin	C-Source,carbohydrate,oligosaccharide,maltose,,,-,-,-,-,-,-,-,-,-,-,-,-	-1.00888	0.760165
PM02	A04	b-Cyclodextrin	C-Source,carbohydrate,oligosaccharide,maltose,,,-,-,-,-,-,-,-,-,-,-,-,-	1.01807	0.540928
PM02	A05	g-Cyclodextrin	C-Source,carbohydrate,oligosaccharide,maltose,,,-,-,-,-,-,-,-,-,-,-,-,-	1.00819	0.831973
PM02	A06	Dextrin	C-Source,carbohydrate,oligosaccharide,,,,-,-,-,-,-,-,-,-,-,-,-,-	1.00971	0.776877
PM02	A07	Gelatin	C-Source,carbohydrate,oligosaccharide,,,,-,-,-,-,-,-,-,-,-,-,-,-	1.02775	0.283072
PM02	A08	Glycogen	C-Source,carbohydrate,oligosaccharide,,,,-,-,-,-,-,-,-,-,-,-,-,-	1.06018	0.507053
PM02	A09	Inulin	C-Source,carbohydrate,oligosaccharide,,,,-,-,-,-,-,-,-,-,-,-,-,-	-1.06898	0.158121
PM02	A10	Laminarin	C-Source,carbohydrate,oligosaccharide,,,,-,-,-,-,-,-,-,-,-,-,-,-	1.00763	0.671166
PM02	A11	Mannan	C-Source,carbohydrate,oligosaccharide,,,,-,-,-,-,-,-,-,-,-,-,-,-	-1.04433	0.374596
PM02	A12	Pectin	C-Source,carbohydrate,oligosaccharide,galacturonate,acid,,-,-,-,-,-,-,-,-,-,-,-,-	1.06621	0.234928
PM02	B01	N-Acetyl-D-Galactosamine	C-Source,carbohydrate,hexose,galactose,amine,,Galactose Metabolism,-,-,-,-,-,-,-,-,-,-,-	1.08183	0.235754
PM02	B02	N-Acetyl-Neuraminic Acid	C-Source,carbohydrate,11-carbon,neuraminic,amine,,-,-,-,-,-,-,-,-,-,-,-,-	1.0833	0.334788
PM02	B03	b-D-Allose	C-Source,carbohydrate,pentose,,,,-,-,-,-,-,-,-,-,-,-,-,-	1.10605	0.452794
PM02	B04	Amygdalin	C-Source,carbohydrate,disaccharide,glucose,aromatic,,Glycolosis,glucose,-,-,-,-,-,-,-,-,-,-	1.00791	0.894454
PM02	B05	D-Arabinose	C-Source,carbohydrate,pentose,arabinose,,,Glycolosis,G3P,Pentose and glucuronate interconversions,-	1.18302	0.425076
PM02	B06	D-Arabitol	C-Source,carbohydrate,pentose,arabinose,,,Glycolosis,G3P,Pentose and glucuronate interconversions,-	-1.03777	0.144494
PM02	B07	L-Arabitol	C-Source,carbohydrate,pentose,arabinose,,,Glycolosis,G3P,Pentose and glucuronate interconversions,-	1.0044	0.83056
PM02	B08	Arbutin	C-Source,carbohydrate,hexose,aromatic,,,Glycolosis,glucose,-,-,-,-,-,-,-,-,-,-	1.12195	0.174996
PM02	B09	2-Deoxy-D-Ribose	C-Source,carbohydrate,pentose,ribose,,,Pentose and glucuronate interconversions,-,-,-,-,-,-,-,-,-,-	1.00007	0.999647
PM02	B10	i-Erythritol	C-Source,carbohydrate,4 carbon,,,,-,-,-,-,-,-,-,-,-,-,-,-	1.03019	0.79435
PM02	B11	D-Fucose	C-Source,carbohydrate,hexose,fucose,,,-,-,-,-,-,-,-,-,-,-,-,-	-1.01669	0.361705
PM02	B12	3-0-b-D-Galactopyranosyl-D-Arabinose	C-Source,carbohydrate,disaccharide,galactose,arabinose,,Galactose Metabolism,-,-,-,-,-,-,-,-,-,-,-	1.01272	0.514179
PM02	C01	Gentiobiose	C-Source,carbohydrate,disaccharide,glucose,,,Glycolosis,glucose,-,-,-,-,-,-,-,-,-,-	1.24796	0.433575
PM02	C02	L-Glucose	C-Source,carbohydrate,hexose,glucose,,,Glycolosis,glucose,-,-,-,-,-,-,-,-,-,-	1.032	0.159488
PM02	C03	D-Lactitol	C-Source,carbohydrate,disaccharide,galactose,glucitol,,Glycolosis,glucose,Galactose Metabolism,-,-,	1.06967	0.355278
PM02	C04	D-Melezitose	C-Source,carbohydrate,pentose,lyxose,,,Pentose and glucuronate interconversions,-,-,-,-,-,-,-,-,-,-	-1.02915	0.627297
PM02	C05	Maltitol	C-Source,carbohydrate,disaccharide,glucose,sorbitol,,Glycolosis,glucose,-,-,-,-,-,-,-,-,-,-	-1.05821	0.380905
PM02	C06	a-Methyl-D-Galactoside	C-Source,carbohydrate,hexose,galactose,,,Galactose Metabolism,-,-,-,-,-,-,-,-,-,-,-	1.02331	0.595566
PM02	C07	b-Methyl-D-Galactoside	C-Source,carbohydrate,hexose,galactose,,,Galactose Metabolism,-,-,-,-,-,-,-,-,-,-,-	1.00674	0.918001
PM02	C08	3-Methylglucose	C-Source,carbohydrate,hexose,glucose,,,Glycolosis,glucose,-,-,-,-,-,-,-,-,-,-	-1.04895	0.29446
PM02	C09	b-Methyl-D-Glucuronic Acid	C-Source,carbohydrate,hexose,glucose,acid,,Glycolosis,glucose,-,-,-,-,-,-,-,-,-,-	-1.05837	0.640019
PM02	C10	a-Methyl-D-Mannoside	C-Source,carbohydrate,hexose,mannose,,,Glycolosis,fructose,mannose,-,-,-,-,-,-,-,-,-	-1.04213	0.344018
PM02	C11	b-Methyl-D-Xyloside	C-Source,carbohydrate,pentose,xylose,,,Pentose and glucuronate interconversions,-,-,-,-,-,-,-,-,-,-	-1.00793	0.858542
PM02	C12	Palatinose	C-Source,carbohydrate,disaccharide,glucose,fructose,,Glycolosis,glucose,-,-,-,-,-,-,-,-,-,-	-1.05766	0.244029
PM02	D01	D-Raffinose	C-Source,carbohydrate,trisaccharide,galactose, glucose, fructose,Glycolosis,glucose,-,-,-,-,-,-,-,-	-1.01598	0.764556
PM02	D02	Salicin	C-Source,carbohydrate,hexose,glucose,aromatic,,Glycolosis,glucose,-,-,-,-,-,-,-,-,-,-	1.07966	0.142785
PM02	D03	Sedoheptulosan	C-Source,carbohydrate,7 carbon,,,,-,-,-,-,-,-,-,-,-,-,-,-	1.02053	0.530965
PM02	D04	L-Sorbose	C-Source,carbohydrate,hexose,sorbose,,,Glycolosis,fructose,mannose,-,-,-,-,-,-,-,-,-	-1.01484	0.801435
PM02	D05	Stachyose	C-Source,carbohydrate,oligosaccharide,glucose,fructose,galactose,Glycolosis,glucose,Galactose Metab	1.00424	0.931871
PM02	D06	D-Tagatose	C-Source,carbohydrate,hexose,tagulose,,,Galactose Metabolism,galactose,-,-,-,-,-,-,-,-,-,-	-1.01218	0.890024
PM02	D07	Turanose	C-Source,carbohydrate,disaccharide,glucose,fructose,,Glycolosis,glucose,-,-,-,-,-,-,-,-,-,-	-1.08079	0.261807
PM02	D08	Xylitol	C-Source,carbohydrate,pentose,xylose,,,Pentose and glucuronate interconversions,-,-,-,-,-,-,-,-,-,-	-1.07163	0.498156
PM02	D09	N-Acetyl-D-glucosaminitol	C-Source,carbohydrate,pentose,xylose,,,Pentose and glucuronate interconversions,-,-,-,-,-,-,-,-,-,-	-1.02999	0.404885
PM02	D10	g-Amino-N-Butyric Acid	C-Source,carboxylate,4 carbon,,,,TCA,oxologlutarate,Glu,-,-,-,-,-,-,-,-,-	-1.0788	0.0476922
PM02	D11	d-Amino Valeric Acid	C-Source,carboxylate,5 carbon,,,,-,-,-,-,-,-,-,-,-,-,-,-	-1.12604	0.142217
PM02	D12	Butyric Acid	C-Source,carboxylate,4 carbon,,,,TCA,oxologlutarate,Butonanate metabolism,-,-,-,-,-,-,-,-,-	-1.05091	0.430378
PM02	E01	Capric Acid	C-Source,carboxylate,fatty acid,10 carbon,,,-,-,-,-,-,-,-,-,-,-,-,-	1.04191	0.503173
PM02	E02	Caproic Acid	C-Source,carboxylate,fatty acid,6 carbon,,,-,-,-,-,-,-,-,-,-,-,-,-	1.0406	0.620353
PM02	E03	Citraconic Acid	C-Source,carboxylate,fatty acid,5 carbon,,,-,-,-,-,-,-,-,-,-,-,-,-	1.02702	0.609064
PM02	E04	D,L-Citramalic Acid	C-Source,carboxylate,fatty acid,5 carbon,,,-,-,-,-,-,-,-,-,-,-,-,-	-1.07192	0.356829
PM02	E05	D-Glucosamine	C-Source,carbohydrate,hexose,glucose,amine,,Glycolosis,glucose,-,-,-,-,-,-,-,-,-,-	1.00862	0.837242
PM02	E06	2-Hydroxybenzoic acid	C-Source,carboxylate,aromatic,,,,-,-,-,-,-,-,-,-,-,-,-,-	1.19821	0.417821
PM02	E07	4-Hydroxybenzoic Acid	C-Source,carboxylate,aromatic,,,,TCA,Citrate,acetyl CoA,phenylalanine metabolism,-,-,-,-,-,-,-,-	-1.13273	0.197647
PM02	E08	b-Hydroxybutyric Acid	C-Source,carboxylate,4 carbon,,,,TCA,oxaloacetate,pyruvate,Butonanate metabolism,-,-,-,-,-,-,-,-	-1.08486	0.0146846
PM02	E09	g-Hydroxybutyric Acid	C-Source,carboxylate,4 carbon,,,,TCA,succinate,Butonanate metabolism,-,-,-,-,-,-,-,-,-	1.00864	0.762184
PM02	E10	2-Oxovaleric acid	C-Source,carboxylate,3 carbon,,,,Pyruvate metabolism,-,-,-,-,-,-,-,-,-,-,-	-1.17599	0.251178
PM02	E11	Itaconic Acid	C-Source,carboxylate,5 carbon,,,,Pyruvate metabolism,pyruvate,C5-Branched dibasic acid metabolism,-	1.11949	0.357215
PM02	E12	5-Keto-D-Gluconic Acid	C-Source,carbohydrate,hexose,glucose,acid,,Glycolosis,glucose,-,-,-,-,-,-,-,-,-,-	-1.15156	0.473032
PM02	F01	D-Lactic Acid Methyl Ester	C-Source,carboxylate,3 carbon,,,,Pyruvate metabolism,-,-,-,-,-,-,-,-,-,-,-	-1.04625	0.156396
PM02	F02	Malonic Acid	C-Source,carboxylate,3 carbon,,,,beta-alanine metabolism,-,-,-,-,-,-,-,-,-,-,-	1.04703	0.575808
PM02	F03	Melibionic Acid	C-Source,carbohydrate,disaccharide,glucose,gluconic acid,,Glycolosis,glucose,-,-,-,-,-,-,-,-,-,-	-1.02034	0.340692
PM02	F04	Oxalic Acid	C-Source,carboxylate,,,,,TCA,oxaloacetate,Glyoxylate and dicarboxylate metabolism,-,-,-,-,-,-,-,-,-	-1.08593	0.324038
PM02	F05	Oxalomalic Acid	C-Source,carboxylate,6 carbon,,,,TCA,oxaloacetate,Glyoxylate and dicarboxylate metabolism,-,-,-,-,-	1.00866	0.942101
PM02	F06	Quinic Acid	C-Source,carboxylate,7 carbon,,,,TCA,Citrate,acetyl CoA,phenylalanine metabolism,-,-,-,-,-,-,-,-	-1.12265	0.0604459
PM02	F07	D-Ribono-1,4-Lactone	C-Source,carbohydrate,pentose,ribose,,,Pentose and glucuronate interconversions,-,-,-,-,-,-,-,-,-,-	-1.13258	0.0119466
PM02	F08	Sebacic Acid	C-Source,carboxylate,10 carbon,,,,-,-,-,-,-,-,-,-,-,-,-,-	-1.03469	0.838865
PM02	F09	Sorbic Acid	C-Source,carboxylate,,,,,-,-,-,-,-,-,-,-,-,-,-,-	1.00058	0.987921
PM02	F10	Succinamic Acid	C-Source,carboxylate,4 carbon,,,,TCA,succinate,-,-,-,-,-,-,-,-,-,-	-1.03538	0.387064
PM02	F11	D-Tartaric Acid	C-Source,carboxylate,4 carbon,-,,,-,-,-,-,-,-,-,-,-,-,-,-	-1.02975	0.705056
PM02	F12	L-Tartaric Acid	C-Source,carboxylate,4 carbon,,,,TCA,oxaloacetate,Glyoxylate and dicarboxylate metabolism,-,-,-,-,-	-1.0743	0.322157
PM02	G01	Acetamide	C-Source,amide,2 carbon,,,,-,-,-,-,-,-,-,-,-,-,-,-	1.03011	0.542585
PM02	G02	L-Alaninamide	C-Source,-,-,-,,,-,-,-,-,-,-,-,-,-,-,-,-	1.00244	0.984951
PM02	G03	N-Acetyl-L-Glutamic Acid	C-Source,amino acid,intermediate,N-Acetyl-D,L-Glutamic Acid,AA,,TCA,oxologlutarate,Glu,-,-,-,-,-,-,	1.14321	0.615922
PM02	G04	L-Arginine	C-Source,amino acid,amino acid,Arg,AA,,TCA,oxologlutarate,glutamate,Arg,-,-,-,-,-,-,-,-	-1.143	0.0811016
PM02	G05	Glycine	C-Source,amino acid,amino acid,Gly,AA,,TCA,oxaloacetate,Pyruvate,Gly,-,-,-,-,-,-,-,-	-1.20125	0.273111
PM02	G06	L-Histidine	C-Source,amino acid,amino acid,His,AA,,TCA,oxologlutarate,glutamate,His,-,-,-,-,-,-,-,-	-1.09352	0.44685
PM02	G07	L-Homoserine	C-Source,amino acid,intermediate,L-Homoserine,AA,,TCA,oxaloacetate,Pyruvate,gly ser thr metablolism	-1.25045	0.0251534
PM02	G08	Hydroxy-L-Proline	C-Source,amino acid,intermediate,Hydroxy-L-Proline,AA,,TCA,oxologlutarate,glutamate,glutamate semia	-1.02835	0.813304
PM02	G09	L-Isoleucine	C-Source,amino acid,amino acid,Ile,AA,,TCA,succinyl CoA,Propionyl CoA,Ile,-,-,-,-,-,-,-,-	-1.11828	0.196883
PM02	G10	L-Leucine	C-Source,amino acid,amino acid,Leu,AA,,TCA,Citrate,acetyl CoA,Leu,-,-,-,-,-,-,-,-	-1.07338	0.532887
PM02	G11	L-Lysine	C-Source,amino acid,amino acid,Lys,AA,,TCA,Citrate,acetyl CoA,Lys,-,-,-,-,-,-,-,-	-1.04914	0.378799
PM02	G12	L-Methionine	C-Source,amino acid,amino acid,Met,AA,,TCA,succinyl CoA,propanoate metabolism,gly ser thr metabloli	-1.06368	0.399933
PM02	H01	L-Ornithine	C-Source,amino acid,intermediate,L-Ornithine,AA,,Urea cycle,ornithine,-,-,-,-,-,-,-,-,-,-	-1.08577	0.617996
PM02	H02	L-Phenylalanine	C-Source,amino acid,amino acid,Phe,AA,,TCA,Citrate,acetyl CoA,Phe,-,-,-,-,-,-,-,-	-1.0018	0.976778
PM02	H03	L-Pyroglutamic Acid	C-Source,amino acid,intermediate,5-Oxo-L-proline,AA,,TCA,oxologlutarate,Glu,-,-,-,-,-,-,-,-,-	-1.04029	0.554646
PM02	H04	L-Valine	C-Source,amino acid,amino acid,Val,AA,,TCA,succinyl CoA,Val,-,-,-,-,-,-,-,-,-	-1.15563	0.140449
PM02	H05	D,L-Carnitine	C-Source,carboxylate,7 carbon,,,,TCA,Citrate,acetyl CoA,lysine degadation,-,-,-,-,-,-,-,-	-1.0594	0.251259
PM02	H06	Sec-Butylamine	C-Source,amine,4 carbon,,,,-,-,-,-,-,-,-,-,-,-,-,-	-1.08942	0.149823
PM02	H07	D,L-Octopamine	C-Source,amine,aromatic,,,,-,-,-,-,-,-,-,-,-,-,-,-	-1.1395	0.0963812
PM02	H08	Putrescine	C-Source,amino acid,intermediate,Putrescine,AA,,TCA,oxologlutarate,glutamate,Arg,-,-,-,-,-,-,-,-	-1.53393	0.028364
PM02	H09	Dihydroxyacetone	C-Source,carbohydrate,2 carbon,,,,Glycolosis,G3P,-,-,-,-,-,-,-,-,-,-	1.07572	0.435921
PM02	H10	2,3-Butanediol	C-Source,alcohol,4 carbon,,,,Pyruvate metabolism,-,-,-,-,-,-,-,-,-,-,-	-1.10601	0.126735
PM02	H11	2,3-Butanone	C-Source,carbohydrate,4 carbon,,,,Pyruvate metabolism,-,-,-,-,-,-,-,-,-,-,-	-1.16099	0.00702032
PM02	H12	3-Hydroxy 2-Butanone	C-Source,alcohol,4 carbon,,,,Pyruvate metabolism,-,-,-,-,-,-,-,-,-,-,-	-1.09007	0.271791
PM03	A01	Background	N-Source,Background,,,,,-,-,-,-,-,-,-,-,-,-,-,-	1.44984	0.18362
PM03	A02	Ammonia	N-Source,nitrogen,NH3,,,,Urea cycle,-,-,-,-,-,-,-,-,-,-,-	-1.16023	0.272934
PM03	A03	Nitrite	N-Source,nitrogen,N02,,,,Urea cycle,,,,,,,,,,,	1.78291	0.26076
PM03	A04	Nitrate	N-Source,nitrogen,NO3,,,,Urea cycle,-,-,-,-,-,-,-,-,-,-,-	1.06029	0.798439
PM03	A05	Urea	N-Source,nitrogen,urea,,,,Urea cycle,Arg,-,-,-,-,-,-,-,-,-,-	-1.04146	0.897552
PM03	A06	Biuret	N-Source,nitrogen,urea,,,,Urea cycle,-,-,-,-,-,-,-,-,-,-,-	1.04959	0.884929
PM03	A07	L-Alanine	N-Source,amino acid,amino acid,Ala,AA,,TCA,oxaloacetate,Pyruvate,-,-,-,-,-,-,-,-,-	-1.09945	0.390838
PM03	A08	L-Arginine	N-Source,amino acid,amino acid,Arg,AA,,TCA,oxologlutarate,glutamate,Arg,-,-,-,-,-,-,-,-	-1.41614	0.28199
PM03	A09	L-Asparagine	N-Source,amino acid,amino acid,Asn,AA,,TCA,oxaloacetate,Asp,Asn,-,-,-,-,-,-,-,-	-1.22358	0.36311
PM03	A10	L-Aspartic Acid	N-Source,amino acid,amino acid,Asp,AA,,TCA,oxaloacetate,Asp,-,-,-,-,-,-,-,-,-	-1.20635	0.364807
PM03	A11	L-Cysteine	N-Source,amino acid,amino acid,Cys,AA,,TCA,oxaloacetate,Pyruvate,gly ser thr metablolism,Cys,-,-,-,	-1.22118	0.696236
PM03	A12	L-Glutamic Acid	N-Source,amino acid,amino acid,Glu,AA,,TCA,oxologlutarate,Glu,-,-,-,-,-,-,-,-,-	-1.27075	0.529573
PM03	B01	L-Glutamine	N-Source,amino acid,amino acid,Gln,AA,,TCA,oxologlutarate,glutamate,Gln,-,-,-,-,-,-,-,-	-1.12723	0.151581
PM03	B02	Glycine	N-Source,amino acid,amino acid,Gly,AA,,TCA,oxaloacetate,Pyruvate,Gly,-,-,-,-,-,-,-,-	-1.07414	0.28935
PM03	B03	L-Histidine	N-Source,amino acid,amino acid,His,AA,,TCA,oxologlutarate,glutamate,His,-,-,-,-,-,-,-,-	1.3251	0.605242
PM03	B04	L-Isoleucine	N-Source,amino acid,amino acid,Ile,AA,,TCA,succinyl CoA,Propionyl CoA,Ile,-,-,-,-,-,-,-,-	1.22842	0.762666
PM03	B05	L-Leucine	N-Source,amino acid,amino acid,Leu,AA,,TCA,Citrate,acetyl CoA,Leu,-,-,-,-,-,-,-,-	-1.25283	0.699588
PM03	B06	L-Lysine	N-Source,amino acid,amino acid,Lys,AA,,TCA,Citrate,acetyl CoA,Lys,-,-,-,-,-,-,-,-	-1.23119	0.696468
PM03	B07	L-Methionine	N-Source,amino acid,amino acid,Met,AA,,TCA,succinyl CoA,propanoate metabolism,gly ser thr metabloli	-1.18151	0.745058
PM03	B08	L-Phenylalanine	N-Source,amino acid,amino acid,Phe,AA,,TCA,Citrate,acetyl CoA,Phe,-,-,-,-,-,-,-,-	-1.22367	0.701647
PM03	B09	L-Proline	N-Source,amino acid,amino acid,Pro,AA,-,TCA,oxologlutarate,Glu,-,-,-,-,-,-,-,-,-	-1.33444	0.312409
PM03	B10	L-Serine	N-Source,amino acid,amino acid,Ser,AA,,TCA,oxaloacetate,Pyruvate,-,-,-,-,-,-,-,-,-	-1.30358	0.271305
PM03	B11	L-Threonine	N-Source,amino acid,amino acid,Thr,AA,,TCA,oxaloacetate,Pyruvate,Thr,-,-,-,-,-,-,-,-	-1.26525	0.692897
PM03	B12	L-Tryptophan	N-Source,amino acid,amino acid,Trp,AA,,TCA,Citrate,acetyl CoA,Trp,-,-,-,-,-,-,-,-	-1.58841	0.243138
PM03	C01	L-Tyrosine	N-Source,amino acid,amino acid,Tyr,AA,,TCA,succinate,Tyr,-,-,-,-,-,-,-,-,-	-1.0379	0.886446
PM03	C02	L-Valine	N-Source,amino acid,amino acid,Val,AA,,TCA,succinyl CoA,Val,-,-,-,-,-,-,-,-,-	1.07614	0.87518
PM03	C03	D-Alanine	N-Source,amino acid,amino acid,Ala-D,AA,,TCA,oxaloacetate,Pyruvate,Ala,-,-,-,-,-,-,-,-	-1.14013	0.369084
PM03	C04	D-Asparagine	N-Source,amino acid,amino acid,Asn-D,AA,,TCA,oxaloacetate,Asp,Asn,-,-,-,-,-,-,-,-	-1.11866	0.738103
PM03	C05	D-Aspartic Acid	N-Source,amino acid,amino acid,Asp-D,AA,,TCA,oxaloacetate,Asp,-,-,-,-,-,-,-,-,-	-1.39544	0.256633
PM03	C06	D-Glutamic Acid	N-Source,amino acid,amino acid,Glu-D,AA,,TCA,oxologlutarate,Glu,-,-,-,-,-,-,-,-,-	1.06525	0.891925
PM03	C07	D-Lysine	N-Source,amino acid,amino acid,Lys-D,AA,,TCA,Citrate,acetyl CoA,Lys,-,-,-,-,-,-,-,-	-1.42397	0.532416
PM03	C08	D-Serine	N-Source,amino acid,amino acid,Ser-D,AA,,TCA,oxaloacetate,Pyruvate,-,-,-,-,-,-,-,-,-	1.57283	0.706738
PM03	C09	D-Valine	N-Source,amino acid,amino acid,Val-D,AA,,TCA,succinyl CoA,Val,-,-,-,-,-,-,-,-,-	-1.16518	0.822438
PM03	C10	L-Citrulline	N-Source,amino acid,intermediate,L-Citrulline,AA,,Urea cycle,citrulline,-,-,-,-,-,-,-,-,-,-	-1.2544	0.70366
PM03	C11	L-Homoserine	N-Source,amino acid,intermediate,L-Homoserine,AA,,TCA,oxaloacetate,Pyruvate,gly ser thr metablolism	-1.05345	0.905688
PM03	C12	L-Ornithine	N-Source,amino acid,intermediate,L-Ornithine,AA,,Urea cycle,ornithine,-,-,-,-,-,-,-,-,-,-	-1.53986	0.21912
PM03	D01	N-Acetyl-L-Glutamic Acid	N-Source,amino acid,intermediate,N-Acetyl-D,L-Glutamic Acid,AA,,TCA,oxologlutarate,Glu,-,-,-,-,-,-,	1.64855	0.473149
PM03	D02	N-Phthaloyl-L-Glutamic Acid	N-Source,amino acid,intermediate,N-Phthaloyl-L-Glutamic Acid,AA,,TCA,oxologlutarate,Glu,-,-,-,-,-,-	-1.31301	0.47472
PM03	D03	L-Pyroglutamic Acid	N-Source,amino acid,intermediate,5-Oxo-L-proline,AA,,TCA,oxologlutarate,Glu,-,-,-,-,-,-,-,-,-	-1.27301	0.62127
PM03	D04	Hydroxylamine	N-Source,amine,NH3,,,,-,-,-,-,-,-,-,-,-,-,-,-	-1.0134	0.948563
PM03	D05	Methylamine	N-Source,amine,1 carbon,,,,-,-,-,-,-,-,-,-,-,-,-,-	-1.92371	0.364448
PM03	D06	N-Amylamine	N-Source,amine,5 carbon,,,,-,-,-,-,-,-,-,-,-,-,-,-	-1.34485	0.607988
PM03	D07	N-Butylamine	N-Source,amine,4 carbon,,,,-,-,-,-,-,-,-,-,-,-,-,-	-1.95548	0.362855
PM03	D08	Ethylamine	N-Source,amine,2 carbon,,,,-,-,-,-,-,-,-,-,-,-,-,-	-1.65709	0.359187
PM03	D09	Ethanolamine	N-Source,amine,2 carbon,,,,TCA,Citrate,acetyl CoA,-,-,-,-,-,-,-,-,-	-1.58752	0.382976
PM03	D10	Ethylenediamine	N-Source,,,,,,,,,,,,,,,,,	-1.65606	0.296724
PM03	D11	Putrescine	N-Source,amino acid,intermediate,Putrescine,AA,,TCA,oxologlutarate,glutamate,Arg,-,-,-,-,-,-,-,-	-1.15395	0.20388
PM03	D12	Agmatine	N-Source,amino acid,intermediate,Agmatine,AA,,TCA,oxologlutarate,glutamate,Arg,-,-,-,-,-,-,-,-	-1.4025	0.0736317
PM03	E01	Histamine	N-Source,amino acid,intermediate,Histamine,AA,,TCA,oxologlutarate,glutamate,His,-,-,-,-,-,-,-,-	1.01654	0.85701
PM03	E02	b-Phenylethylamine	N-Source,amino acid,intermediate,b-Phenylethylamine,AA,,TCA,Citrate,acetyl CoA,Phe,-,-,-,-,-,-,-,-	-1.19033	0.673149
PM03	E03	Tyramine	N-Source,amino acid,intermediate,Tyramine,AA,,TCA,succinate,tyr metabolism,-,-,-,-,-,-,-,-,-	-1.25229	0.538682
PM03	E04	Acetamide	N-Source,amide,2 carbon,,,,-,-,-,-,-,-,-,-,-,-,-,-	-1.11804	0.835475
PM03	E05	Formamide	N-Source,amide,1 carbon,,,,-,-,-,-,-,-,-,-,-,-,-,-	-1.11596	0.856584
PM03	E06	Glucuronamide	N-Source,carbohydrate,hexose,glucose,amide,,Glycolosis,glucose,-,-,-,-,-,-,-,-,-,-	-1.23877	0.535051
PM03	E07	D,L-Lactamide	N-Source,amide,3 carbon,,,,-,-,-,-,-,-,-,-,-,-,-,-	-1.37001	0.613943
PM03	E08	D-Glucosamine	N-Source,carbohydrate,hexose,glucose,amine,,Glycolosis,glucose,-,-,-,-,-,-,-,-,-,-	-1.05517	0.126767
PM03	E09	D-Galactosamine	N-Source,carbohydrate,hexose,galactose,amine,,Galactose Metabolism,-,-,-,-,-,-,-,-,-,-,-	1.02592	0.939627
PM03	E10	D-Mannosamine	N-Source,carbohydrate,hexose,mannose,amine,,Glycolosis,fructose,mannose,-,-,-,-,-,-,-,-,-	-1.00516	0.990195
PM03	E11	N-Acetyl-D-Glucosamine	N-Source,carbohydrate,hexose,glucose,amine,,Glycolosis,glucose,Glycosaminoglycan degradation,-,-,-,	-1.04748	0.259815
PM03	E12	N-Acetyl-D-Galactosamine	N-Source,carbohydrate,hexose,galactose,amine,,Galactose Metabolism,-,-,-,-,-,-,-,-,-,-,-	-1.05745	0.0540571
PM03	F01	N-Acetyl-D-Mannosamine	N-Source,carbohydrate,hexose,mannose,amine,,Glycolosis,fructose,mannose,-,-,-,-,-,-,-,-,-	-1.01825	0.602318
PM03	F02	Adenine	N-Source,nucleic acid,purine,adenine,,,Purine Metabolism,-,-,-,-,-,-,-,-,-,-,-	-1.11644	0.388951
PM03	F03	Adenosine	N-Source,nucleoside,purine,adenine,,,Purine Metabolism,-,-,-,-,-,-,-,-,-,-,-	-1.009	0.673337
PM03	F04	Cytidine	N-Source,nucleoside,pyrimidine,cytosine,sulfur,,Pyrimidine Metabolism,-,-,-,-,-,-,-,-,-,-,-	-1.01242	0.386962
PM03	F05	Cytosine	N-Source,nucleic acid,pyrimidine,cytosine,,,Pyrimidine Metabolism,-,-,-,-,-,-,-,-,-,-,-	-1.47209	0.284549
PM03	F06	Guanine	N-Source,nucleic acid,purine,guanine,,,Purine Metabolism,-,-,-,-,-,-,-,-,-,-,-	-1.05384	0.674901
PM03	F07	Guanosine	N-Source,nucleoside,purine,guanine,,,Purine Metabolism,-,-,-,-,-,-,-,-,-,-,-	-1.07049	0.915465
PM03	F08	Thymine	N-Source,nucleic acid,pyrimidine,thymine,,,Pyrimidine Metabolism,-,-,-,-,-,-,-,-,-,-,-	-1.03257	0.943215
PM03	F09	Thymidine	N-Source,nucleoside,pyrimidine,thymine,,,Pyrimidine Metabolism,-,-,-,-,-,-,-,-,-,-,-	-1.19668	0.440948
PM03	F10	Uracil	N-Source,nucleic acid,pyrimidine,uracil,,,Pyrimidine Metabolism,-,-,-,-,-,-,-,-,-,-,-	1.36724	0.622728
PM03	F11	Uridine	N-Source,nucleoside,pyrimidine,uracil,,,Pyrimidine Metabolism,-,-,-,-,-,-,-,-,-,-,-	-1.12276	0.74573
PM03	F12	Inosine	N-Source,nucleoside,purine,hypoxanthine,,,Purine Metabolism,-,-,-,-,-,-,-,-,-,-,-	-1.20052	0.287875
PM03	G01	Xanthine	N-Source,nucleic acid,purine,xanthine,,,Purine Metabolism,-,-,-,-,-,-,-,-,-,-,-	1.05843	0.519308
PM03	G02	Xanthosine	N-Source,nucleoside,purine,xanthine,,,Purine Metabolism,-,-,-,-,-,-,-,-,-,-,-	-1.07705	0.726972
PM03	G03	Uric Acid	N-Source,nucleic acid,purine,uric acid,,,Purine Metabolism,-,-,-,-,-,-,-,-,-,-,-	1.32683	0.066869
PM03	G04	Alloxan	N-Source,nucleic acid,intermediate,,,,-,-,-,-,-,-,-,-,-,-,-,-	1.06556	0.776159
PM03	G05	Allantoin	N-Source,nucleic acid,intermediate,,,,-,-,-,-,-,-,-,-,-,-,-,-	1.11555	0.779215
PM03	G06	Parabanic Acid	N-Source,urea,3 carbon,,,,-,-,-,-,-,-,-,-,-,-,-,-	1.10228	0.723387
PM03	G07	D,L-a-Amino-N-Butyric Acid	N-Source,amino acid,4 carbon,D,L-a-Amino-N-Butyric Acid,AA,,-,-,-,-,-,-,-,-,-,-,-,-	-1.12367	0.854268
PM03	G08	g-Amino-N-Butyric Acid	N-Source,carboxylate,4 carbon,,,,TCA,oxologlutarate,Glu,-,-,-,-,-,-,-,-,-	1.02614	0.884857
PM03	G09	e-Amino-N-Caproic Acid	N-Source,carboxylate,6 carbon,-,,,-,-,-,-,-,-,-,-,-,-,-,-	1.04504	0.701508
PM03	G10	D,L-a-Amino-Caprylic Acid	N-Source,amino acid,8 carbon,D,L-a-Amino- Caprylic Acid,AA,,-,-,-,-,-,-,-,-,-,-,-,-	-1.13411	0.480326
PM03	G11	d-Amino-N-Valeric Acid	N-Source,amino acid,intermediate,d-Amino-N-Valeric Acid,AA,,TCA,Citrate,acetyl CoA,Leu,-,-,-,-,-,-,	1.02383	0.957481
PM03	G12	a-Amino-N-Valeric Acid	N-Source,amino acid,5 carbon,Leu,AA,,TCA,Citrate,acetyl CoA,Leu,-,-,-,-,-,-,-,-	-1.07167	0.7395
PM03	H01	Ala-Asp	N-Source,amino acid,dipeptide,Ala,Asp,,TCA,oxaloacetate,Pyruvate,Ala,-,-,TCA,oxaloacetate,Asp,-,-,-	-1.01067	0.725562
PM03	H02	Ala-Gln	N-Source,amino acid,dipeptide,Ala,Gln,,TCA,oxaloacetate,Pyruvate,Ala,-,-,TCA,oxaloglutarate,glutama	1.01257	0.815869
PM03	H03	Ala-Glu	N-Source,amino acid,dipeptide,Ala,Glu,,TCA,oxaloacetate,Pyruvate,Ala,-,-,TCA,oxaloglutarate,Glu,-,-	-1.02198	0.66977
PM03	H04	Ala-Gly	N-Source,amino acid,dipeptide,Ala,Gly,,TCA,oxaloacetate,Pyruvate,Ala,-,-,TCA,oxaloacetate,Pyruvate,	1.00514	0.936711
PM03	H05	Ala-His	N-Source,amino acid,dipeptide,Ala,His,,TCA,oxaloacetate,Pyruvate,Ala,-,-,TCA,oxaloglutarate,glutama	-1.22949	0.217914
PM03	H06	Ala-Leu	N-Source,amino acid,dipeptide,Ala,Leu,,TCA,oxaloacetate,Pyruvate,Ala,-,-,TCA,Citrate,acetyl CoA,Leu	-1.08849	0.44339
PM03	H07	Ala-Thr	N-Source,amino acid,dipeptide,Ala,Thr,,TCA,oxaloacetate,Pyruvate,Ala,-,-,TCA,oxaloacetate,Pyruvate,	1.01805	0.69647
PM03	H08	Gly-Asn	N-Source,amino acid,dipeptide,Gly-3,Asn,,TCA,oxaloacetate,Pyruvate,Gly,-,-,TCA,oxaloacetate,Asp,Asn	-1.02579	0.515526
PM03	H09	Gly-Gln	N-Source,amino acid,dipeptide,Gly,Gln,,TCA,oxaloacetate,Pyruvate,Gly,-,-,TCA,oxaloglutarate,glutama	-1.00113	0.990327
PM03	H10	Gly-Glu	N-Source,amino acid,dipeptide,Gly,Glu,,TCA,oxaloacetate,Pyruvate,Gly,-,-,TCA,oxaloglutarate,Glu,-,-	-1.25618	0.371493
PM03	H11	Gly-Met	N-Source,amino acid,dipeptide,Gly,Met,,TCA,oxaloacetate,Pyruvate,Gly,-,-,TCA,succinyl CoA,propanoat	-1.10969	0.296131
PM03	H12	Met-Ala	N-Source,amino acid,dipeptide,Met,Ala,,TCA,succinyl CoA,propanoate metabolism,gly ser thr metabloli	-1.02118	0.738747
PM04	A01	Background	P-Source,Background,,,,,-,-,-,-,-,-,-,-,-,-,-,-	1.02483	0.805153
PM04	A02	Phosphate	P-Source,phosphate,,,,,-,-,-,-,-,-,-,-,-,-,-,-	-1.07023	0.610314
PM04	A03	Pyrophosphate	P-Source,phosphate,,,,,-,-,-,-,-,-,-,-,-,-,-,-	-1.21547	0.343342
PM04	A04	Trimetaphosphate	P-Source,phosphate,,,,,-,-,-,-,-,-,-,-,-,-,-,-	-1.11299	0.54954
PM04	A05	Tripolyphosphate	P-Source,phosphate,,,,,-,-,-,-,-,-,-,-,-,-,-,-	-1.24641	0.276326
PM04	A06	Triethyl Phosphate	P-Source,phosphate,,,,,-,-,-,-,-,-,-,-,-,-,-,-	-1.08797	0.49978
PM04	A07	Hypophosphite	P-Source,phosphate,,-,,,-,-,-,-,-,-,-,-,-,-,-,-	1.09278	0.768317
PM04	A08	Adenosine 2'-Monophosphate	P-Source,nucleotide,purine,adenine,Phosphate,,Purine Metabolism,-,-,-,-,-,-,-,-,-,-,-	-1.19413	0.268225
PM04	A09	Adenosine 3'-Monophosphate	P-Source,nucleotide,purine,adenine,Phosphate,,Purine Metabolism,-,-,-,-,-,-,-,-,-,-,-	-1.13399	0.284292
PM04	A10	Adenosine 5'-Monophosphate	P-Source,nucleotide,purine,adenine,Phosphate,,Purine Metabolism,-,-,-,-,-,-,-,-,-,-,-	-1.11574	0.0885988
PM04	A11	Adenosine 2',3'-Cyclic Monophosphate	P-Source,nucleotide,purine,adenine,Phosphate,,Purine Metabolism,-,-,-,-,-,-,-,-,-,-,-	-1.15897	0.123142
PM04	A12	Adenosine 3',5'-Cyclic Monophosphate	P-Source,nucleotide,purine,adenine,Phosphate,,Purine Metabolism,-,-,-,-,-,-,-,-,-,-,-	1.06269	0.910144
PM04	B01	Thiophosphate	P-Source,-,-,-,,,-,-,-,-,-,-,-,-,-,-,-,-	-1.11922	0.715177
PM04	B02	Dithiophosphate	P-Source,,,,,,-,-,-,-,-,-,-,-,-,-,-,-	-1.17453	0.571724
PM04	B03	D,L-a-Glycerol Phosphate	P-Source,carbohydrate,3 carbon,glycerol,Phosphate,,Glycolosis,G3P,-,-,-,-,-,-,-,-,-,-	-1.1529	0.0790312
PM04	B04	b-Glycerol Phosphate	P-Source,carbohydrate,3 carbon,glycerol,Phosphate,,Glycolosis,G3P,-,-,-,-,-,-,-,-,-,-	-1.13591	0.250439
PM04	B05	Carbamyl Phosphate	P-Source,carbohydrate,3 carbon,glycerol,Phosphate,,Glycolosis,G3P,-,-,-,-,-,-,-,-,-,-	-1.1877	0.300535
PM04	B06	D-2-Phospho-Glyceric Acid	P-Source,carbohydrate,3 carbon,glycerol,Phosphate,,Glycolosis,G3P,-,-,-,-,-,-,-,-,-,-	-1.18198	0.289739
PM04	B07	D-3-Phospho-Glyceric Acid	P-Source,carbohydrate,3 carbon,glycerol,Phosphate,,Glycolosis,G3P,-,-,-,-,-,-,-,-,-,-	-1.18686	0.251477
PM04	B08	Guanosine 2'-Monophosphate	P-Source,nucleotide,purine,guanine,Phosphate,,Purine Metabolism,-,-,-,-,-,-,-,-,-,-,-	-1.28187	0.197957
PM04	B09	Guanosine 3'-Monophosphate	P-Source,nucleotide,purine,guanine,Phosphate,,Purine Metabolism,-,-,-,-,-,-,-,-,-,-,-	-1.14647	0.204549
PM04	B10	Guanosine 5'-Monophosphate	P-Source,nucleotide,purine,guanine,Phosphate,,Purine Metabolism,-,-,-,-,-,-,-,-,-,-,-	-1.16784	0.170225
PM04	B11	Guanosine 2',3'-Cyclic Monophosphate	P-Source,nucleotide,purine,guanine,Phosphate,,Purine Metabolism,-,-,-,-,-,-,-,-,-,-,-	-1.27089	0.259272
PM04	B12	Guanosine 3',5'-Cyclic Monophosphate	P-Source,nucleotide,purine,guanine,Phosphate,,Purine Metabolism,-,-,-,-,-,-,-,-,-,-,-	-1.1247	0.143668
PM04	C01	Phosphoenol Pyruvate	P-Source,carbohydrate,3 carbon,pyruvate,,,Glycolosis,pyruvate,-,-,-,-,-,-,-,-,-,-	-1.09734	0.600175
PM04	C02	Phospho-Glycolic Acid	P-Source,carbohydrate,2 carbon,g3p,,,Glycolosis,G3P,-,-,-,-,-,-,-,-,-,-	-1.15624	0.353537
PM04	C03	D-Glucose-1-Phosphate	P-Source,carbohydrate,hexose,glucose,phosphate,,Glycolosis,glucose,-,-,-,-,-,-,-,-,-,-	-1.05153	0.24067
PM04	C04	D-Glucose-6-Phosphate	P-Source,carbohydrate,hexose,glucose,phosphate,,Glycolosis,glucose,-,-,-,-,-,-,-,-,-,-	-1.0821	0.199458
PM04	C05	2-Deoxy-D-Glucose 6-Phosphate	P-Source,carbohydrate,hexose,glucose,phosphate,,Glycolosis,glucose,-,-,-,-,-,-,-,-,-,-	1.15516	0.823209
PM04	C06	D-Glucosamine-6-Phosphate	P-Source,carbohydrate,hexose,glucose,phosphate,,Glycolosis,glucose,-,-,-,-,-,-,-,-,-,-	-1.03481	0.172624
PM04	C07	6-Phospho-Gluconic Acid	P-Source,carbohydrate,hexose,glucose,phosphate,,Glycolosis,glucose,-,-,-,-,-,-,-,-,-,-	-1.21709	0.190749
PM04	C08	Cytidine 2'-Monophosphate	P-Source,nucleotide,pyrimidine,cytosine,Phosphate,,Pyrimidine Metabolism,-,-,-,-,-,-,-,-,-,-,-	-1.09903	0.255177
PM04	C09	Cytidine 3'-Monophosphate	P-Source,nucleotide,pyrimidine,cytosine,Phosphate,,Pyrimidine Metabolism,-,-,-,-,-,-,-,-,-,-,-	-1.06193	0.214927
PM04	C10	Cytidine 5'-Monophosphate	P-Source,nucleotide,pyrimidine,cytosine,Phosphate,,Pyrimidine Metabolism,-,-,-,-,-,-,-,-,-,-,-	-1.09274	0.146803
PM04	C11	Cytidine 2',3'-Cyclic Monophosphate	P-Source,nucleotide,pyrimidine,cytosine,Phosphate,,Pyrimidine Metabolism,-,-,-,-,-,-,-,-,-,-,-	-1.08841	0.228077
PM04	C12	Cytidine 3',5'-Cyclic Monophosphate	P-Source,nucleotide,pyrimidine,cytosine,Phosphate,,Pyrimidine Metabolism,-,-,-,-,-,-,-,-,-,-,-	1.1319	0.721172
PM04	D01	D-Mannose-1-Phosphate	P-Source,carbohydrate,hexose,mannose,Phosphate,,Glycolosis,fructose,mannose,-,-,-,-,-,-,-,-,-	1.22646	0.544369
PM04	D02	D-Mannose-6-Phosphate	P-Source,carbohydrate,hexose,mannose,Phosphate,,Glycolosis,fructose,mannose,-,-,-,-,-,-,-,-,-	-1.08379	0.111577
PM04	D03	Cysteamine-S-Phosphate	P-Source,amine,2 carbon,,,,-,-,-,-,-,-,-,-,-,-,-,-	-1.20889	0.503873
PM04	D04	Phospho-L-Arginine	P-Source,amino acid,amino acid,Phospho-L-Arginine,AA,,TCA,oxologlutarate,glutamate,Arg,Phosphate,-,	-1.16953	0.231793
PM04	D05	O-Phospho-D-Serine	P-Source,amino acid,amino acid,O-Phospho-D-Serine,AA,,TCA,oxaloacetate,Pyruvate,Ser,Phosphate,-,-,-	-1.22555	0.339039
PM04	D06	O-Phospho-L-Serine	P-Source,amino acid,amino acid,O-Phospho-L-Serine,AA,,TCA,oxaloacetate,Pyruvate,Ser,Phosphate,-,-,-	-1.16356	0.361375
PM04	D07	O-Phospho-L-Threonine	P-Source,amino acid,amino acid,O-Phospho-L-Threonine,AA,,TCA,oxaloacetate,Pyruvate,Thr,Phosphate,-,	-1.18976	0.187832
PM04	D08	Uridine 2'-Monophosphate	P-Source,nucleotide,pyrimidine,uracil,Phosphate,,Pyrimidine Metabolism,-,-,-,-,-,-,-,-,-,-,-	-1.25513	0.177193
PM04	D09	Uridine 3'-Monophosphate	P-Source,nucleotide,pyrimidine,uracil,Phosphate,,Pyrimidine Metabolism,-,-,-,-,-,-,-,-,-,-,-	-1.20798	0.163784
PM04	D10	Uridine 5'-Monophosphate	P-Source,nucleotide,pyrimidine,uracil,Phosphate,,Pyrimidine Metabolism,-,-,-,-,-,-,-,-,-,-,-	-1.23453	0.149968
PM04	D11	Uridine 2',3'-Cyclic Monophosphate	P-Source,nucleotide,pyrimidine,uracil,Phosphate,,Pyrimidine Metabolism,-,-,-,-,-,-,-,-,-,-,-	-1.08633	0.179584
PM04	D12	Uridine 3',5'-Cyclic Monophosphate	P-Source,nucleotide,pyrimidine,uracil,Phosphate,,Pyrimidine Metabolism,-,-,-,-,-,-,-,-,-,-,-	-1.13614	0.0608116
PM04	E01	O-Phospho-D-Tyrosine	P-Source,amino acid,amino acid,O-Phospho-D-Tyrosine,AA,,TCA,succinate,tyr metabolism,phosphate,-,-,	-1.06472	0.686342
PM04	E02	O-Phospho-L-Tyrosine	P-Source,amino acid,amino acid,O-Phospho-L-Tyrosine,AA,,TCA,succinate,tyr metabolism,phosphate,-,-,	-1.1439	0.350379
PM04	E03	Phosphocreatine	P-Source,amino acid,intermediate,Phosphocreatine,AA,,TCA,oxologlutarate,glutamate,Arg,-,-,-,-,-,-,-	-1.19443	0.290099
PM04	E04	Phosphoryl Choline	P-Source,carbohydrate,3 carbon,glycerol,Phosphate,,Glycolosis,G3P,-,-,-,-,-,-,-,-,-,-	-1.19625	0.347816
PM04	E05	O-Phosphoryl-Ethanolamine	P-Source,amine,2 carbon,,,,TCA,Citrate,acetyl CoA,-,-,-,-,-,-,-,-,-	-1.20427	0.197534
PM04	E06	Phosphono Acetic Acid	P-Source,carboxylate,2 carbon,,,,Glycolosis,acetate,-,-,-,-,-,-,-,-,-,-	-1.2956	0.507757
PM04	E07	2-Aminoethyl Phosphonic Acid	P-Source,alcohol,2 carbon,,,,-,-,-,-,-,-,-,-,-,-,-,-	-1.3484	0.364882
PM04	E08	Methylene Diphosphonic Acid	P-Source,,,,,,-,-,-,-,-,-,-,-,-,-,-,-	-1.36527	0.219784
PM04	E09	Thymidine 3'-Monophosphate	P-Source,nucleotide,pyrimidine,thymine,Phosphate,,Pyrimidine Metabolism,-,-,-,-,-,-,-,-,-,-,-	-1.1894	0.243495
PM04	E10	Thymidine 5'-Monophosphate	P-Source,nucleotide,pyrimidine,thymine,Phosphate,,Pyrimidine Metabolism,-,-,-,-,-,-,-,-,-,-,-	-1.29213	0.218314
PM04	E11	Inositol Hexaphosphate	P-Source,-,-,-,,,-,-,-,-,-,-,-,-,-,-,-,-	-1.30373	0.260707
PM04	E12	Thymidine 3',5'-Cyclic Monophosphate	P-Source,nucleotide,pyrimidine,thymine,Phosphate,,Pyrimidine Metabolism,-,-,-,-,-,-,-,-,-,-,-	-1.18483	0.209174
PM04	F01	Background	S-Source,Background,,,,,-,-,-,-,-,-,-,-,-,-,-,-	-1.12161	0.437537
PM04	F02	Sulfate	S-Source,-,-,-,,,-,-,-,-,-,-,-,-,-,-,-,-	-1.16443	0.335155
PM04	F03	Thiosulfate	S-Source,-,-,-,,,-,-,-,-,-,-,-,-,-,-,-,-	-1.26157	0.40524
PM04	F04	Tetrathionate	S-Source,-,-,-,,,-,-,-,-,-,-,-,-,-,-,-,-	-1.17068	0.269816
PM04	F05	Thiophosphate	S-Source,-,-,-,,,-,-,-,-,-,-,-,-,-,-,-,-	-1.27749	0.318096
PM04	F06	Dithiophosphate	S-Source,,,,,,-,-,-,-,-,-,-,-,-,-,-,-	-1.32591	0.282491
PM04	F07	L-Cysteine	S-Source,amino acid,amino acid,Cys,AA,,TCA,oxaloacetate,Pyruvate,gly ser thr metablolism,Cys,-,-,-,	-1.42294	0.290911
PM04	F08	D-Cysteine	S-Source,amino acid,amino acid,Cys-D,AA,,TCA,oxaloacetate,Pyruvate,gly ser thr metablolism,Cys,-,-,	-1.16181	0.250611
PM04	F09	Cys-Gly	S-Source,amino acid,dipeptide,Cys,Gly,,TCA,oxaloacetate,Pyruvate,gly ser thr metablolism,Cys,-,TCA,	-1.17677	0.220794
PM04	F10	L-Cysteic Acid	S-Source,amino acid,intermediate,L-Cysteic Acid,AA,,TCA,oxaloacetate,Pyruvate,gly ser thr metabloli	-1.11209	0.534794
PM04	F11	Cysteamine	S-Source,-,-,-,,,-,-,-,-,-,-,-,-,-,-,-,-	-1.28732	0.308481
PM04	F12	L-Cysteine Sulfinic Acid	S-Source,amino acid,intermediate,L-Cysteine Sulfinic Acid,AA,,TCA,oxaloacetate,Pyruvate,gly ser thr	-1.16286	0.220723
PM04	G01	N-Acetyl-L-Cysteine	S-Source,amino acid,amino acid,Cys,AA,,TCA,oxaloacetate,Pyruvate,gly ser thr metablolism,Cys,-,-,-,	-1.13562	0.422938
PM04	G02	S-Methyl-L-Cysteine	S-Source,amino acid,amino acid,Cys,AA,,TCA,oxaloacetate,Pyruvate,gly ser thr metablolism,Cys,-,-,-,	-1.20738	0.491069
PM04	G03	Cystathionine	S-Source,-,-,-,,,-,-,-,-,-,-,-,-,-,-,-,-	-1.12322	0.380945
PM04	G04	Lanthionine	S-Source,-,-,-,Cys,,-,-,-,-,-,-,-,-,-,-,-,-	-1.15116	0.301686
PM04	G05	Glutathione	S-Source,,,,,,-,-,-,-,-,-,-,-,-,-,-,-	-1.2143	0.348435
PM04	G06	D,L-Ethionine	S-Source,-,-,-,,,-,-,-,-,-,-,-,-,-,-,-,-	-1.30755	0.274227
PM04	G07	L-Methionine	S-Source,amino acid,amino acid,Met,AA,,TCA,succinyl CoA,propanoate metabolism,gly ser thr metabloli	-1.167	0.229548
PM04	G08	D-Methionine	S-Source,amino acid,amino acid,Met-D,AA,,TCA,succinyl CoA,propanoate metabolism,gly ser thr metablo	-1.17762	0.286147
PM04	G09	Gly-Met	S-Source,amino acid,dipeptide,Gly,Met,,TCA,oxaloacetate,Pyruvate,Gly,-,-,TCA,succinyl CoA,propanoat	-1.18489	0.116221
PM04	G10	N-Acetyl-D,L-Methionine	S-Source,-,-,-,,,-,-,-,-,-,-,-,-,-,-,-,-	-1.16129	0.28396
PM04	G11	L-Methionine Sulfoxide	S-Source,amino acid,amino acid,Met,AA,,TCA,succinyl CoA,propanoate metabolism,-,-,-,-,-,-,-,-,-	-1.20838	0.158164
PM04	G12	L-Methionine Sulfone	S-Source,amino acid,amino acid,Met,AA,,TCA,succinyl CoA,propanoate metabolism,-,-,-,-,-,-,-,-,-	1.05328	0.876425
PM04	H01	L-Djenkolic Acid	S-Source,amino acid,intermediate,L-Djenkolic Acid,AA,,TCA,oxaloacetate,Pyruvate,gly ser thr metablo	-1.05856	0.765722
PM04	H02	Thiourea	S-Source,,,,,,-,-,-,-,-,-,-,-,-,-,-,-	-1.10549	0.590465
PM04	H03	1-Thio-b-D-Glucose	S-Source,carbohydrate,hexose,glucose,sulfur,,Glycolosis,glucose,-,-,-,-,-,-,-,-,-,-	-1.19371	0.375673
PM04	H04	D,L-Lipoamide	S-Source,,,,,,-,-,-,-,-,-,-,-,-,-,-,-	-1.17842	0.488212
PM04	H05	Taurocholic Acid	S-Source,-,-,-,,,-,-,-,-,-,-,-,-,-,-,-,-	-1.16222	0.367846
PM04	H06	Taurine	S-Source,-,-,-,,,-,-,-,-,-,-,-,-,-,-,-,-	-1.17759	0.295227
PM04	H07	Hypotaurine	S-Source,-,-,-,,,-,-,-,-,-,-,-,-,-,-,-,-	-1.12334	0.45024
PM04	H08	p-Aminobenzene Sulfonic Acid	S-Source,-,-,-,,,-,-,-,-,-,-,-,-,-,-,-,-	-1.10729	0.57538
PM04	H09	Butane Sulfonic Acid	S-Source,-,-,-,,,-,-,-,-,-,-,-,-,-,-,-,-	-1.129	0.516553
PM04	H10	2-Hydroxyethane Sulfonic Acid	S-Source,alcohol,2 carbon,,,,-,-,-,-,-,-,-,-,-,-,-,-	-1.22701	0.248132
PM04	H11	Methane Sulfonic Acid	S-Source,-,-,-,-,,-,-,-,-,-,-,-,-,-,-,-,-	-1.06122	0.711335
PM04	H12	Tetramethylene Sulfone	S-Source,,,,,,-,-,-,-,-,-,-,-,-,-,-,-	-1.07086	0.668054
PM05	A01	Background	Nutritional suppliment,Background,,,,,-,-,-,-,-,-,-,-,-,-,-,-	-1.10246	0.254273
PM05	A02	Positive Control	Nutritional suppliment,Positive Control,,,,,-,-,-,-,-,-,-,-,-,-,-,-	-1.01053	0.774818
PM05	A03	L-Alanine	Nutritional suppliment,amino acid,amino acid,Ala,AA,,TCA,oxaloacetate,Pyruvate,-,-,-,-,-,-,-,-,-	-1.13403	0.307714
PM05	A04	L-Arginine	Nutritional suppliment,amino acid,amino acid,Arg,AA,,TCA,oxologlutarate,glutamate,Arg,-,-,-,-,-,-,-	-1.18101	0.168918
PM05	A05	L-Asparagine	Nutritional suppliment,amino acid,amino acid,Asn,AA,,TCA,oxaloacetate,Asp,Asn,-,-,-,-,-,-,-,-	-1.22002	0.104407
PM05	A06	L-Aspartic Acid	Nutritional suppliment,amino acid,amino acid,Asp,AA,,TCA,oxaloacetate,Asp,-,-,-,-,-,-,-,-,-	-1.19224	0.147743
PM05	A07	L-Cysteine	Nutritional suppliment,amino acid,amino acid,Cys,AA,,TCA,oxaloacetate,Pyruvate,gly ser thr metablol	-1.39244	0.15471
PM05	A08	L-Glutamic Acid	Nutritional suppliment,amino acid,amino acid,Glu,AA,,TCA,oxologlutarate,Glu,-,-,-,-,-,-,-,-,-	-1.23076	0.0789788
PM05	A09	Adenosine 3',5'-Cyclic Monophosphate	Nutritional suppliment,nucleotide,purine,adenine,Phosphate,,Purine Metabolism,-,-,-,-,-,-,-,-,-,-,-	-1.23594	0.100896
PM05	A10	Adenine	Nutritional suppliment,nucleic acid,purine,adenine,,,Purine Metabolism,-,-,-,-,-,-,-,-,-,-,-	-1.20621	0.120779
PM05	A11	Adenosine	Nutritional suppliment,nucleoside,purine,adenine,,,Purine Metabolism,-,-,-,-,-,-,-,-,-,-,-	-1.27118	0.168706
PM05	A12	2'-Deoxyadenosine	Nutritional suppliment,nucleoside,purine,adenine,,,Purine Metabolism,-,-,-,-,-,-,-,-,-,-,-	-1.09944	0.242413
PM05	B01	L-Glutamine	Nutritional suppliment,amino acid,amino acid,Gln,AA,,TCA,oxologlutarate,glutamate,Gln,-,-,-,-,-,-,-	-1.06252	0.416844
PM05	B02	Glycine	Nutritional suppliment,,,,,,,,,,,,,,,,,	-1.14556	0.219878
PM05	B03	L-Histidine	Nutritional suppliment,amino acid,amino acid,His,AA,,TCA,oxologlutarate,glutamate,His,-,-,-,-,-,-,-	-1.15055	0.309676
PM05	B04	L-Isoleucine	Nutritional suppliment,amino acid,amino acid,Ile,AA,,TCA,succinyl CoA,Propionyl CoA,Ile,-,-,-,-,-,-	-1.16345	0.249906
PM05	B05	L-Leucine	Nutritional suppliment,amino acid,amino acid,Leu,AA,,TCA,Citrate,acetyl CoA,Leu,-,-,-,-,-,-,-,-	-1.13314	0.30218
PM05	B06	L-Lysine	Nutritional suppliment,amino acid,amino acid,Lys,AA,,TCA,Citrate,acetyl CoA,Lys,-,-,-,-,-,-,-,-	-1.19243	0.200206
PM05	B07	L-Methionine	Nutritional suppliment,amino acid,amino acid,Met,AA,,TCA,succinyl CoA,propanoate metabolism,gly ser	-1.1387	0.225361
PM05	B08	L-Phenylalanine	Nutritional suppliment,amino acid,amino acid,Phe,AA,,TCA,Citrate,acetyl CoA,Phe,-,-,-,-,-,-,-,-	-1.14119	0.287501
PM05	B09	Guanosine 3',5'-Cyclic Monophosphate	Nutritional suppliment,nucleotide,purine,guanine,Phosphate,,Purine Metabolism,-,-,-,-,-,-,-,-,-,-,-	-1.15527	0.255023
PM05	B10	Guanine	Nutritional suppliment,nucleic acid,purine,guanine,,,Purine Metabolism,-,-,-,-,-,-,-,-,-,-,-	-1.26402	0.287868
PM05	B11	Guanosine	Nutritional suppliment,nucleoside,purine,guanine,,,Purine Metabolism,-,-,-,-,-,-,-,-,-,-,-	-1.38319	0.174325
PM05	B12	2'-Deoxyguanosine	Nutritional suppliment,nucleoside,purine,guanine,,,Purine Metabolism,,,,,,,,,,,	-1.26239	0.222682
PM05	C01	L-Proline	Nutritional suppliment,amino acid,amino acid,Pro,AA,-,TCA,oxologlutarate,Glu,-,-,-,-,-,-,-,-,-	-1.09613	0.349165
PM05	C02	L-Serine	Nutritional suppliment,amino acid,amino acid,Ser,AA,,TCA,oxaloacetate,Pyruvate,-,-,-,-,-,-,-,-,-	-1.1496	0.233705
PM05	C03	L-Threonine	Nutritional suppliment,amino acid,amino acid,Thr,AA,,TCA,oxaloacetate,Pyruvate,Thr,-,-,-,-,-,-,-,-	-1.16389	0.214114
PM05	C04	L-Tryptophan	Nutritional suppliment,amino acid,amino acid,Trp,AA,,TCA,Citrate,acetyl CoA,Trp,-,-,-,-,-,-,-,-	-1.12924	0.263198
PM05	C05	L-Tyrosine	Nutritional suppliment,amino acid,amino acid,Tyr,AA,,TCA,succinate,Tyr,-,-,-,-,-,-,-,-,-	-1.16119	0.278312
PM05	C06	L-Valine	Nutritional suppliment,amino acid,amino acid,Val,AA,,TCA,succinyl CoA,Val,-,-,-,-,-,-,-,-,-	-1.16475	0.237976
PM05	C07	L-Isoleucine + L-Valine	Nutritional suppliment,,,,,,,,,,,,,,,,,	-1.14894	0.213052
PM05	C08	Hydroxy-L-Proline	Nutritional suppliment,amino acid,intermediate,Hydroxy-L-Proline,AA,,TCA,oxologlutarate,glutamate,g	-1.17739	0.221141
PM05	C09	(5) 4-Amino-Imidazole-4(5)-Carboxamide	Nutritional suppliment,Imidazole,-,-,,,Purine Metabolism,-,-,-,-,-,-,-,-,-,-,-	-1.36666	0.263009
PM05	C10	Hypoxanthine	Nutritional suppliment,nucleic acid,purine,hypoxanthine,,,Purine Metabolism,,,,,,,,,,,	-1.20694	0.234887
PM05	C11	Inosine	Nutritional suppliment,nucleoside,purine,hypoxanthine,,,Purine Metabolism,-,-,-,-,-,-,-,-,-,-,-	-1.19124	0.15781
PM05	C12	2'-Deoxyinosine	Nutritional suppliment,nucleoside,purine,hypoxanthine,,,Purine Metabolism,,,,,,,,,,,	-1.15588	0.180429
PM05	D01	L-Ornithine	Nutritional suppliment,amino acid,intermediate,L-Ornithine,AA,,Urea cycle,ornithine,-,-,-,-,-,-,-,-	-1.15203	0.263012
PM05	D02	L-Citrulline	Nutritional suppliment,amino acid,intermediate,L-Citrulline,AA,,Urea cycle,citrulline,-,-,-,-,-,-,-	-1.20535	0.201981
PM05	D03	Chorismic Acid	Nutritional suppliment,,,,,,,,,,,,,,,,,	-1.17631	0.249063
PM05	D04	(-)Shikimic Acid	Nutritional suppliment,,,,,,,,,,,,,,,,,	-1.15037	0.247616
PM05	D05	L-Homoserine Lactone	Nutritional suppliment,,,,,,,,,,,,,,,,,	-1.12323	0.501262
PM05	D06	D-Alanine	Nutritional suppliment,amino acid,amino acid,Ala-D,AA,,TCA,oxaloacetate,Pyruvate,Ala,-,-,-,-,-,-,-,	-1.15251	0.248427
PM05	D07	D-Aspartic Acid	Nutritional suppliment,amino acid,amino acid,Asp-D,AA,,TCA,oxaloacetate,Asp,-,-,-,-,-,-,-,-,-	-1.17889	0.208168
PM05	D08	D-Glutamic Acid	Nutritional suppliment,amino acid,amino acid,Glu-D,AA,,TCA,oxologlutarate,Glu,-,-,-,-,-,-,-,-,-	-1.16353	0.226122
PM05	D09	D,L-Diamino-Pimelic Acid	Nutritional suppliment,,,,,,,,,,,,,,,,,	-1.14519	0.23337
PM05	D10	Cytosine	Nutritional suppliment,nucleic acid,pyrimidine,cytosine,,,Pyrimidine Metabolism,-,-,-,-,-,-,-,-,-,-	-1.15796	0.222441
PM05	D11	Cytidine	Nutritional suppliment,nucleoside,pyrimidine,cytosine,sulfur,,Pyrimidine Metabolism,-,-,-,-,-,-,-,-	-1.32456	0.226705
PM05	D12	2O-Deoxycytidine	Nutritional suppliment,nucleoside,pyrimidine,cytosine,,,Pyrimidine Metabolism,,,,,,,,,,,	-1.24022	0.161931
PM05	E01	Putrescine	Nutritional suppliment,amino acid,intermediate,Putrescine,AA,,TCA,oxologlutarate,glutamate,Arg,-,-,	-1.09506	0.320589
PM05	E02	Spermidine	Nutritional suppliment,,,,,,,,,,,,,,,,,	-1.07696	0.365231
PM05	E03	Spermine	Nutritional suppliment,,,,,,,,,,,,,,,,,	-1.12833	0.239943
PM05	E04	Pyridoxine	Nutritional suppliment,,,,,,,,,,,,,,,,,	-1.15076	0.269697
PM05	E05	Pyridoxal	Nutritional suppliment,,,,,,,,,,,,,,,,,	-1.15522	0.272991
PM05	E06	Pyridoxamine	Nutritional suppliment,,,,,,,,,,,,,,,,,	-1.16055	0.220026
PM05	E07	b-Alanine	Nutritional suppliment,amino acid,amino acid,Ala-b,AA,,TCA,Citrate,acetyl CoA,,,,,oxaloglutarate,Py	-1.16531	0.252826
PM05	E08	D-Pantothenic Acid	Nutritional suppliment,,,,,,,,,,,,,,,,,	-1.1787	0.201227
PM05	E09	Orotic Acid	Nutritional suppliment,nucleic acid,pyrimidine,intermediate,,,Pyrimidine Metabolism,-,-,-,-,-,-,-,-	-1.15952	0.228815
PM05	E10	Uracil	Nutritional suppliment,nucleic acid,pyrimidine,uracil,,,Pyrimidine Metabolism,-,-,-,-,-,-,-,-,-,-,-	-1.14861	0.20145
PM05	E11	Uridine	Nutritional suppliment,nucleoside,pyrimidine,uracil,,,Pyrimidine Metabolism,-,-,-,-,-,-,-,-,-,-,-	-1.13437	0.0699431
PM05	E12	2'-Deoxyuridine	Nutritional suppliment,nucleoside,pyrimidine,uracil,,,Pyrimidine Metabolism,,,,,,,,,,,	-1.23765	0.17551
PM05	F01	Quinolinic Acid	Nutritional suppliment,NAD,intermediate,,,,NAD metabolism,,,,,,,,,,,	-1.09602	0.35851
PM05	F02	Nicotinic Acid	Nutritional suppliment,NAD,intermediate,,,,NAD metabolism,,,,,,,,,,,	-1.10045	0.343898
PM05	F03	Nicotinamide	Nutritional suppliment,NAD,intermediate,,,,NAD metabolism,,,,,,,,,,,	-1.13312	0.257297
PM05	F04	b-Nicotinamide Adenine Dinucleotide	Nutritional suppliment,NAD,,,,,NAD metabolism,,,,,,,,,,,	-1.12017	0.297334
PM05	F05	d-Amino-N-Valeric Acid	Nutritional suppliment,amino acid,intermediate,d-Amino-N-Valeric Acid,AA,,TCA,Citrate,acetyl CoA,Le	-1.16858	0.22502
PM05	F06	Hematin	Nutritional suppliment,chelator,Fe,,,,,,,,,,,,,,,	-1.1353	0.258666
PM05	F07	Deferoxamine	Nutritional suppliment,chelator,Fe,,,,,,,,,,,,,,,	-1.17887	0.205433
PM05	F08	a-D-Glucose	Nutritional suppliment,carbohydrate,hexose,glucose,,,Glycolosis,glucose,-,-,-,-,-,-,-,-,-,-	-1.27299	0.259673
PM05	F09	N-Acetyl-D-Glucosamine	Nutritional suppliment,carbohydrate,hexose,glucose,amine,,Glycolosis,glucose,Glycosaminoglycan degr	-1.27356	0.214431
PM05	F10	Thymine	Nutritional suppliment,nucleic acid,pyrimidine,thymine,,,Pyrimidine Metabolism,-,-,-,-,-,-,-,-,-,-,	-1.16644	0.22861
PM05	F11	Glutathione	Nutritional suppliment,,,,,,-,-,-,-,-,-,-,-,-,-,-,-	-1.14618	0.227212
PM05	F12	Thymidine	Nutritional suppliment,nucleoside,pyrimidine,thymine,,,Pyrimidine Metabolism,-,-,-,-,-,-,-,-,-,-,-	-1.19366	0.225042
PM05	G01	Oxaloacetic Acid	Nutritional suppliment,carboxylate,4 carbon,,,,TCA,oxaloacetate,,,,,,,,,,	-1.16026	0.263113
PM05	G02	D-Biotin	Nutritional suppliment,vitamin,,,,,,,,,,,,,,,,	-1.13465	0.265806
PM05	G03	Cyanocobalamin	Nutritional suppliment,vitamin,,,,,,,,,,,,,,,,	-1.1381	0.235154
PM05	G04	p-Amino-Benzoic Acid	Nutritional suppliment,vitamin,,,,,,,,,,,,,,,,	-1.14454	0.265078
PM05	G05	Folic Acid	Nutritional suppliment,vitamin,,,,,,,,,,,,,,,,	-1.15205	0.24459
PM05	G06	Inosine + Thiamine	Nutritional suppliment,,,,,,,,,,,,,,,,,	-1.19878	0.135542
PM05	G07	Thiamine	Nutritional suppliment,,,,,,,,,,,,,,,,,	-1.16866	0.207485
PM05	G08	Thiamine Pyrophosphate	Nutritional suppliment,,,,,,,,,,,,,,,,,	-1.17058	0.197546
PM05	G09	Riboflavin	Nutritional suppliment,,,,,,,,,,,,,,,,,	-1.15979	0.224357
PM05	G10	Pyrrolo-Quinoline Quinone	Nutritional suppliment,,,,,,,,,,,,,,,,,	-1.15246	0.221302
PM05	G11	Menadione	Nutritional suppliment,,,,,,,,,,,,,,,,,	-1.1598	0.18418
PM05	G12	m-Inositol	Nutritional suppliment,carbohydrate,hexose,inositol,,,Galactose Metabolism,galactose,-,-,-,-,-,-,-,	-1.14196	0.219422
PM05	H01	Butyric Acid	Nutritional suppliment,carboxylate,4 carbon,,,,TCA,oxologlutarate,Butonanate metabolism,-,-,-,-,-,-	-1.09133	0.28969
PM05	H02	a-Hydroxybutyric Acid	Nutritional suppliment,carboxylate,4 carbon,,,,TCA,oxaloacetate,Pyruvate,gly ser thr metablolism,-,	-1.17143	0.176199
PM05	H03	a-Ketobutyric Acid	Nutritional suppliment,carboxylate,4 carbon,,,,Glycine, serine and threonine metabolism,-,-,-,-,-,-	-1.23585	0.150718
PM05	H04	Caprylic Acid	Nutritional suppliment,carbohydrate,8 carbon,,,,,,,,,,,,,,,	-1.20733	0.104146
PM05	H05	D,L-Thioctic acid	Nutritional suppliment,,,,,,,,,,,,,,,,,	-1.19328	0.103209
PM05	H06	D,L-Mevalonic Acid Lactone	Nutritional suppliment,,,,,,,,,,,,,,,,,	-1.1377	0.242931
PM05	H07	D,L-Carnitine	Nutritional suppliment,carboxylate,7 carbon,,,,TCA,Citrate,acetyl CoA,lysine degadation,-,-,-,-,-,-	-1.1525	0.236316
PM05	H08	Choline	Nutritional suppliment,,,,,,,,,,,,,,,,,	-1.14069	0.199394
PM05	H09	Tween 20	Nutritional suppliment,-,-,-,,,-,-,-,-,-,-,-,-,-,-,-,-	-1.20035	0.0980336
PM05	H10	Tween 40	Nutritional suppliment,-,-,-,,,-,-,-,-,-,-,-,-,-,-,-,-	-1.15371	0.234003
PM05	H11	Tween 60	Nutritional suppliment,,,,,,,,,,,,,,,,,	-1.15738	0.212161
PM05	H12	Tween 80	Nutritional suppliment,-,-,-,,,-,-,-,-,-,-,-,-,-,-,-,-	-1.11281	0.241498
PM06	A01	Background	N-Source,Background,,,,,-,-,-,-,-,-,-,-,-,-,-,-	-1.12543	0.256383
PM06	A02	L-Glutamine	N-Source,amino acid,amino acid,Gln,AA,,TCA,oxologlutarate,glutamate,Gln,-,-,-,-,-,-,-,-	-1.13471	0.0828342
PM06	A03	Ala-Ala	N-Source,amino acid,dipeptide,Ala,Ala,,TCA,oxaloacetate,Pyruvate,Ala,-,-,TCA,oxaloglutarate,Pyruvat	-1.04528	0.382109
PM06	A04	Ala-Arg	N-Source,amino acid,dipeptide,Ala,Arg,,TCA,oxaloacetate,Pyruvate,Ala,-,-,TCA,oxaloglutarate,glutama	-1.07955	0.142592
PM06	A05	Ala-Asn	N-Source,amino acid,dipeptide,Ala,Asn,,TCA,oxaloacetate,Pyruvate,Ala,-,-,TCA,oxaloacetate,Asp,Asn,-	-1.04949	0.0785367
PM06	A06	Ala-Glu	N-Source,amino acid,dipeptide,Ala,Glu,,TCA,oxaloacetate,Pyruvate,Ala,-,-,TCA,oxaloglutarate,Glu,-,-	-1.13224	0.118407
PM06	A07	Ala-Gly	N-Source,amino acid,dipeptide,Ala,Gly,,TCA,oxaloacetate,Pyruvate,Ala,-,-,TCA,oxaloacetate,Pyruvate,	-1.01416	0.822372
PM06	A08	Ala-His	N-Source,amino acid,dipeptide,Ala,His,,TCA,oxaloacetate,Pyruvate,Ala,-,-,TCA,oxaloglutarate,glutama	-1.22514	0.105875
PM06	A09	Ala-Leu	N-Source,amino acid,dipeptide,Ala,Leu,,TCA,oxaloacetate,Pyruvate,Ala,-,-,TCA,Citrate,acetyl CoA,Leu	-1.07878	0.490958
PM06	A10	Ala-Lys	N-Source,amino acid,dipeptide,Ala,Lys,,TCA,oxaloacetate,Pyruvate,Ala,-,-,TCA,Citrate,acetyl CoA,Lys	-1.26274	0.216066
PM06	A11	Ala-Phe	N-Source,amino acid,dipeptide,Ala,Phe,,TCA,oxaloacetate,Pyruvate,Ala,-,-,TCA,Citrate,acetyl CoA,Phe	-1.16054	0.184019
PM06	A12	Ala-Pro	N-Source,amino acid,dipeptide,Ala,Pro,,TCA,oxaloacetate,Pyruvate,Ala,-,-,TCA,oxaloglutarate,glutama	-1.0224	0.627438
PM06	B01	Ala-Ser	N-Source,amino acid,dipeptide,Ala,Ser,,TCA,oxaloacetate,Pyruvate,Ala,-,-,TCA,oxaloacetate,Pyruvate,	-1.04855	0.102742
PM06	B02	Ala-Thr	N-Source,amino acid,dipeptide,Ala,Thr,,TCA,oxaloacetate,Pyruvate,Ala,-,-,TCA,oxaloacetate,Pyruvate,	-1.04783	0.0339932
PM06	B03	Ala-Trp	N-Source,amino acid,dipeptide,Ala,Trp,,TCA,oxaloacetate,Pyruvate,Ala,-,-,TCA,Citrate,acetyl CoA,Trp	-1.22422	0.175086
PM06	B04	Ala-Tyr	N-Source,amino acid,dipeptide,Ala,Tyr,,TCA,oxaloacetate,Pyruvate,-,-,-,TCA,succinate,Tyr,-,-,-	-1.09442	0.143553
PM06	B05	Arg-Ala	N-Source,amino acid,dipeptide,Arg,Ala,,TCA,oxologlutarate,glutamate,Arg,-,-,TCA,oxaloglutarate,Pyru	-1.12621	0.157294
PM06	B06	Arg-Arg	N-Source,amino acid,dipeptide,Arg,Arg,,TCA,oxologlutarate,glutamate,Arg,-,-,TCA,oxaloglutarate,glut	-1.205	0.176778
PM06	B07	Arg-Asp	N-Source,amino acid,dipeptide,Arg,Asp,,TCA,oxologlutarate,glutamate,Arg,-,-,TCA,oxaloacetate,Asp,-,	-1.20726	0.193292
PM06	B08	Arg-Gln	N-Source,amino acid,dipeptide,Arg,Gln,,TCA,oxologlutarate,glutamate,Arg,-,-,TCA,oxaloglutarate,glut	-1.15676	0.103366
PM06	B09	Arg-Glu	N-Source,amino acid,dipeptide,Arg,Glu,,TCA,oxologlutarate,glutamate,Arg,-,-,TCA,oxaloglutarate,Glu,	-1.20814	0.228791
PM06	B10	Arg-Ile	N-Source,amino acid,dipeptide,Arg,Ile,,TCA,oxologlutarate,glutamate,Arg,-,-,TCA,succinyl CoA,Propio	-1.45656	0.242393
PM06	B11	Arg-Leu	N-Source,amino acid,dipeptide,Arg,Leu,,TCA,oxologlutarate,glutamate,Arg,-,-,TCA,Citrate,acetyl CoA,	-1.31866	0.228241
PM06	B12	Arg-Lys	N-Source,amino acid,dipeptide,Arg,Lys,,TCA,oxologlutarate,glutamate,Arg,-,-,TCA,Citrate,acetyl CoA,	-1.17337	0.0816567
PM06	C01	Arg-Met	N-Source,amino acid,dipeptide,Arg,Met,,TCA,oxologlutarate,glutamate,Arg,-,-,TCA,succinyl CoA,propan	-1.46876	0.121111
PM06	C02	Arg-Phe	N-Source,amino acid,dipeptide,Arg,Phe,,TCA,oxologlutarate,glutamate,Arg,-,-,TCA,Citrate,acetyl CoA,	-1.23149	0.175254
PM06	C03	Arg-Ser	N-Source,amino acid,dipeptide,Arg,Ser,,TCA,oxologlutarate,glutamate,Arg,-,-,TCA,oxaloacetate,Pyruva	-1.1703	0.175632
PM06	C04	Arg-Trp	N-Source,amino acid,dipeptide,Arg,Trp,,TCA,oxologlutarate,glutamate,Arg,-,-,TCA,Citrate,acetyl CoA,	-1.30764	0.188118
PM06	C05	Arg-Tyr	N-Source,amino acid,dipeptide,Arg,Tyr,,TCA,oxologlutarate,Glu,-,-,-,TCA,succinate,Tyr,-,-,-	-1.27302	0.150487
PM06	C06	Arg-Val	N-Source,amino acid,dipeptide,Arg,Val,,TCA,oxologlutarate,glutamate,Arg,-,-,TCA,succinyl CoA,Val,-,	-1.64482	0.301237
PM06	C07	Asn-Glu	N-Source,amino acid,dipeptide,Asn,Glu,,TCA,oxaloacetate,Asp,Asn,-,-,TCA,oxaloglutarate,Glu,-,-,-	-1.19097	0.154129
PM06	C08	Asn-Val	N-Source,amino acid,dipeptide,Asn,Val,,TCA,oxaloacetate,Asp,Asn,-,-,TCA,succinyl CoA,Val,-,-,-	-1.46362	0.232366
PM06	C09	Asp-Asp	N-Source,amino acid,dipeptide,Asp,Asp,,TCA,oxaloacetate,Asp,-,-,-,TCA,oxaloacetate,Asp,-,-,-	-1.29648	0.599893
PM06	C10	Asp-Glu	N-Source,amino acid,dipeptide,Asp,Glu,,TCA,oxaloacetate,Asp,-,-,-,TCA,oxaloglutarate,Glu,-,-,-	-1.13883	0.836765
PM06	C11	Asp-Leu	N-Source,amino acid,dipeptide,Asp,Leu,,TCA,oxaloacetate,Asp,-,-,-,TCA,Citrate,acetyl CoA,Leu,-,-	-1.41388	0.261773
PM06	C12	Asp-Lys	N-Source,amino acid,dipeptide,Asp,Lys,,TCA,oxaloacetate,Asp,-,-,-,TCA,Citrate,acetyl CoA,Lys,-,-	-1.31384	0.420767
PM06	D01	Asp-Phe	N-Source,amino acid,dipeptide,Asp,Phe,,TCA,oxaloacetate,Asp,-,-,-,TCA,Citrate,acetyl CoA,Phe,-,-	-1.05175	0.915852
PM06	D02	Asp-Trp	N-Source,amino acid,dipeptide,Asp,Trp,,TCA,oxaloacetate,Asp,-,-,-,TCA,Citrate,acetyl CoA,Trp,-,-	1.38422	0.64099
PM06	D03	Asp-Val	N-Source,amino acid,dipeptide,Asp,Val,,TCA,oxaloacetate,Asp,-,-,-,TCA,succinyl CoA,Val,-,-,-	1.05529	0.930362
PM06	D04	Cys-Gly	N-Source,amino acid,dipeptide,Cys,Gly,,TCA,oxaloacetate,Pyruvate,gly ser thr metablolism,Cys,-,TCA,	-1.32937	0.263633
PM06	D05	Gln-Gln	N-Source,amino acid,dipeptide,Gln,Gln,,TCA,oxologlutarate,glutamate,Gln,-,-,TCA,oxaloglutarate,glut	-1.08713	0.0303868
PM06	D06	Gln-Gly	N-Source,amino acid,dipeptide,Gln,Gly,,TCA,oxologlutarate,glutamate,Gln,-,-,TCA,oxaloacetate,Pyruva	-1.11494	0.062769
PM06	D07	Glu-Asp	N-Source,amino acid,dipeptide,Glu,Asp,,TCA,oxologlutarate,Glu,,,,TCA,oxaloacetate,Asp,,,	-1.45377	0.335976
PM06	D08	Glu-Glu	N-Source,amino acid,dipeptide,Glu,Glu,,TCA,oxologlutarate,Glu,-,-,-,TCA,oxaloglutarate,Glu,-,-,-	-1.20717	0.738829
PM06	D09	Glu-Gly	N-Source,amino acid,dipeptide,Glu,Gly,,TCA,oxologlutarate,Glu,-,-,-,TCA,oxaloacetate,Pyruvate,Gly,-	-1.58241	0.375014
PM06	D10	Glu-Ser	N-Source,amino acid,dipeptide,Glu,Ser,,TCA,oxologlutarate,Glu,-,-,-,TCA,oxaloacetate,Pyruvate,Ser,-	-1.17561	0.232646
PM06	D11	Glu-Trp	N-Source,amino acid,dipeptide,Glu,Trp,,TCA,oxologlutarate,Glu,-,-,-,TCA,Citrate,acetyl CoA,Trp,-,-	1.3464	0.698309
PM06	D12	Glu-Tyr	N-Source,amino acid,dipeptide,Glu,Tyr,,TCA,oxologlutarate,Glu,-,-,-,TCA,succinate,Tyr,-,-,-	-1.18772	0.678104
PM06	E01	Glu-Val	N-Source,amino acid,dipeptide,Glu,Val,,TCA,oxologlutarate,Glu,-,-,-,TCA,succinyl CoA,Val,-,-,-	1.14269	0.778052
PM06	E02	Gly-Ala	N-Source,amino acid,dipeptide,Gly,Ala,,TCA,oxaloacetate,Pyruvate,Gly,-,-,TCA,oxaloglutarate,Pyruvat	-1.09029	0.0315269
PM06	E03	Gly-Arg	N-Source,amino acid,dipeptide,Gly,Arg,,TCA,oxaloacetate,Pyruvate,Gly,-,-,TCA,oxaloglutarate,glutama	-1.16742	0.078469
PM06	E04	Gly-Cys	N-Source,amino acid,dipeptide,Gly,Cys,,TCA,oxaloacetate,Pyruvate,Gly,-,-,TCA,oxaloacetate,Pyruvate,	-1.55659	0.208852
PM06	E05	Gly-Gly	N-Source,amino acid,dipeptide,Gly-6,Gly,,TCA,oxaloacetate,Pyruvate,Gly,-,-,TCA,oxaloacetate,Pyruvat	-1.20501	0.0641035
PM06	E06	Gly-His	N-Source,amino acid,dipeptide,Gly,His,,TCA,oxaloacetate,Pyruvate,Gly,-,-,TCA,oxaloglutarate,glutama	-1.49262	0.293416
PM06	E07	Gly-Leu	N-Source,amino acid,dipeptide,Gly,Leu,,TCA,oxaloacetate,Pyruvate,Gly,-,-,TCA,Citrate,acetyl CoA,Leu	-1.30355	0.139428
PM06	E08	Gly-Lys	N-Source,amino acid,dipeptide,Gly,Lys,,TCA,oxaloacetate,Pyruvate,Gly,-,-,TCA,Citrate,acetyl CoA,Lys	-1.37037	0.194102
PM06	E09	Gly-Met	N-Source,amino acid,dipeptide,Gly,Met,,TCA,oxaloacetate,Pyruvate,Gly,-,-,TCA,succinyl CoA,propanoat	-1.26513	0.109786
PM06	E10	Gly-Phe	N-Source,amino acid,dipeptide,Gly,Phe,,TCA,oxaloacetate,Pyruvate,Gly,-,-,TCA,Citrate,acetyl CoA,Phe	-1.49619	0.239006
PM06	E11	Gly-Pro	N-Source,amino acid,dipeptide,Gly,Pro,,TCA,oxaloacetate,Pyruvate,Gly,-,-,TCA,oxaloglutarate,glutama	-1.15549	0.309951
PM06	E12	Gly-Ser	N-Source,amino acid,dipeptide,Gly,Ser,,TCA,oxaloacetate,Pyruvate,Gly,-,-,TCA,oxaloacetate,Pyruvate,	-1.08611	0.0288198
PM06	F01	Gly-Thr	N-Source,amino acid,dipeptide,Gly,Thr,,TCA,oxaloacetate,Pyruvate,Gly,-,-,TCA,oxaloacetate,Pyruvate,	-1.17914	0.186145
PM06	F02	Gly-Trp	N-Source,amino acid,dipeptide,Gly,Trp,,TCA,oxaloacetate,Pyruvate,Gly,-,-,TCA,Citrate,acetyl CoA,Trp	-1.8519	0.239943
PM06	F03	Gly-Tyr	N-Source,amino acid,dipeptide,Gly,Tyr,,TCA,oxaloacetate,Pyruvate,Gly,-,-,TCA,succinate,Tyr,-,-,-	-1.46812	0.149882
PM06	F04	Gly-Val	N-Source,amino acid,dipeptide,Gly,Val,,TCA,oxaloacetate,Pyruvate,Gly,-,-,TCA,succinyl CoA,Val,-,-,-	-1.43887	0.20132
PM06	F05	His-Asp	N-Source,amino acid,dipeptide,His,Asp,,TCA,oxologlutarate,glutamate,His,-,-,TCA,oxaloacetate,Asp,-,	-1.38359	0.267762
PM06	F06	His-Gly	N-Source,amino acid,dipeptide,His,Gly,,TCA,oxologlutarate,glutamate,His,-,-,TCA,oxaloacetate,Pyruva	-1.75027	0.245367
PM06	F07	His-Leu	N-Source,amino acid,dipeptide,His,Leu,,TCA,oxologlutarate,glutamate,His,-,-,TCA,Citrate,acetyl CoA,	1.11205	0.869936
PM06	F08	His-Lys	N-Source,amino acid,dipeptide,His,Lys,,TCA,oxologlutarate,glutamate,His,-,-,TCA,Citrate,acetyl CoA,	1.06245	0.926628
PM06	F09	His-Met	N-Source,amino acid,dipeptide,His,Met,,TCA,oxologlutarate,glutamate,His,-,-,TCA,succinyl CoA,propan	1.21719	0.773598
PM06	F10	His-Pro	N-Source,amino acid,dipeptide,His,Pro,,TCA,oxologlutarate,glutamate,His,-,-,TCA,oxaloglutarate,glut	-1.02207	0.964578
PM06	F11	His-Ser	N-Source,amino acid,dipeptide,His,Ser,,TCA,oxologlutarate,glutamate,His,-,-,TCA,oxaloacetate,Pyruva	-1.2343	0.222433
PM06	F12	His-Trp	N-Source,amino acid,dipeptide,His,Trp,,TCA,oxologlutarate,glutamate,His,-,-,TCA,Citrate,acetyl CoA,	1.0594	0.886807
PM06	G01	His-Tyr	N-Source,amino acid,dipeptide,His,Tyr,,TCA,oxologlutarate,glutamate,His,-,-,TCA,succinate,Tyr,-,-,-	-1.2618	0.145498
PM06	G02	His-Val	N-Source,amino acid,dipeptide,His,Val,,TCA,oxologlutarate,glutamate,His,-,-,TCA,succinyl CoA,Val,-,	-1.19537	0.530291
PM06	G03	Ile-Ala	N-Source,amino acid,dipeptide,Ile,Ala,,TCA,succinyl CoA,Propionyl CoA,Ile,-,-,TCA,oxaloglutarate,Py	-1.44709	0.137159
PM06	G04	Ile-Arg	N-Source,amino acid,dipeptide,Ile,Arg,,TCA,succinyl CoA,Propionyl CoA,Ile,-,-,TCA,oxaloglutarate,gl	-1.48944	0.150966
PM06	G05	Ile-Gln	N-Source,amino acid,dipeptide,Ile,Gln,,TCA,succinyl CoA,Propionyl CoA,Ile,-,-,TCA,oxaloglutarate,gl	-1.34643	0.0595194
PM06	G06	Ile-Gly	N-Source,amino acid,dipeptide,Ile,Gly,,TCA,succinyl CoA,Propionyl CoA,Ile,-,-,TCA,oxaloacetate,Pyru	-1.55205	0.217351
PM06	G07	Ile-His	N-Source,amino acid,dipeptide,Ile,His,,TCA,succinyl CoA,Propionyl CoA,Ile,-,-,TCA,oxaloglutarate,gl	-1.01534	0.977346
PM06	G08	Ile-Ile	N-Source,amino acid,dipeptide,Ile,Ile,,TCA,succinyl CoA,Propionyl CoA,Ile,-,-,TCA,succinyl CoA,Prop	1.14053	0.833566
PM06	G09	Ile-Met	N-Source,amino acid,dipeptide,Ile,Met,,TCA,succinyl CoA,Propionyl CoA,Ile,-,-,TCA,succinyl CoA,prop	-1.1005	0.861338
PM06	G10	Ile-Phe	N-Source,amino acid,dipeptide,Ile,Phe,,TCA,succinyl CoA,Propionyl CoA,Ile,-,-,TCA,Citrate,acetyl Co	1.07069	0.897676
PM06	G11	Ile-Pro	N-Source,amino acid,dipeptide,Ile,Pro,,TCA,succinyl CoA,Propionyl CoA,Ile,-,-,TCA,oxaloglutarate,gl	1.29241	0.707491
PM06	G12	Ile-Ser	N-Source,amino acid,dipeptide,Ile,Ser,,TCA,succinyl CoA,Propionyl CoA,Ile,-,-,TCA,oxaloacetate,Pyru	-1.36265	0.0788471
PM06	H01	Ile-Trp	N-Source,amino acid,dipeptide,Ile,Trp,,TCA,succinyl CoA,Propionyl CoA,Ile,-,-,TCA,Citrate,acetyl Co	-1.18421	0.671693
PM06	H02	Ile-Tyr	N-Source,amino acid,dipeptide,Ile,Tyr,,TCA,succinyl CoA,Propionyl CoA,Ile,-,-,TCA,succinate,Tyr,-,-	-1.2199	0.608006
PM06	H03	Ile-Val	N-Source,amino acid,dipeptide,Ile,Val,,TCA,succinyl CoA,Propionyl CoA,Ile,-,-,TCA,succinyl CoA,Val,	-1.16268	0.606762
PM06	H04	Leu-Ala	N-Source,amino acid,dipeptide,Leu,Ala,,TCA,Citrate,acetyl CoA,Leu,-,-,TCA,oxaloglutarate,Pyruvate,A	-1.19439	0.117099
PM06	H05	Leu-Arg	N-Source,amino acid,dipeptide,Leu,Arg,,TCA,Citrate,acetyl CoA,Leu,-,-,TCA,oxaloglutarate,glutamate,	-1.43066	0.128112
PM06	H06	Leu-Asp	N-Source,amino acid,dipeptide,Leu,Asp,,TCA,Citrate,acetyl CoA,Leu,-,-,TCA,oxaloacetate,Asp,-,-,-	-1.19891	0.0216864
PM06	H07	Leu-Glu	N-Source,amino acid,dipeptide,Leu,Glu,,TCA,Citrate,acetyl CoA,Leu,-,-,TCA,oxaloglutarate,Glu,-,-,-	-1.48965	0.194208
PM06	H08	Leu-Gly	N-Source,amino acid,dipeptide,Leu,Gly,,TCA,Citrate,acetyl CoA,Leu,-,-,TCA,oxaloacetate,Pyruvate,Gly	-1.11926	0.309021
PM06	H09	Leu-Ile	N-Source,amino acid,dipeptide,Leu,Ile,,TCA,Citrate,acetyl CoA,Leu,-,-,TCA,succinyl CoA,Propionyl Co	-1.23965	0.631988
PM06	H10	Leu-Leu	N-Source,amino acid,dipeptide,Leu,Leu,,TCA,Citrate,acetyl CoA,Leu,-,-,TCA,Citrate,acetyl CoA,Leu,-,	-1.14078	0.816825
PM06	H11	Leu-Met	N-Source,amino acid,dipeptide,Leu,Met,,TCA,Citrate,acetyl CoA,Leu,-,-,TCA,succinyl CoA,propanoate m	-1.58331	0.207985
PM06	H12	Leu-Phe	N-Source,amino acid,dipeptide,Leu,Phe,,TCA,Citrate,acetyl CoA,Leu,-,-,TCA,Citrate,acetyl CoA,Phe,-,	-1.23446	0.516624
PM07	A01	Background	N-Source,Background,,,,,-,-,-,-,-,-,-,-,-,-,-,-	1.00672	0.953769
PM07	A02	L-Glutamine	N-Source,amino acid,amino acid,Gln,AA,,TCA,oxologlutarate,glutamate,Gln,-,-,-,-,-,-,-,-	-1.07668	0.527901
PM07	A03	Leu-Ser	N-Source,amino acid,dipeptide,Leu,Ser,,TCA,Citrate,acetyl CoA,Leu,-,-,TCA,oxaloacetate,Pyruvate,Ser	1.1394	0.554162
PM07	A04	Leu-Trp	N-Source,amino acid,dipeptide,Leu,Trp,,TCA,Citrate,acetyl CoA,Leu,-,-,TCA,Citrate,acetyl CoA,Trp,-,	-1.08456	0.796875
PM07	A05	Leu-Val	N-Source,amino acid,dipeptide,Leu,Val,,TCA,Citrate,acetyl CoA,Leu,-,-,TCA,succinyl CoA,Val,-,-,-	1.55274	0.575215
PM07	A06	Lys-Ala	N-Source,amino acid,dipeptide,Lys,Ala,,TCA,Citrate,acetyl CoA,Lys,-,-,TCA,oxaloglutarate,Pyruvate,A	-1.31721	0.505422
PM07	A07	Lys-Arg	N-Source,amino acid,dipeptide,Lys,Arg,,TCA,Citrate,acetyl CoA,Lys,-,-,TCA,oxaloglutarate,glutamate,	-1.0772	0.66291
PM07	A08	Lys-Glu	N-Source,amino acid,dipeptide,Lys,Glu,,TCA,Citrate,acetyl CoA,Lys,-,-,TCA,oxaloglutarate,Glu,-,-,-	1.51022	0.515179
PM07	A09	Lys-Ile	N-Source,amino acid,dipeptide,Lys,Ile,,TCA,Citrate,acetyl CoA,Lys,-,-,TCA,succinyl CoA,Propionyl Co	-1.32777	0.584298
PM07	A10	Lys-Leu	N-Source,amino acid,dipeptide,Lys,Leu,,TCA,Citrate,acetyl CoA,Lys,-,-,TCA,Citrate,acetyl CoA,Leu,-,	-1.40665	0.467368
PM07	A11	Lys-Lys	N-Source,amino acid,dipeptide,Lys,Lys,,TCA,Citrate,acetyl CoA,Lys,-,-,TCA,Citrate,acetyl CoA,Lys,-,	1.07932	0.879408
PM07	A12	Lys-Phe	N-Source,amino acid,dipeptide,Lys,Phe,,TCA,Citrate,acetyl CoA,Lys,-,-,TCA,Citrate,acetyl CoA,Phe,-,	-1.28534	0.539721
PM07	B01	Lys-Pro	N-Source,amino acid,dipeptide,Lys,Pro,,TCA,Citrate,acetyl CoA,Lys,-,-,TCA,oxaloglutarate,glutamate,	1.02677	0.945664
PM07	B02	Lys-Ser	N-Source,amino acid,dipeptide,Lys,Ser,,TCA,Citrate,acetyl CoA,Lys,-,-,TCA,oxaloacetate,Pyruvate,Ser	-1.39848	0.169353
PM07	B03	Lys-Thr	N-Source,amino acid,dipeptide,Lys,Thr,,TCA,Citrate,acetyl CoA,Lys,-,-,TCA,oxaloacetate,Pyruvate,Thr	-1.13081	0.489137
PM07	B04	Lys-Trp	N-Source,amino acid,dipeptide,Lys,Trp,,TCA,Citrate,acetyl CoA,Lys,-,-,TCA,Citrate,acetyl CoA,Trp,-,	-1.25731	0.619956
PM07	B05	Lys-Tyr	N-Source,amino acid,dipeptide,Lys,Tyr,,TCA,Citrate,acetyl CoA,Lys,-,-,TCA,succinate,Tyr,-,-,-	-1.34265	0.634306
PM07	B06	Lys-Val	N-Source,amino acid,dipeptide,Lys,Val,,TCA,Citrate,acetyl CoA,Lys,-,-,TCA,succinyl CoA,Val,-,-,-	-1.07159	0.924748
PM07	B07	Met-Arg	N-Source,amino acid,dipeptide,Met,Arg,,TCA,succinyl CoA,propanoate metabolism,gly ser thr metabloli	-1.09816	0.513629
PM07	B08	Met-Asp	N-Source,amino acid,dipeptide,Met,Asp,,TCA,succinyl CoA,propanoate metabolism,gly ser thr metabloli	-1.06535	0.630491
PM07	B09	Met-Gln	N-Source,amino acid,dipeptide,Met,Gln,,TCA,succinyl CoA,propanoate metabolism,gly ser thr metabloli	-1.06257	0.432571
PM07	B10	Met-Glu	N-Source,amino acid,dipeptide,Met,Glu,,TCA,succinyl CoA,propanoate metabolism,gly ser thr metabloli	-1.20573	0.550077
PM07	B11	Met-Gly	N-Source,amino acid,dipeptide,Met,Gly,,TCA,succinyl CoA,propanoate metabolism,gly ser thr metabloli	1.00779	0.953055
PM07	B12	Met-His	N-Source,amino acid,dipeptide,Met,His,,TCA,succinyl CoA,propanoate metabolism,gly ser thr metabloli	1.22553	0.656983
PM07	C01	Met-Ile	N-Source,amino acid,dipeptide,Met,Ile,,TCA,succinyl CoA,propanoate metabolism,gly ser thr metabloli	1.16579	0.711147
PM07	C02	Met-Leu	N-Source,amino acid,dipeptide,Met,Leu,,TCA,succinyl CoA,propanoate metabolism,gly ser thr metabloli	-1.24019	0.538317
PM07	C03	Met-Lys	N-Source,amino acid,dipeptide,Met,Lys,,TCA,succinyl CoA,propanoate metabolism,gly ser thr metabloli	-1.14743	0.679375
PM07	C04	Met-Met	N-Source,amino acid,dipeptide,Met,Met,,TCA,succinyl CoA,propanoate metabolism,gly ser thr metabloli	-1.10295	0.762016
PM07	C05	Met-Phe	N-Source,amino acid,dipeptide,Met,Phe,,TCA,succinyl CoA,propanoate metabolism,gly ser thr metabloli	-1.29328	0.652059
PM07	C06	Met-Pro	N-Source,amino acid,dipeptide,Met,Pro,,TCA,succinyl CoA,propanoate metabolism,gly ser thr metabloli	-1.26802	0.522759
PM07	C07	Met-Trp	N-Source,amino acid,dipeptide,Met,Trp,,TCA,succinyl CoA,propanoate metabolism,gly ser thr metabloli	-1.30419	0.434634
PM07	C08	Met-Val	N-Source,amino acid,dipeptide,Met,Val,,TCA,succinyl CoA,propanoate metabolism,gly ser thr metabloli	1.18726	0.745843
PM07	C09	Phe-Ala	N-Source,amino acid,dipeptide,Phe,Ala,,TCA,Citrate,acetyl CoA,Phe,-,-,TCA,oxaloglutarate,Pyruvate,A	-1.05295	0.635495
PM07	C10	Phe-Gly	N-Source,amino acid,dipeptide,Phe,Gly,,TCA,Citrate,acetyl CoA,Phe,-,-,TCA,oxaloacetate,Pyruvate,Gly	-1.07018	0.570911
PM07	C11	Phe-Ile	N-Source,amino acid,dipeptide,Phe,Ile,,TCA,Citrate,acetyl CoA,Phe,-,-,TCA,succinyl CoA,Propionyl Co	1.35959	0.555177
PM07	C12	Phe-Phe	N-Source,amino acid,dipeptide,Phe,Phe,,TCA,Citrate,acetyl CoA,Phe,-,-,TCA,Citrate,acetyl CoA,Phe,-,	1.17888	0.582871
PM07	D01	Phe-Pro	N-Source,amino acid,dipeptide,Phe,Pro,,TCA,Citrate,acetyl CoA,Phe,-,-,TCA,oxaloglutarate,glutamate,	1.25914	0.588
PM07	D02	Phe-Ser	N-Source,amino acid,dipeptide,Phe,Ser,,TCA,Citrate,acetyl CoA,Phe,-,-,TCA,oxaloacetate,Pyruvate,Ser	-1.0314	0.643883
PM07	D03	Phe-Trp	N-Source,amino acid,dipeptide,Phe,Trp,,TCA,Citrate,acetyl CoA,Phe,-,-,TCA,Citrate,acetyl CoA,Trp,-,	-1.33341	0.39198
PM07	D04	Pro-Ala	N-Source,amino acid,dipeptide,Pro,Ala,,TCA,oxologlutarate,glutamate,Pro,-,-,TCA,oxaloglutarate,Pyru	-1.03372	0.877348
PM07	D05	Pro-Asp	N-Source,amino acid,dipeptide,Pro,Asp,,TCA,oxologlutarate,glutamate,Pro,-,-,TCA,oxaloacetate,Asp,-,	-1.01814	0.899901
PM07	D06	Pro-Gln	N-Source,amino acid,dipeptide,Pro,Gln,,TCA,oxologlutarate,glutamate,Pro,-,-,TCA,oxaloglutarate,glut	-1.10405	0.805298
PM07	D07	Pro-Gly	N-Source,amino acid,dipeptide,Pro,Gly,,TCA,oxologlutarate,glutamate,Pro,-,-,TCA,oxaloacetate,Pyruva	1.05389	0.935272
PM07	D08	Pro-Hyp	N-Source,amino acid,dipeptide,Pro,Hyp,,TCA,oxologlutarate,glutamate,Pro,-,-,-,-,-,-,-,-	1.44835	0.528721
PM07	D09	Pro-Leu	N-Source,amino acid,dipeptide,Pro,Leu,,TCA,oxologlutarate,glutamate,Pro,-,-,TCA,Citrate,acetyl CoA,	-1.09673	0.589245
PM07	D10	Pro-Phe	N-Source,amino acid,dipeptide,Pro,Phe,,TCA,oxologlutarate,glutamate,Pro,-,-,TCA,Citrate,acetyl CoA,	1.50858	0.60737
PM07	D11	Pro-Pro	N-Source,amino acid,dipeptide,Pro,Pro,,TCA,oxologlutarate,glutamate,Pro,-,-,TCA,oxaloglutarate,glut	1.06204	0.90514
PM07	D12	Pro-Tyr	N-Source,amino acid,dipeptide,Pro,Tyr,,TCA,oxologlutarate,glutamate,Pro,-,-,TCA,succinate,Tyr,-,-,-	1.18279	0.741826
PM07	E01	Ser-Ala	N-Source,amino acid,dipeptide,Ser,Ala,,TCA,oxaloacetate,Pyruvate,Ser,-,-,TCA,oxaloglutarate,Pyruvat	1.03226	0.477156
PM07	E02	Ser-Gly	N-Source,amino acid,dipeptide,Ser,Gly,,TCA,oxaloacetate,Pyruvate,Ser,-,-,TCA,oxaloacetate,Pyruvate,	1.01159	0.72402
PM07	E03	Ser-His	N-Source,amino acid,dipeptide,Ser,His,,TCA,oxaloacetate,Pyruvate,Ser,-,-,TCA,oxaloglutarate,glutama	-1.10797	0.57954
PM07	E04	Ser-Leu	N-Source,amino acid,dipeptide,Ser,Leu,,TCA,oxaloacetate,Pyruvate,Ser,-,-,TCA,Citrate,acetyl CoA,Leu	-1.14034	0.416975
PM07	E05	Ser-Met	N-Source,amino acid,dipeptide,Ser,Met,,TCA,oxaloacetate,Pyruvate,Ser,-,-,TCA,succinyl CoA,propanoat	-1.08654	0.468402
PM07	E06	Ser-Phe	N-Source,amino acid,dipeptide,Ser,Phe,,TCA,oxaloacetate,Pyruvate,Ser,-,-,TCA,Citrate,acetyl CoA,Phe	-1.23401	0.408418
PM07	E07	Ser-Pro	N-Source,amino acid,dipeptide,Ser,Pro,,TCA,oxaloacetate,Pyruvate,Ser,-,-,TCA,oxaloglutarate,glutama	1.01316	0.82522
PM07	E08	Ser-Ser	N-Source,amino acid,dipeptide,Ser,Ser,,TCA,oxaloacetate,Pyruvate,Ser,-,-,TCA,oxaloacetate,Pyruvate,	1.02332	0.603959
PM07	E09	Ser-Tyr	N-Source,amino acid,dipeptide,Ser,Tyr,,TCA,oxaloacetate,Pyruvate,Ser,-,-,TCA,succinate,Tyr,-,-,-	-1.17012	0.339315
PM07	E10	Ser-Val	N-Source,amino acid,dipeptide,Ser,Val,,TCA,oxaloacetate,Pyruvate,Ser,-,-,TCA,succinyl CoA,Val,-,-,-	-1.27795	0.30028
PM07	E11	Thr-Ala	N-Source,amino acid,dipeptide,Thr,Ala,,TCA,oxaloacetate,Pyruvate,Thr,-,-,TCA,oxaloglutarate,Pyruvat	1.00798	0.834186
PM07	E12	Thr-Arg	N-Source,amino acid,dipeptide,Thr,Arg,,TCA,oxaloacetate,Pyruvate,Thr,-,-,TCA,oxaloglutarate,glutama	-1.13839	0.40321
PM07	F01	Thr-Glu	N-Source,amino acid,dipeptide,Thr,Glu,,TCA,oxaloacetate,Pyruvate,Thr,-,-,TCA,oxaloglutarate,Glu,-,-	-1.01359	0.960379
PM07	F02	Thr-Gly	N-Source,amino acid,dipeptide,Thr,Gly,,TCA,oxaloacetate,Pyruvate,Thr,-,-,TCA,oxaloacetate,Pyruvate,	-1.00639	0.866397
PM07	F03	Thr-Leu	N-Source,amino acid,dipeptide,Thr,Leu,,TCA,oxaloacetate,Pyruvate,Thr,-,-,TCA,Citrate,acetyl CoA,Leu	-1.17728	0.475914
PM07	F04	Thr-Met	N-Source,amino acid,dipeptide,Thr,Met,,TCA,oxaloacetate,Pyruvate,Thr,-,-,TCA,succinyl CoA,propanoat	-1.136	0.50946
PM07	F05	Thr-Pro	N-Source,amino acid,dipeptide,Thr,Pro,,TCA,oxaloacetate,Pyruvate,Thr,-,-,TCA,oxaloglutarate,glutama	-1.00547	0.916238
PM07	F06	Trp-Ala	N-Source,amino acid,dipeptide,Trp,Ala,,TCA,Citrate,acetyl CoA,Trp,-,-,TCA,oxaloglutarate,Pyruvate,A	-1.14565	0.0793113
PM07	F07	Trp-Arg	N-Source,amino acid,dipeptide,Trp,Arg,,TCA,Citrate,acetyl CoA,Trp,-,-,TCA,oxaloglutarate,glutamate,	-1.34738	0.240071
PM07	F08	Trp-Asp	N-Source,amino acid,dipeptide,Trp,Asp,,TCA,Citrate,acetyl CoA,Trp,-,-,TCA,oxaloacetate,Asp,-,-,-	-1.30157	0.188744
PM07	F09	Trp-Glu	N-Source,amino acid,dipeptide,Trp,Glu,,TCA,Citrate,acetyl CoA,Trp,-,-,TCA,oxaloglutarate,Glu,-,-,-	-1.27705	0.395463
PM07	F10	Trp-Gly	N-Source,amino acid,dipeptide,Trp,Gly,,TCA,Citrate,acetyl CoA,Trp,-,-,TCA,oxaloacetate,Pyruvate,Gly	-1.20382	0.116821
PM07	F11	Trp-Leu	N-Source,amino acid,dipeptide,Trp,Leu,,TCA,Citrate,acetyl CoA,Trp,-,-,TCA,Citrate,acetyl CoA,Leu,-,	-1.5498	0.305039
PM07	F12	Trp-Lys	N-Source,amino acid,dipeptide,Trp,Lys,,TCA,Citrate,acetyl CoA,Trp,-,-,TCA,Citrate,acetyl CoA,Lys,-,	-1.23927	0.620331
PM07	G01	Trp-Phe	N-Source,amino acid,dipeptide,Trp,Phe,,TCA,Citrate,acetyl CoA,Trp,-,-,TCA,Citrate,acetyl CoA,Phe,-,	-1.11684	0.68642
PM07	G02	Trp-Ser	N-Source,amino acid,dipeptide,Trp,Ser,,TCA,Citrate,acetyl CoA,Trp,-,-,TCA,oxaloacetate,Pyruvate,Ser	-1.23532	0.218167
PM07	G03	Trp-Trp	N-Source,amino acid,dipeptide,Trp,Trp,,TCA,Citrate,acetyl CoA,Trp,-,-,TCA,Citrate,acetyl CoA,Trp,-,	-1.16631	0.602154
PM07	G04	Trp-Tyr	N-Source,amino acid,dipeptide,Trp,Tyr,,TCA,Citrate,acetyl CoA,Trp,-,-,TCA,succinate,Tyr,-,-,-	-1.48968	0.284172
PM07	G05	Tyr-Ala	N-Source,amino acid,dipeptide,Tyr,Ala,,TCA,succinate,Tyr,-,-,-,TCA,oxaloglutarate,Pyruvate,Ala,-,-	-1.08045	0.267504
PM07	G06	Tyr-Gln	N-Source,amino acid,dipeptide,Tyr,Gln,,TCA,succinate,Tyr,-,-,-,TCA,oxaloglutarate,glutamate,Gln,-,-	-1.11545	0.293442
PM07	G07	Tyr-Glu	N-Source,amino acid,dipeptide,Tyr,Glu,,TCA,succinate,Tyr,-,-,-,TCA,oxaloglutarate,Glu,-,-,-	-1.17935	0.592077
PM07	G08	Tyr-Gly	N-Source,amino acid,dipeptide,Tyr,Gly,,TCA,succinate,Tyr,-,-,-,TCA,oxaloacetate,Pyruvate,Gly,-,-	-1.0336	0.405243
PM07	G09	Tyr-His	N-Source,amino acid,dipeptide,Tyr,His,,TCA,succinate,Tyr,-,-,-,TCA,oxaloglutarate,Glu,His,-,-	1.18282	0.742561
PM07	G10	Tyr-Leu	N-Source,amino acid,dipeptide,Tyr,Leu,,TCA,succinate,Tyr,-,-,-,TCA,Citrate,acetyl CoA,Leu,-,-	1.11743	0.816457
PM07	G11	Tyr-Lys	N-Source,amino acid,dipeptide,Tyr,Lys,,TCA,succinate,Tyr,-,-,-,TCA,Citrate,acetyl CoA,Lys,-,-	-1.32735	0.446611
PM07	G12	Tyr-Phe	N-Source,amino acid,dipeptide,Tyr,Phe,,TCA,succinate,Tyr,-,-,-,TCA,Citrate,acetyl CoA,Phe,-,-	1.20873	0.522436
PM07	H01	Tyr-Trp	N-Source,amino acid,dipeptide,Tyr,Trp,,TCA,succinate,Tyr,-,-,-,TCA,Citrate,acetyl CoA,Trp,-,-	1.12824	0.786609
PM07	H02	Tyr-Tyr	N-Source,amino acid,dipeptide,Tyr,Tyr,,TCA,succinate,Tyr,-,-,-,TCA,succinate,Tyr,-,-,-	1.09742	0.799664
PM07	H03	Val-Arg	N-Source,amino acid,dipeptide,Val,Arg,,TCA,succinyl CoA,Val,-,-,-,TCA,oxaloglutarate,glutamate,Arg,	-1.29267	0.425637
PM07	H04	Val-Asn	N-Source,amino acid,dipeptide,Val,Asn,,TCA,Succinyl CoA,Val,-,-,-,TCA,oxaloacetate,Asp,Asn,-,-	-1.29121	0.345495
PM07	H05	Val-Asp	N-Source,amino acid,dipeptide,Val,Asp,,TCA,succinyl CoA,Val,-,-,-,TCA,oxaloacetate,Asp,-,-,-	-1.26871	0.385442
PM07	H06	Val-Gly	N-Source,amino acid,dipeptide,Val,Gly,,TCA,succinyl CoA,Val,-,-,-,TCA,oxaloacetate,Pyruvate,Gly,-,-	-1.17081	0.362927
PM07	H07	Val-His	N-Source,amino acid,dipeptide,Val,His,,TCA,succinyl CoA,Val,-,-,-,TCA,oxaloglutarate,glutamate,His,	1.15326	0.669157
PM07	H08	Val-Ile	N-Source,amino acid,dipeptide,Val,Ile,,TCA,succinyl CoA,Val,-,-,-,TCA,succinyl CoA,Propionyl CoA,Il	1.24789	0.560853
PM07	H09	Val-Leu	N-Source,amino acid,dipeptide,Val,Leu,,TCA,succinyl CoA,Val,-,-,-,TCA,Citrate,acetyl CoA,Leu,-,-	1.33409	0.543115
PM07	H10	Val-Tyr	N-Source,amino acid,dipeptide,Val,Tyr,,TCA,succinyl Co A,Val,,,,TCA,succinate,Tyr,,,	1.093	0.76125
PM07	H11	Val-Val	N-Source,amino acid,dipeptide,Val,Val,,TCA,succinyl CoA,Val,-,-,-,TCA,succinyl CoA,Val,-,-,-	1.03265	0.812318
PM07	H12	g-Glu-Gly	N-Source,amino acid,dipeptide,Glu-g,Gly,,TCA,oxologlutarate,Glu,-,-,-,TCA,oxaloacetate,Pyruvate,Gly	1.01971	0.75282
PM08	A01	Background	N-Source,Background,,,,,-,-,-,-,-,-,-,-,-,-,-,-	1.08249	0.454323
PM08	A02	L-Glutamine	N-Source,amino acid,amino acid,Gln,AA,,TCA,oxologlutarate,glutamate,Gln,-,-,-,-,-,-,-,-	-1.13167	0.191752
PM08	A03	Ala-Asp	N-Source,amino acid,dipeptide,Ala,Asp,,TCA,oxaloacetate,Pyruvate,Ala,-,-,TCA,oxaloacetate,Asp,-,-,-	-1.01451	0.768473
PM08	A04	Ala-Gln	N-Source,amino acid,dipeptide,Ala,Gln,,TCA,oxaloacetate,Pyruvate,Ala,-,-,TCA,oxaloglutarate,glutama	-1.00104	0.985117
PM08	A05	Ala-Ile	N-Source,amino acid,dipeptide,Ala,Ile,,TCA,oxaloacetate,Pyruvate,Ala,-,-,TCA,succinyl CoA,Propionyl	-1.32103	0.195288
PM08	A06	Ala-Met	N-Source,amino acid,dipeptide,Ala,Met,,TCA,oxaloacetate,Pyruvate,Ala,-,-,TCA,succinyl CoA,propanoat	-1.13224	0.338371
PM08	A07	Ala-Val	N-Source,amino acid,dipeptide,Ala,Val,,TCA,oxaloacetate,Pyruvate,Ala,-,-,TCA,succinyl CoA,Val,-,-,-	-1.30926	0.193731
PM08	A08	Asp-Ala	N-Source,amino acid,dipeptide,Asp,Ala,,TCA,oxaloacetate,Asp,-,-,-,TCA,oxaloglutarate,Pyruvate,Ala,-	-1.35018	0.266857
PM08	A09	Asp-Gln	N-Source,amino acid,dipeptide,Asp,Gln,,TCA,oxaloacetate,Asp,-,-,-,TCA,oxaloglutarate,glutamate,Gln,	-1.31398	0.218658
PM08	A10	Asp-Gly	N-Source,amino acid,dipeptide,Asp,Gly,,TCA,oxaloacetate,Asp,-,-,-,TCA,oxaloacetate,Pyruvate,Gly,-,-	-1.19024	0.633402
PM08	A11	Glu-Ala	N-Source,amino acid,dipeptide,Glu,Ala,,TCA,oxologlutarate,Glu,-,-,-,TCA,oxaloglutarate,Pyruvate,Ala	-1.28677	0.123544
PM08	A12	Gly-Asn	N-Source,amino acid,dipeptide,Gly-3,Asn,,TCA,oxaloacetate,Pyruvate,Gly,-,-,TCA,oxaloacetate,Asp,Asn	-1.01084	0.715969
PM08	B01	Gly-Asp	N-Source,amino acid,dipeptide,Gly,Asp,,TCA,oxaloacetate,Pyruvate,Gly,-,-,TCA,oxaloacetate,Asp,-,-,-	-1.0822	0.239352
PM08	B02	Gly-Ile	N-Source,amino acid,dipeptide,Gly,Ile,,TCA,oxaloacetate,Pyruvate,Gly,-,-,TCA,succinyl CoA,Propionyl	-1.25577	0.306977
PM08	B03	His-Ala	N-Source,amino acid,dipeptide,His,Ala,,TCA,oxologlutarate,glutamate,His,-,-,TCA,oxaloglutarate,Pyru	-1.12336	0.38814
PM08	B04	His-Glu	N-Source,amino acid,dipeptide,His,Glu,,TCA,oxologlutarate,glutamate,His,-,-,TCA,oxaloglutarate,Glu,	1.01753	0.950081
PM08	B05	His-His	N-Source,amino acid,dipeptide,His,His,,TCA,oxologlutarate,glutamate,His,-,-,TCA,oxaloglutarate,glut	1.05325	0.807372
PM08	B06	Ile-Asn	N-Source,amino acid,dipeptide,Ile,Asn,,TCA,succinyl CoA,Propionyl CoA,Ile,-,-,TCA,oxaloacetate,Asp,	-1.20884	0.240192
PM08	B07	Ile-Leu	N-Source,amino acid,dipeptide,Ile,Leu,,TCA,succinyl CoA,Propionyl CoA,Ile,-,-,TCA,Citrate,acetyl Co	-1.24113	0.597164
PM08	B08	Leu-Asn	N-Source,amino acid,dipeptide,Leu,Asn,,TCA,Citrate,acetyl CoA,Leu,-,-,TCA,oxaloacetate,Asp,Asn,-,-	-1.04103	0.786934
PM08	B09	Leu-His	N-Source,amino acid,dipeptide,Leu,His,,TCA,Citrate,acetyl CoA,Leu,-,-,TCA,oxaloglutarate,glutamate,	-1.35612	0.493032
PM08	B10	Leu-Pro	N-Source,amino acid,dipeptide,Leu,Pro,,TCA,Citrate,acetyl CoA,Leu,-,-,TCA,oxaloglutarate,glutamate,	-1.23542	0.365462
PM08	B11	Leu-Tyr	N-Source,amino acid,dipeptide,Leu,Tyr,,TCA,Citrate,acetyl CoA,Leu,-,-,TCA,succinate,Tyr,-,-,-	-1.24218	0.496014
PM08	B12	Lys-Asp	N-Source,amino acid,dipeptide,Lys,Asp,,TCA,Citrate,acetyl CoA,Lys,-,-,TCA,oxaloacetate,Asp,-,-,-	-1.25817	0.243047
PM08	C01	Lys-Gly	N-Source,amino acid,dipeptide,Lys,Gly,,TCA,Citrate,acetyl CoA,Lys,-,-,TCA,oxaloacetate,Pyruvate,Gly	-1.25564	0.26403
PM08	C02	Lys-Met	N-Source,amino acid,dipeptide,Lys,Met,,TCA,Citrate,acetyl CoA,Lys,-,-,TCA,succinyl CoA,propanoate m	-1.38371	0.326462
PM08	C03	Met-Thr	N-Source,amino acid,dipeptide,Met,Thr,,TCA,succinyl CoA,propanoate metabolism,gly ser thr metabloli	-1.00695	0.964155
PM08	C04	Met-Tyr	N-Source,amino acid,dipeptide,Met,Tyr,,TCA,succinyl CoA,propanoate metabolism,gly ser thr metabloli	-1.19627	0.665113
PM08	C05	Phe-Asp	N-Source,amino acid,dipeptide,Phe,Asp,,TCA,Citrate,acetyl CoA,Phe,-,-,TCA,oxaloacetate,Asp,-,-,-	-1.17398	0.25656
PM08	C06	Phe-Glu	N-Source,amino acid,dipeptide,Phe,Glu,,TCA,Citrate,acetyl CoA,Phe,-,-,TCA,oxaloglutarate,Glu,-,-,-	-1.22888	0.382389
PM08	C07	Gln-Glu	N-Source,amino acid,dipeptide,Gln,Glu,,TCA,oxologlutarate,glutamate,Gln,-,-,TCA,oxaloglutarate,Glu,	-1.29838	0.188537
PM08	C08	Phe-Met	N-Source,amino acid,dipeptide,Phe,Met,,TCA,Citrate,acetyl CoA,Phe,-,-,TCA,succinyl CoA,propanoate m	-1.17053	0.391122
PM08	C09	Phe-Tyr	N-Source,amino acid,dipeptide,Phe,Tyr,,TCA,Citrate,acetyl CoA,Phe,-,-,TCA,succinate,Tyr,-,-,-	-1.04515	0.840628
PM08	C10	Phe-Val	N-Source,amino acid,dipeptide,Phe,Val,,TCA,Citrate,acetyl CoA,Phe,-,-,TCA,succinyl CoA,Val,-,-,-	-1.02963	0.921135
PM08	C11	Pro-Arg	N-Source,amino acid,dipeptide,Pro,Arg,,TCA,oxologlutarate,glutamate,Pro,-,-,TCA,oxaloglutarate,glut	-1.10597	0.323066
PM08	C12	Pro-Asn	N-Source,amino acid,dipeptide,Pro,Asn,,TCA,oxologlutarate,glutamate,Pro,-,-,TCA,oxaloacetate,Asp,As	-1.04141	0.508718
PM08	D01	Pro-Glu	N-Source,amino acid,dipeptide,Pro,Glu,,TCA,oxologlutarate,glutamate,Pro,-,-,TCA,oxaloglutarate,Glu,	1.15782	0.781282
PM08	D02	Pro-lle	N-Source,amino acid,dipeptide,Pro,Ile,,TCA,oxologlutarate,glutamate,Pro,-,-,TCA,succinyl CoA,Propio	-1.02424	0.960584
PM08	D03	Pro-Lys	N-Source,amino acid,dipeptide,Pro,Lys,,TCA,oxologlutarate,glutamate,Pro,-,-,TCA,Citrate,acetyl CoA,	-1.31129	0.44138
PM08	D04	Pro-Ser	N-Source,amino acid,dipeptide,Pro,Ser,,TCA,oxologlutarate,glutamate,Pro,-,-,TCA,oxaloacetate,Pyruva	-1.01089	0.481321
PM08	D05	Pro-Trp	N-Source,amino acid,dipeptide,Pro,Trp,,TCA,oxologlutarate,glutamate,Pro,-,-,TCA,Citrate,acetyl CoA,	-1.02287	0.971754
PM08	D06	Pro-Val	N-Source,amino acid,dipeptide,Pro,Val,,TCA,oxologlutarate,glutamate,Pro,-,-,TCA,succinyl CoA,Val,-,	-1.0718	0.8278
PM08	D07	Ser-Asn	N-Source,amino acid,dipeptide,Ser,Asn,,TCA,oxaloacetate,Pyruvate,Ser,-,-,TCA,oxaloacetate,Asp,Asn,-	-1.06144	0.351595
PM08	D08	Ser-Asp	N-Source,amino acid,dipeptide,Ser,Asp,,TCA,oxaloacetate,Pyruvate,Ser,-,-,TCA,oxaloacetate,Asp,-,-,-	-1.01425	0.75497
PM08	D09	Ser-Gln	N-Source,amino acid,dipeptide,Ser,Gln,,TCA,oxaloacetate,Pyruvate,Ser,-,-,TCA,oxaloglutarate,glutama	-1.01357	0.727074
PM08	D10	Ser-Glu	N-Source,amino acid,dipeptide,Ser,Glu,,TCA,oxaloacetate,Pyruvate,Ser,-,-,TCA,oxaloglutarate,Glu,-,-	-1.15567	0.414705
PM08	D11	Thr-Asp	N-Source,amino acid,dipeptide,Thr,Asp,,TCA,oxaloacetate,Pyruvate,Thr,-,-,TCA,oxaloacetate,Asp,-,-,-	-1.03625	0.256597
PM08	D12	Thr-Gln	N-Source,amino acid,dipeptide,Thr,Gln,,TCA,oxaloacetate,Pyruvate,Thr,-,-,TCA,oxaloglutarate,glutama	-1.05434	0.312977
PM08	E01	Thr-Phe	N-Source,amino acid,dipeptide,Thr,Phe,,TCA,oxaloacetate,Pyruvate,Thr,-,-,TCA,Citrate,acetyl CoA,Phe	-1.31744	0.499458
PM08	E02	Thr-Ser	N-Source,amino acid,dipeptide,Thr,Ser,,TCA,oxaloacetate,Pyruvate,Thr,-,-,TCA,oxaloacetate,Pyruvate,	-1.02362	0.66154
PM08	E03	Trp-Val	N-Source,amino acid,dipeptide,Trp,Val,,TCA,Citrate,acetyl CoA,Trp,-,-,TCA,succinyl CoA,Val,-,-,-	-1.42042	0.415459
PM08	E04	Tyr-Ile	N-Source,amino acid,dipeptide,Tyr,Ile,,TCA,succinate,Tyr,-,-,-,TCA,succinyl CoA,Propionyl CoA,Ile,-	1.14921	0.814266
PM08	E05	Tyr-Val	N-Source,amino acid,dipeptide,Tyr,Val,,TCA,succinate,Tyr,-,-,-,TCA,succinyl CoA,Val,-,-,-	1.35525	0.595822
PM08	E06	Val-Ala	N-Source,amino acid,dipeptide,Val,Ala,,TCA,succinyl CoA,Val,-,-,-,TCA,oxaloglutarate,Pyruvate,Ala,-	-1.17332	0.34453
PM08	E07	Val-Gln	N-Source,amino acid,dipeptide,Val,Gln,,TCA,succinyl CoA,Val,-,-,-,TCA,oxaloglutarate,glutamate,Gln,	-1.36077	0.237401
PM08	E08	Val-Glu	N-Source,amino acid,dipeptide,Val,Glu,,TCA,succinyl CoA,Val,-,-,-,TCA,oxaloglutarate,Glu,-,-,-	-1.17446	0.595205
PM08	E09	Val-Lys	N-Source,amino acid,dipeptide,Val,Lys,,TCA,succinyl CoA,Val,-,-,-,TCA,Citrate,acetyl CoA,Lys,-,-	-1.35012	0.566334
PM08	E10	Val-Met	N-Source,amino acid,dipeptide,Val,Met,,TCA,succinyl CoA,Val,-,-,-,TCA,succinyl CoA,propanoate metab	-1.0203	0.954688
PM08	E11	Val-Phe	N-Source,amino acid,dipeptide,Val,Phe,,TCA,succinyl CoA,Val,-,-,-,TCA,Citrate,acetyl CoA,Phe,-,-	-1.00641	0.982045
PM08	E12	Val-Pro	N-Source,amino acid,dipeptide,Val,Pro,,TCA,succinyl CoA,Val,-,-,-,TCA,oxaloglutarate,glutamate,Pro,	-1.01507	0.960553
PM08	F01	Val-Ser	N-Source,amino acid,dipeptide,Val,Ser,,TCA,succinyl CoA,Val,-,-,-,TCA,oxaloacetate,Pyruvate,Ser,-,-	-1.30077	0.244757
PM08	F02	b-Ala-Ala	N-Source,amino acid,dipeptide,Ala-b,Ala,,TCA,oxaloacetate,Pyruvate,Ala,-,-,TCA,oxaloglutarate,Pyruv	1.2344	0.697043
PM08	F03	b-Ala-Gly	N-Source,amino acid,dipeptide,Ala-b,Gly,,TCA,oxaloacetate,Pyruvate,Ala,-,-,TCA,oxaloacetate,Pyruvat	1.1207	0.740822
PM08	F04	b-Ala-His	N-Source,amino acid,dipeptide,Ala-b,His,,TCA,oxaloacetate,Pyruvate,Ala,-,-,TCA,oxaloglutarate,gluta	1.04385	0.878021
PM08	F05	Met-b-Ala	N-Source,amino acid,dipeptide,Met,Ala-b,,TCA,succinyl CoA,propanoate metabolism,gly ser thr metablo	1.67146	0.573776
PM08	F06	b-Ala-Phe	N-Source,amino acid,dipeptide,Ala-b,Phe,,TCA,oxaloacetate,Pyruvate,Ala,-,-,TCA,Citrate,acetyl CoA,P	1.376	0.626243
PM08	F07	D-Ala-D-Ala	N-Source,amino acid,dipeptide,Ala-D,Ala-D,,TCA,oxaloacetate,Pyruvate,Ala,-,-,TCA,oxaloglutarate,Pyr	1.74494	0.563555
PM08	F08	D-Ala-Gly	N-Source,amino acid,dipeptide,Ala-D,Gly,,TCA,oxaloacetate,Pyruvate,Ala,-,-,TCA,oxaloacetate,Pyruvat	1.01675	0.979002
PM08	F09	D-Ala-Leu	N-Source,amino acid,dipeptide,Tyr,Leu,,TCA,,,,-,-,TCA,Citrate,acetyl CoA,Leu,-,-	1.40867	0.600358
PM08	F10	D-Leu-D-Leu	N-Source,amino acid,dipeptide,Leu-D,Leu-D,,TCA,Citrate,acetyl CoA,Leu,,,TCA,Citrate,acetyl CoA,Leu,	1.02764	0.918164
PM08	F11	D-Leu-Gly	N-Source,amino acid,dipeptide,Leu-D,Gly,,TCA,Citrate,acetyl CoA,Leu,-,-,TCA,oxaloacetate,Pyruvate,G	1.12719	0.721677
PM08	F12	D-Leu-Tyr	N-Source,amino acid,dipeptide,Leu-D,Tyr,,TCA,Citrate,acetyl CoA,Leu,,,TCA,succinate,Tyr,,,	1.00454	0.956052
PM08	G01	g-Glu-Gly	N-Source,amino acid,dipeptide,Glu-g,Gly,,TCA,oxologlutarate,Glu,-,-,-,TCA,oxaloacetate,Pyruvate,Gly	1.13326	0.00368286
PM08	G02	g-D-Glu-Gly	N-Source,amino acid,dipeptide,Glu-g-D,Gly,,TCA,oxologlutarate,Glu,-,-,-,TCA,oxaloacetate,Pyruvate,G	1.18716	0.522858
PM08	G03	Gly-D-Ala	N-Source,amino acid,dipeptide,Gly,Ala-D,,TCA,oxaloacetate,Pyruvate,Gly,-,-,TCA,oxaloglutarate,Pyruv	1.44741	0.603623
PM08	G04	Gly-D-Asp	N-Source,amino acid,dipeptide,Gly,Asp-D,,TCA,oxaloacetate,Pyruvate,Gly,-,-,TCA,oxaloacetate,Asp,-,-	1.35533	0.467462
PM08	G05	Gly-D-Ser	N-Source,amino acid,dipeptide,Gly,Ser-D,,TCA,oxaloacetate,Pyruvate,Gly,-,-,TCA,oxaloacetate,Pyruvat	1.46696	0.665489
PM08	G06	Gly-D-Thr	N-Source,amino acid,dipeptide,Gly,Thr-D,,TCA,oxaloacetate,Pyruvate,Gly,-,-,TCA,oxaloacetate,Pyruvat	1.18143	0.764829
PM08	G07	Gly-D-Val	N-Source,amino acid,dipeptide,Gly,Val-D,,TCA,oxaloacetate,Pyruvate,Gly,-,-,TCA,succinyl CoA,Val,-,-	1.08685	0.823928
PM08	G08	Leu-b-Ala	N-Source,amino acid,dipeptide,Leu,Ala-b,,TCA,Citrate,acetyl CoA,Leu,-,-,TCA,oxaloglutarate,Pyruvate	1.63022	0.599759
PM08	G09	Leu-D-Leu	N-Source,amino acid,dipeptide,Leu,Leu-D,,TCA,Citrate,acetyl CoA,Leu,-,-,TCA,Citrate,acetyl CoA,Leu,	1.24421	0.622156
PM08	G10	Phe-b-Ala	N-Source,amino acid,dipeptide,Phe,Ala-b,,TCA,Citrate,acetyl CoA,Phe,-,-,TCA,oxaloglutarate,Pyruvate	1.37424	0.556776
PM08	G11	Ala-Ala-Ala	N-Source,amino acid,tripeptide,Ala,Tripeptide,,TCA,oxaloacetate,Pyruvate,Ala,-,-,TCA,oxaloglutarate	-1.04411	0.261071
PM08	G12	D-Ala-Gly-Gly	N-Source,amino acid,tripeptide,Ala-D,Gly,,TCA,oxaloacetate,Pyruvate,Ala,-,-,TCA,oxaloacetate,Pyruva	1.11166	0.646261
PM08	H01	Gly-Gly-Ala	N-Source,amino acid,tripeptide,Gly,Ala,,TCA,oxaloacetate,Pyruvate,Gly,-,-,TCA,oxaloglutarate,Pyruva	-1.01793	0.746741
PM08	H02	Gly-Gly-D-Leu	N-Source,amino acid,tripeptide,Gly,Leu-D,,TCA,oxaloacetate,Pyruvate,Gly,-,-,TCA,Citrate,acetyl CoA,	-1.39862	0.44376
PM08	H03	Gly-Gly-Gly	N-Source,amino acid,tripeptide,Gly,Tripeptide,,TCA,oxaloacetate,Pyruvate,Gly,-,-,TCA,oxaloacetate,P	1.01887	0.973442
PM08	H04	Gly-Gly-Ile	N-Source,amino acid,tripeptide,Gly,Ile,,TCA,oxaloacetate,Pyruvate,Gly,-,-,TCA,succinyl CoA,Propiony	-1.37045	0.190682
PM08	H05	Gly-Gly-Leu	N-Source,amino acid,tripeptide,Gly,Leu,,TCA,oxaloacetate,Pyruvate,Gly,-,-,TCA,Citrate,acetyl CoA,Le	-1.17916	0.270437
PM08	H06	Gly-Gly-Phe	N-Source,amino acid,tripeptide,Gly,Phe,,TCA,oxaloacetate,Pyruvate,Gly,-,-,TCA,Citrate,acetyl CoA,Ph	-1.1868	0.272442
PM08	H07	Val-Tyr-Val	N-Source,amino acid,tripeptide,Val,Val,,TCA,succinyl CoA,Val,-,-,-,TCA,succinyl CoA,Val,-,-,-	1.1748	0.679955
PM08	H08	Gly-Phe-Phe	N-Source,amino acid,tripeptide,Gly,Phe,,TCA,oxaloacetate,Pyruvate,Gly,-,-,TCA,Citrate,acetyl CoA,Ph	1.07514	0.888594
PM08	H09	Leu-Gly-Gly	N-Source,amino acid,tripeptide,Leu,Gly,,TCA,Citrate,acetyl CoA,Leu,-,-,TCA,oxaloacetate,Pyruvate,Gl	-1.22789	0.130335
PM08	H10	Leu-Leu-Leu	N-Source,amino acid,tripeptide,Leu,Tripeptide,,TCA,Citrate,acetyl CoA,Leu,-,-,TCA,Citrate,acetyl Co	-1.10521	0.857827
PM08	H11	Phe-Gly-Gly	N-Source,amino acid,tripeptide,Phe,Gly,,TCA,Citrate,acetyl CoA,Phe,-,-,TCA,oxaloacetate,Pyruvate,Gl	-1.57311	0.227127
PM08	H12	Tyr-Gly-Gly	N-Source,amino acid,tripeptide,Tyr,Gly,,TCA,succinate,Tyr,-,-,-,TCA,oxaloacetate,Pyruvate,Gly,-,-	-1.33352	0.2166
PM09	A01	1% NaCl	osmotic sensitivity, NaCl	-1.0475	0.215208
PM09	A02	2% NaCl	osmotic sensitivity, NaCl	-1.03222	0.280118
PM09	A03	3% NaCl	osmotic sensitivity, NaCl	1.01549	0.507842
PM09	A04	4% NaCl	osmotic sensitivity, NaCl	1.0306	0.498168
PM09	A05	5% NaCl	osmotic sensitivity, NaCl	-1.26844	0.0789206
PM09	A06	5.5% NaCl	osmotic sensitivity, NaCl	-1.06817	0.758798
PM09	A07	6% NaCl	osmotic sensitivity, NaCl	-2.28663	0.0848864
PM09	A08	6.5% NaCl	osmotic sensitivity, NaCl	-1.42147	0.0484333
PM09	A09	7% NaCl	osmotic sensitivity, NaCl	-1.83784	0.0800513
PM09	A10	8% NaCl	osmotic sensitivity, NaCl	-1.47564	0.0154092
PM09	A11	9% NaCl	osmotic sensitivity, NaCl	-1.35563	0.0510682
PM09	A12	10% NaCl	osmotic sensitivity, NaCl	-1.62771	0.297363
PM09	B01	6% NaCl	osmotic sensitivity, NaCl control	-1.14593	0.371253
PM09	B02	6% NaCl + Betaine	osmolyte, betaine	-1.40965	0.18278
PM09	B03	6% NaCl + N-N Dimethyl glycine	osmolyte, dimethylglycine	-1.0338	0.72516
PM09	B04	6% NaCl + Sarcosine	osmolyte, sarcosine	1.20034	0.171382
PM09	B05	6% NaCl + Dimethyl sulphonyl propionate	osmolyte, dimethyl sulphonyl propionate	-1.59765	0.035238
PM09	B06	6% NaCl + MOPS	osmolyte, MOPS	1.14976	0.487137
PM09	B07	6% NaCl + Ectoine	osmolyte, ectoine	1.22759	0.271489
PM09	B08	6% NaCl + Choline	osmolyte, choline	1.20015	0.295503
PM09	B09	6% NaCl + Phosphorylcholine	osmolyte, phosphorylcholine	-1.09733	0.478692
PM09	B10	6% NaCl + Creatine	osmolyte, creatine	-1.03687	0.876339
PM09	B11	6% NaCl + Creatinine	osmolyte, creatinine	-1.32503	0.287935
PM09	B12	6% NaCl + L-Carnitine	osmolyte, carnitine	-1.64784	0.0939288
PM09	C01	6% NaCl + KCl	osmolyte, KCl	-1.18453	0.265499
PM09	C02	6% NaCl + L-Proline	osmolyte, proline	-1.47952	0.081325
PM09	C03	6% NaCl + N-Acetyl-L-glutamine	osmolyte, acetyl glutamine	1.28016	0.126672
PM09	C04	6% NaCl + ?-Glutamic acid	osmolyte, b-glutamate	1.47174	0.0596724
PM09	C05	6% NaCl + Amino-N-butyric acid	osmolyte, g-amino butyric acid	1.1052	0.416248
PM09	C06	6% NaCl + Glutathione	osmolyte, glutathione	1.63127	0.0262693
PM09	C07	6% NaCl + Glycerol	osmolyte, glycerol	1.108	0.304629
PM09	C08	6% NaCl + Trehalose	osmolyte, trehalose	1.48633	0.096191
PM09	C09	6% NaCl + Trimethylamine-N-oxide	osmolyte, trimethylamine-N-oxide	1.06173	0.440203
PM09	C10	6% NaCl + Trimethylamine	osmolyte, trimethylamine	1.53201	0.0328965
PM09	C11	6% NaCl + Octopine	osmolyte, octopine	-1.17695	0.39203
PM09	C12	6% NaCl + Trigonelline	osmolyte, trigonelline	-1.53325	0.0721774
PM09	D01	3% Potassium Chloride	osmotic sensitivity, KCl	-1.01651	0.660967
PM09	D02	4% Potassium Chloride	osmotic sensitivity, KCl	1.00286	0.846716
PM09	D03	5% Potassium Chloride	osmotic sensitivity, KCl	1.04759	0.173436
PM09	D04	6% Potassium Chloride	osmotic sensitivity, KCl	1.31434	0.0309266
PM09	D05	2% Sodium Sulfate	osmotic sensitivity, Na2SO4	-1.04164	0.16782
PM09	D06	3% Sodium Sulfate	osmotic sensitivity, Na2SO4	-1.05614	0.0213667
PM09	D07	4% Sodium Sulfate	osmotic sensitivity, Na2SO4	-1.02089	0.430865
PM09	D08	5% Sodium Sulfate	osmotic sensitivity, Na2SO4	1.00744	0.790459
PM09	D09	5% Ethylene Glycol	osmotic sensitivity, ethylene glycol	-1.01531	0.600362
PM09	D10	10% Ethylene Glycol	osmotic sensitivity, ethylene glycol	-1.03222	0.316858
PM09	D11	15% Ethylene Glycol	osmotic sensitivity, ethylene glycol	-1.02578	0.38799
PM09	D12	20% Ethylene Glycol	osmotic sensitivity, ethylene glycol	-1.05754	0.170502
PM09	E01	1% Sodium Formate	osmotic sensitivity, sodium formate	-1.06229	0.159263
PM09	E02	2% Sodium Formate	osmotic sensitivity, sodium formate	-1.09467	0.0635476
PM09	E03	3% Sodium Formate	osmotic sensitivity, sodium formate	-1.11234	0.075307
PM09	E04	4% Sodium Formate	osmotic sensitivity, sodium formate	-1.63421	0.0619778
PM09	E05	5% Sodium Formate	osmotic sensitivity, sodium formate	-1.24193	0.248065
PM09	E06	6% Sodium Formate	osmotic sensitivity, sodium formate	-1.3607	0.238152
PM09	E07	2% Urea	osmotic sensitivity, urea	1.00977	0.805408
PM09	E08	3% Urea	osmotic sensitivity, urea	-1.01046	0.463604
PM09	E09	4% Urea	osmotic sensitivity, urea	1.44638	0.498404
PM09	E10	5% Urea	osmotic sensitivity, urea	-1.05346	0.309314
PM09	E11	6% Urea	osmotic sensitivity, urea	-1.14803	0.0568647
PM09	E12	7% Urea	osmotic sensitivity, urea	-1.12699	0.024179
PM09	F01	1% Sodium Lactate	osmotic sensitivity, sodium lactate	-1.08507	0.311497
PM09	F02	2% Sodium Lactate	osmotic sensitivity, sodium lactate	-2.53444	0.205058
PM09	F03	3% Sodium Lactate	osmotic sensitivity, sodium lactate	-1.02845	0.743465
PM09	F04	4% Sodium Lactate	osmotic sensitivity, sodium lactate	-1.03709	0.695754
PM09	F05	5% Sodium Lactate	osmotic sensitivity, sodium lactate	-1.26183	0.170857
PM09	F06	6% Sodium Lactate	osmotic sensitivity, sodium lactate	-1.72666	0.108509
PM09	F07	7% Sodium Lactate	osmotic sensitivity, sodium lactate	-1.09338	0.553799
PM09	F08	8% Sodium Lactate	osmotic sensitivity, sodium lactate	-1.52997	0.260905
PM09	F09	9% Sodium Lactate	osmotic sensitivity, sodium lactate	-1.27674	0.15572
PM09	F10	10% Sodium Lactate	osmotic sensitivity, sodium lactate	-1.09958	0.169619
PM09	F11	11% Sodium Lactate	osmotic sensitivity, sodium lactate	-1.13441	0.0371813
PM09	F12	12% Sodium Lactate	osmotic sensitivity, sodium lactate	-1.16466	0.0582337
PM09	G01	20mM Sodium Phosphate pH 7	toxicity, phosphate	-1.0377	0.33284
PM09	G02	50mM Sodium Phosphate pH 7	toxicity, phosphate	-1.05043	0.22023
PM09	G03	100mM Sodium Phosphate pH 7	toxicity, phosphate	-1.058	0.188829
PM09	G04	200mM Sodium Phosphate pH 7	toxicity, phosphate	-1.05143	0.0700225
PM09	G05	20mM Sodium Benzoate pH 5.2	toxicity, benzoate	-1.15071	0.316914
PM09	G06	50mM Sodium Benzoate pH 5.2	toxicity, benzoate	-1.88961	0.246712
PM09	G07	100mM Sodium Benzoate pH 5.2	toxicity, benzoate	-1.24422	0.193074
PM09	G08	200mM Sodium Benzoate pH 5.2	toxicity, benzoate	-1.47969	0.147423
PM09	G09	10mM Ammonium Sulfate pH 8	toxicity, ammonia	-1.01943	0.481769
PM09	G10	20mM Ammonium Sulfate pH 8	toxicity, ammonia	-1.01488	0.527459
PM09	G11	50mM Ammonium Sulfate pH 8	toxicity, ammonia	-1.01946	0.456352
PM09	G12	100mM Ammonium Sulfate pH 8	toxicity, ammonia	-1.07556	0.145484
PM09	H01	10mM Sodium Nitrate	toxicity, nitrate	-1.03949	0.364648
PM09	H02	20mM Sodium Nitrate	toxicity, nitrate	-1.08428	0.240712
PM09	H03	40mM Sodium Nitrate	toxicity, nitrate	-1.02678	0.758792
PM09	H04	60mM Sodium Nitrate	toxicity, nitrate	-1.19166	0.0808217
PM09	H05	80mM Sodium Nitrate	toxicity, nitrate	-1.19601	0.0853546
PM09	H06	100mM Sodium Nitrate	toxicity, nitrate	-1.18325	0.0919454
PM09	H07	10mM Sodium Nitrite	toxicity, nitrite	-1.0226	0.558962
PM09	H08	20mM Sodium Nitrite	toxicity, nitrite	-1.07109	0.102939
PM09	H09	40mM Sodium Nitrite	toxicity, nitrite	-1.08074	0.171054
PM09	H10	60mM Sodium Nitrite	toxicity, nitrite	-1.11631	0.065623
PM09	H11	80mM Sodium Nitrite	toxicity, nitrite	-1.06417	0.124023
PM09	H12	100mM Sodium Nitrite	toxicity, nitrite	-1.09188	0.0648546
PM10	A01	pH 3.5	pH, growth at 3.5	1.14921	0.049454
PM10	A02	pH 4	pH, growth at 4	1.13058	0.0191631
PM10	A03	pH 4.5	pH, growth at 4.5	1.54566	0.318601
PM10	A04	pH 5	pH, growth at 5	-1.07631	0.668142
PM10	A05	pH 5.5	pH, growth at 5.5	-1.07456	0.180472
PM10	A06	pH 6	pH, growth at 6	-1.06574	0.061157
PM10	A07	pH 7	pH, growth at 7	-1.03128	0.373051
PM10	A08	pH 8	pH, growth at 8	-1.0393	0.289593
PM10	A09	pH 8.5	pH, growth at 8.5	-1.04203	0.284759
PM10	A10	pH 9	pH, growth at 9	-1.06026	0.247175
PM10	A11	pH 9.5	pH, growth at 9.5	-1.04749	0.368564
PM10	A12	pH 10	pH, growth at 10	-1.06083	0.168509
PM10	B01	pH 4.5	pH, decarboxylase control	-1.54199	0.18477
PM10	B02	pH 4.5 + L-Alanine	pH, decarboxylase	-1.54646	0.220767
PM10	B03	pH 4.5 + L-Arginine	pH, decarboxylase	-1.22991	0.339166
PM10	B04	pH 4.5 + L-Asparagine	pH, decarboxylase	-1.50893	0.122102
PM10	B05	pH 4.5 + L-Aspartic Acid	pH, decarboxylase	-1.53201	0.225033
PM10	B06	pH 4.5 + L-Glutamic Acid	pH, decarboxylase	-1.74212	0.104125
PM10	B07	pH 4.5 + L-Glutamine	pH, decarboxylase	-1.45515	0.0804592
PM10	B08	pH 4.5 + Glycine	pH, decarboxylase	-1.3578	0.300172
PM10	B09	pH 4.5 + L-Histidine	pH, decarboxylase	-1.57079	0.17525
PM10	B10	pH 4.5 + L-Isoleucine	pH, decarboxylase	-1.0431	0.852875
PM10	B11	pH 4.5 + L-Leucine	pH, decarboxylase	-1.00065	0.995093
PM10	B12	pH 4.5 + L-Lysine	pH, decarboxylase	-1.03352	0.790196
PM10	C01	pH 4.5 + L-Methionine	pH, decarboxylase	-1.04472	0.109699
PM10	C02	pH 4.5 + L-Phenylalanine	pH, decarboxylase	-1.08612	0.370272
PM10	C03	pH 4.5 + L-Proline	pH, decarboxylase	-1.14046	0.212686
PM10	C04	pH 4.5 + L-Serine	pH, decarboxylase	-1.4927	0.100949
PM10	C05	pH 4.5 + L-Threonine	pH, decarboxylase	-1.35688	0.205987
PM10	C06	pH 4.5 + L-Tryptophan	pH, decarboxylase	1.09623	0.0672926
PM10	C07	pH 4.5 + L-Tyrosine	pH, decarboxylase	-1.31196	0.368817
PM10	C08	pH 4.5 + L-Valine	pH, decarboxylase	-1.45198	0.12843
PM10	C09	pH 4.5 + Hydroxy-L-Proline	pH, decarboxylase	-1.32431	0.161171
PM10	C10	pH 4.5 + L-Ornithine	pH, decarboxylase	-1.03406	0.597182
PM10	C11	pH 4.5 + L-Homoarginine	pH, decarboxylase	-1.39425	0.318003
PM10	C12	pH 4.5 + L-Homoserine	pH, decarboxylase	-1.3133	0.179613
PM10	D01	pH 4.5 + Anthranilic acid	pH, decarboxylase	1.12277	0.123353
PM10	D02	pH 4.5 + L-Norleucine	pH, decarboxylase	1.09716	0.346016
PM10	D03	pH 4.5 + L-Norvaline	pH, decarboxylase	-1.3236	0.126333
PM10	D04	pH 4.5 + a- Amino-N-butyric acid	pH, decarboxylase	-1.24633	0.0523856
PM10	D05	pH 4.5 + a-Amino Malonate	pH, decarboxylase	1.09384	0.334318
PM10	D06	pH 4.5 + b-Hydroxy Glutamate	pH, decarboxylase	-1.394	0.117799
PM10	D07	pH 4.5 + g-Hydroxy Glutamate	pH, decarboxylase	-1.1596	0.407506
PM10	D08	pH 4.5 + 5-HydroxyLysine	pH, decarboxylase	-1.22318	0.415539
PM10	D09	pH 4.5 + 5-HydroxyTryptophan	pH, decarboxylase	1.10391	0.141971
PM10	D10	pH 4.5 + D,L Diamino-Pimelic acid	pH, decarboxylase	-1.338	0.137161
PM10	D11	pH 4.5 + Trimethylamine-N-oxide	pH, decarboxylase	-1.4627	0.16588
PM10	D12	pH 4.5 + Urea	pH, decarboxylase	-1.89749	0.158114
PM10	E01	pH 9.5	pH, deaminase control	-1.0565	0.0826202
PM10	E02	pH 9.5 + L-Alanine	pH, deaminase	1.0123	0.672209
PM10	E03	pH 9.5 + L-Arginine	pH, deaminase	1.01553	0.673283
PM10	E04	pH 9.5 + L-Asparagine	pH, deaminase	-1.01008	0.695117
PM10	E05	pH 9.5 + L-Aspartic Acid	pH, deaminase	-1.03269	0.459649
PM10	E06	pH 9.5 + L-Glutamic Acid	pH, deaminase	-1.02215	0.518982
PM10	E07	pH 9.5 + L-Glutamine	pH, deaminase	-1.03318	0.245023
PM10	E08	pH 9.5 + Glycine	pH, deaminase	1.02366	0.56056
PM10	E09	pH 9.5 + L-Histidine	pH, deaminase	-1.01034	0.775026
PM10	E10	pH 9.5 + L-Isoleucine	pH, deaminase	1.02699	0.354072
PM10	E11	pH 9.5 + L-Leucine	pH, deaminase	1.06989	0.108377
PM10	E12	pH 9.5 + L-Lysine	pH, deaminase	-1.03864	0.317694
PM10	F01	pH 9.5 + L-Methionine	pH, deaminase	1.00549	0.886112
PM10	F02	pH 9.5 + L-Phenylalanine	pH, deaminase	1.09534	0.205563
PM10	F03	pH 9.5 + L-Proline	pH, deaminase	-1.01919	0.434019
PM10	F04	pH 9.5 + L-Serine	pH, deaminase	1.00851	0.673588
PM10	F05	pH 9.5 + L-Threonine	pH, deaminase	1.00256	0.957218
PM10	F06	pH 9.5 + L-Tryptophan	pH, deaminase	1.00544	0.951037
PM10	F07	pH 9.5 + L-Tyrosine	pH, deaminase	1.00988	0.967025
PM10	F08	pH 9.5 + L-Valine	pH, deaminase	1.00223	0.944055
PM10	F09	pH 9.5 + Hydroxy-L-Proline	pH, deaminase	-1.01046	0.771862
PM10	F10	pH 9.5 + L-Ornithine	pH, deaminase	1.10317	0.196059
PM10	F11	pH 9.5 + L-Homoarginine	pH, deaminase	1.00895	0.646816
PM10	F12	pH 9.5 + L-Homoserine	pH, deaminase	1.07555	0.129372
PM10	G01	pH 9.5 + Anthranilic acid	pH, deaminase	-1.06775	0.0732063
PM10	G02	pH 9.5 + L-Norleucine	pH, deaminase	-1.08153	0.532232
PM10	G03	pH 9.5 + L-Norvaline	pH, deaminase	1.10703	0.199427
PM10	G04	pH 9.5 + Agmatine	pH, deaminase	1.10538	0.350852
PM10	G05	pH 9.5 + Cadaverine	pH, deaminase	-1.21837	0.213995
PM10	G06	pH 9.5 + Putrescine	pH, deaminase	-1.02529	0.53753
PM10	G07	pH 9.5 + Histamine	pH, deaminase	1.14142	0.104929
PM10	G08	pH 9.5 + Phenylethylamine	pH, deaminase	-1.19859	0.384782
PM10	G09	pH 9.5 + Tyramine	pH, deaminase	-1.12059	0.327322
PM10	G10	pH 9.5 + Tryptamine	pH, deaminase	-1.03302	0.43247
PM10	G11	pH 9.5 + Trimethylamine-N-oxide	pH, deaminase	-1.19601	0.00840499
PM10	G12	pH 9.5 + Urea	pH, deaminase	-1.03999	0.197531
PM10	H01	X-Caprylate	caprylate esterase	-1.08551	0.0463222
PM10	H02	X-alpha-D-Glucoside	alpha-D-glucosidase	-1.04652	0.201405
PM10	H03	X-beta-D-Glucoside	beta-D-glucosidase	-1.039	0.205476
PM10	H04	X-alpha-D-Galactoside	alpha-D-galactosidase	-1.02348	0.420896
PM10	H05	X-beta-D-Galactoside	beta-D-galactosidase	-1.02121	0.248965
PM10	H06	X-alpha-D-Glucuronide	alpha-D-glucuronidase	-1.07396	0.0642089
PM10	H07	X-beta-D-Glucuronide	beta-D-glucuronidase	-1.02564	0.218318
PM10	H08	X-beta-D-Glucosaminide	beta-D-glucosaminidase	-1.06747	0.200663
PM10	H09	X-beta-D-Galactosaminide	beta-D-galactosaminidase	-1.08205	0.0418051
PM10	H10	X-alpha-D-Mannoside	alpha-D-mannosidase	-1.0341	0.392237
PM10	H11	X-PO4	aryl phosphatase	-1.06569	0.0383166
PM10	H12	X-SO4	aryl sulfatase	-1.10251	0.0625091
PM11	A01	Amikacin	protein synthesis; 30S ribosomal subunit; aminoglycoside	-1.04081	0.220942
PM11	A02	Amikacin	protein synthesis; 30S ribosomal subunit; aminoglycoside	-1.02272	0.45412
PM11	A03	Amikacin	protein synthesis; 30S ribosomal subunit; aminoglycoside	-1.02432	0.387148
PM11	A04	Amikacin	protein synthesis; 30S ribosomal subunit; aminoglycoside	-1.11206	0.0626717
PM11	A05	Chlortetracycline	protein synthesis; 30S ribosomal subunit; tetracycline	-1.03647	0.246395
PM11	A06	Chlortetracycline	protein synthesis; 30S ribosomal subunit; tetracycline	-1.02849	0.270374
PM11	A07	Chlortetracycline	protein synthesis; 30S ribosomal subunit; tetracycline	-1.01837	0.524377
PM11	A08	Chlortetracycline	protein synthesis; 30S ribosomal subunit; tetracycline	1.00021	0.994316
PM11	A09	Lincomycin	protein synthesis; lincosamide	-1.02994	0.32439
PM11	A10	Lincomycin	protein synthesis; lincosamide	-1.01999	0.425393
PM11	A11	Lincomycin	protein synthesis; lincosamide	-1.00185	0.969228
PM11	A12	Lincomycin	protein synthesis; lincosamide	-1.01837	0.891808
PM11	B01	Amoxicillin	wall; lactam	-1.05276	0.238838
PM11	B02	Amoxicillin	wall; lactam	-1.0408	0.289638
PM11	B03	Amoxicillin	wall; lactam	-1.03676	0.322521
PM11	B04	Amoxicillin	wall; lactam	-1.03489	0.362869
PM11	B05	Cloxacillin	wall; lactam	-1.03636	0.338908
PM11	B06	Cloxacillin	wall; lactam	-1.0305	0.434599
PM11	B07	Cloxacillin	wall; lactam	1.30403	0.0333836
PM11	B08	Cloxacillin	wall; lactam	12.7172	1.08899e-06
PM11	B09	Lomefloxacin	DNA unwinding; gyrase (GN); topoisomerase (GP); fluoroquinolone	-1.04322	0.260115
PM11	B10	Lomefloxacin	DNA unwinding; gyrase (GN); topoisomerase (GP); fluoroquinolone	-1.03439	0.356815
PM11	B11	Lomefloxacin	DNA unwinding; gyrase (GN); topoisomerase (GP); fluoroquinolone	-1.04622	0.248154
PM11	B12	Lomefloxacin	DNA unwinding; gyrase (GN); topoisomerase (GP); fluoroquinolone	1.39511	0.235865
PM11	C01	Bleomycin	DNA synthesis; polymerase inhibitor	-1.04392	0.292716
PM11	C02	Bleomycin	DNA synthesis; polymerase inhibitor	-1.0371	0.394633
PM11	C03	Bleomycin	DNA synthesis; polymerase inhibitor	-1.04516	0.287239
PM11	C04	Bleomycin	DNA synthesis; polymerase inhibitor	1.02723	0.269979
PM11	C05	Colistin	membrane; transport	-1.0342	0.366351
PM11	C06	Colistin	membrane; transport	-2.83207	0.12447
PM11	C07	Colistin	membrane; transport	1.04812	0.664343
PM11	C08	Colistin	membrane; transport	1.08248	0.661911
PM11	C09	Minocycline	protein synthesis; 30S ribosomal subunit; tetracycline	-1.01477	0.584681
PM11	C10	Minocycline	protein synthesis; 30S ribosomal subunit; tetracycline	-1.05243	0.414047
PM11	C11	Minocycline	protein synthesis; 30S ribosomal subunit; tetracycline	1.02612	0.779822
PM11	C12	Minocycline	protein synthesis; 30S ribosomal subunit; tetracycline	1.03538	0.581984
PM11	D01	Capreomycin	protein synthesis	-1.04257	0.270678
PM11	D02	Capreomycin	protein synthesis	-1.03815	0.396062
PM11	D03	Capreomycin	protein synthesis	-1.04942	0.378723
PM11	D04	Capreomycin	protein synthesis	-1.15216	0.125254
PM11	D05	Demeclocyline	protein synthesis; 30S ribosomal subunit; tetracycline	-1.0425	0.274332
PM11	D06	Demeclocyline	protein synthesis; 30S ribosomal subunit; tetracycline	-1.03612	0.259314
PM11	D07	Demeclocyline	protein synthesis; 30S ribosomal subunit; tetracycline	-1.04438	0.248863
PM11	D08	Demeclocyline	protein synthesis; 30S ribosomal subunit; tetracycline	-1.02746	0.379797
PM11	D09	Nafcillin	wall; lactam	-1.04884	0.246225
PM11	D10	Nafcillin	wall; lactam	-1.04809	0.287056
PM11	D11	Nafcillin	wall; lactam	1.04189	0.502881
PM11	D12	Nafcillin	wall; lactam	7.1193	0.000267579
PM11	E01	Cefazolin	wall; cephalosporin first generation	-1.05165	0.207023
PM11	E02	Cefazolin	wall; cephalosporin first generation	-1.03691	0.418146
PM11	E03	Cefazolin	wall; cephalosporin first generation	-1.01829	0.643845
PM11	E04	Cefazolin	wall; cephalosporin first generation	4.0291	0.0336393
PM11	E05	Enoxacin	DNA unwinding; gyrase (GN); topoisomerase (GP); fluoroquinolone	-1.02469	0.448519
PM11	E06	Enoxacin	DNA unwinding; gyrase (GN); topoisomerase (GP); fluoroquinolone	-1.02451	0.410851
PM11	E07	Enoxacin	DNA unwinding; gyrase (GN); topoisomerase (GP); fluoroquinolone	-1.03661	0.442718
PM11	E08	Enoxacin	DNA unwinding; gyrase (GN); topoisomerase (GP); fluoroquinolone	1.92072	0.382522
PM11	E09	Nalidixic acid	DNA unwinding; gyrase (GN); topoisomerase (GP); quinolone	-1.04401	0.236715
PM11	E10	Nalidixic acid	DNA unwinding; gyrase (GN); topoisomerase (GP); quinolone	-1.04115	0.317431
PM11	E11	Nalidixic acid	DNA unwinding; gyrase (GN); topoisomerase (GP); quinolone	-1.05803	0.28296
PM11	E12	Nalidixic acid	DNA unwinding; gyrase (GN); topoisomerase (GP); quinolone	-1.50136	0.0104229
PM11	F01	Chloramphenicol	protein synthesis	-1.0476	0.35529
PM11	F02	Chloramphenicol	protein synthesis	1.01501	0.718052
PM11	F03	Chloramphenicol	protein synthesis	1.00669	0.960413
PM11	F04	Chloramphenicol	protein synthesis	1.14768	0.181968
PM11	F05	Erythromycin	protein synthesis; 50S ribosomal subunit; macrolide	-1.01949	0.574251
PM11	F06	Erythromycin	protein synthesis; 50S ribosomal subunit; macrolide	1.00193	0.929937
PM11	F07	Erythromycin	protein synthesis; 50S ribosomal subunit; macrolide	1.04733	0.324787
PM11	F08	Erythromycin	protein synthesis; 50S ribosomal subunit; macrolide	1.24736	0.0536105
PM11	F09	Neomycin	protein synthesis; 30S ribosomal subunit; aminoglycoside	-1.03774	0.338941
PM11	F10	Neomycin	protein synthesis; 30S ribosomal subunit; aminoglycoside	-1.03281	0.446969
PM11	F11	Neomycin	protein synthesis; 30S ribosomal subunit; aminoglycoside	-1.70078	0.204118
PM11	F12	Neomycin	protein synthesis; 30S ribosomal subunit; aminoglycoside	-4.37955	0.179304
PM11	G01	Ceftriaxone	wall; cephalosporin third generation	-1.05809	0.175538
PM11	G02	Ceftriaxone	wall; cephalosporin third generation	-1.021	0.668812
PM11	G03	Ceftriaxone	wall; cephalosporin third generation	1.91802	0.0347899
PM11	G04	Ceftriaxone	wall; cephalosporin third generation	9.44779	2.80106e-05
PM11	G05	Gentamicin	protein synthesis; 30S ribosomal subunit; aminoglycoside	-1.05888	0.196552
PM11	G06	Gentamicin	protein synthesis; 30S ribosomal subunit; aminoglycoside	-1.03828	0.325291
PM11	G07	Gentamicin	protein synthesis; 30S ribosomal subunit; aminoglycoside	-1.03811	0.459657
PM11	G08	Gentamicin	protein synthesis; 30S ribosomal subunit; aminoglycoside	-1.01154	0.770323
PM11	G09	Potassium tellurite	toxic anion	-1.04889	0.358204
PM11	G10	Potassium tellurite	toxic anion	-1.04598	0.459175
PM11	G11	Potassium tellurite	toxic anion	-1.08434	0.328801
PM11	G12	Potassium tellurite	toxic anion	-1.10564	0.353429
PM11	H01	Cephalothin	wall; cephalosporin first generation	-1.07387	0.138269
PM11	H02	Cephalothin	wall; cephalosporin first generation	-1.0607	0.222151
PM11	H03	Cephalothin	wall; cephalosporin first generation	-1.01456	0.691907
PM11	H04	Cephalothin	wall; cephalosporin first generation	7.27495	1.083e-05
PM11	H05	Kanamycin	protein synthesis; 30S ribosomal subunit; aminoglycoside	-1.06574	0.102065
PM11	H06	Kanamycin	protein synthesis; 30S ribosomal subunit; aminoglycoside	-1.0606	0.21118
PM11	H07	Kanamycin	protein synthesis; 30S ribosomal subunit; aminoglycoside	-1.04959	0.304599
PM11	H08	Kanamycin	protein synthesis; 30S ribosomal subunit; aminoglycoside	-1.12789	0.0741525
PM11	H09	Ofloxacin	DNA unwinding; gyrase (GN); topoisomerase (GP); fluoroquinolone	-1.06088	0.203847
PM11	H10	Ofloxacin	DNA unwinding; gyrase (GN); topoisomerase (GP); fluoroquinolone	-1.05375	0.235039
PM11	H11	Ofloxacin	DNA unwinding; gyrase (GN); topoisomerase (GP); fluoroquinolone	-1.07638	0.132011
PM11	H12	Ofloxacin	DNA unwinding; gyrase (GN); topoisomerase (GP); fluoroquinolone	1.10924	0.188568
PM12	A01	Penicillin G	wall, lactam	-1.02356	0.119292
PM12	A02	Penicillin G	wall, lactam	-1.02558	0.172041
PM12	A03	Penicillin G	wall, lactam	-1.02022	0.356889
PM12	A04	Penicillin G	wall, lactam	-1.0162	0.335268
PM12	A05	Tetracycline	protein synthesis, 30S ribosomal subunit, tetracycline	-1.04853	0.126371
PM12	A06	Tetracycline	protein synthesis, 30S ribosomal subunit, tetracycline	-1.04635	0.108958
PM12	A07	Tetracycline	protein synthesis, 30S ribosomal subunit, tetracycline	-1.0486	0.151659
PM12	A08	Tetracycline	protein synthesis, 30S ribosomal subunit, tetracycline	-1.01407	0.679267
PM12	A09	Carbenicillin	wall, lactam	-1.0547	0.100892
PM12	A10	Carbenicillin	wall, lactam	-1.05406	0.134259
PM12	A11	Carbenicillin	wall, lactam	-1.05054	0.164557
PM12	A12	Carbenicillin	wall, lactam	-1.0516	0.132704
PM12	B01	Oxacillin	wall, lactam	-1.02045	0.333419
PM12	B02	Oxacillin	wall, lactam	-1.03002	0.297737
PM12	B03	Oxacillin	wall, lactam	-1.00673	0.886827
PM12	B04	Oxacillin	wall, lactam	6.94537	0.00077114
PM12	B05	Penimepicycline	protein synthesis, 30S ribosomal subunit, tetracycline	-1.04941	0.168583
PM12	B06	Penimepicycline	protein synthesis, 30S ribosomal subunit, tetracycline	-1.0307	0.372601
PM12	B07	Penimepicycline	protein synthesis, 30S ribosomal subunit, tetracycline	-1.04368	0.207338
PM12	B08	Penimepicycline	protein synthesis, 30S ribosomal subunit, tetracycline	-1.04415	0.225537
PM12	B09	Polymyxin B	membrane, disorganize structure	-1.047	0.203982
PM12	B10	Polymyxin B	membrane, disorganize structure	-1.04705	0.253176
PM12	B11	Polymyxin B	membrane, disorganize structure	-1.05473	0.186723
PM12	B12	Polymyxin B	membrane, disorganize structure	1.01538	0.5562
PM12	C01	Paromomycin	protein synthesis, 30S ribosomal subunit, aminoglycoside	-1.01714	0.262679
PM12	C02	Paromomycin	protein synthesis, 30S ribosomal subunit, aminoglycoside	-1.01499	0.439519
PM12	C03	Paromomycin	protein synthesis, 30S ribosomal subunit, aminoglycoside	-1.02376	0.384035
PM12	C04	Paromomycin	protein synthesis, 30S ribosomal subunit, aminoglycoside	-6.88225	0.0339619
PM12	C05	Vancomycin	wall	-1.04161	0.221461
PM12	C06	Vancomycin	wall	-1.02843	0.349554
PM12	C07	Vancomycin	wall	1.01802	0.688328
PM12	C08	Vancomycin	wall	-1.04252	0.719245
PM12	C09	D,L-Serine hydroxamate	tRNA synthetase	-1.00923	0.6607
PM12	C10	D,L-Serine hydroxamate	tRNA synthetase	1.10999	0.18171
PM12	C11	D,L-Serine hydroxamate	tRNA synthetase	1.12221	0.141628
PM12	C12	D,L-Serine hydroxamate	tRNA synthetase	-1.35656	0.221606
PM12	D01	Sisomicin	protein synthesis, 30S ribosomal subunit, aminoglycoside	-1.01757	0.318566
PM12	D02	Sisomicin	protein synthesis, 30S ribosomal subunit, aminoglycoside	-1.02114	0.328073
PM12	D03	Sisomicin	protein synthesis, 30S ribosomal subunit, aminoglycoside	-1.01557	0.350888
PM12	D04	Sisomicin	protein synthesis, 30S ribosomal subunit, aminoglycoside	-2.14514	0.134251
PM12	D05	Sulfamethazine	folate synthesis, PABA analog	-1.03995	0.114663
PM12	D06	Sulfamethazine	folate synthesis, PABA analog	-1.02921	0.140907
PM12	D07	Sulfamethazine	folate synthesis, PABA analog	-1.02738	0.235181
PM12	D08	Sulfamethazine	folate synthesis, PABA analog	-1.04169	0.15175
PM12	D09	Novobiocin	DNA unwinding, gyrase (GN), topoisomerase (GP), quinolone	-1.00338	0.954261
PM12	D10	Novobiocin	DNA unwinding, gyrase (GN), topoisomerase (GP), quinolone	-1.27945	0.338607
PM12	D11	Novobiocin	DNA unwinding, gyrase (GN), topoisomerase (GP), quinolone	1.08936	0.0247033
PM12	D12	Novobiocin	DNA unwinding, gyrase (GN), topoisomerase (GP), quinolone	-1.08272	0.413285
PM12	E01	2,4-Diamino-6,7-diisopropylpteridine	dihydrofolate reductase inhibitor	-1.02585	0.36155
PM12	E02	2,4-Diamino-6,7-diisopropylpteridine	dihydrofolate reductase inhibitor	-1.01575	0.490288
PM12	E03	2,4-Diamino-6,7-diisopropylpteridine	dihydrofolate reductase inhibitor	-1.00454	0.813891
PM12	E04	2,4-Diamino-6,7-diisopropylpteridine	dihydrofolate reductase inhibitor	1.001	0.905237
PM12	E05	Sulfadiazine	folate synthesis, PABA analog	-1.04683	0.102669
PM12	E06	Sulfadiazine	folate synthesis, PABA analog	-1.02866	0.251053
PM12	E07	Sulfadiazine	folate synthesis, PABA analog	-1.01501	0.511523
PM12	E08	Sulfadiazine	folate synthesis, PABA analog	-1.04011	0.227244
PM12	E09	Benzethonium chloride	membrane, detergent, cationic	-1.04814	0.23821
PM12	E10	Benzethonium chloride	membrane, detergent, cationic	-1.07355	0.302578
PM12	E11	Benzethonium chloride	membrane, detergent, cationic	1.02862	0.759827
PM12	E12	Benzethonium chloride	membrane, detergent, cationic	-1.15451	0.279657
PM12	F01	Tobramycin	protein synthesis, 30S ribosomal subunit, aminoglycoside	-1.04041	0.179804
PM12	F02	Tobramycin	protein synthesis, 30S ribosomal subunit, aminoglycoside	-1.03035	0.309845
PM12	F03	Tobramycin	protein synthesis, 30S ribosomal subunit, aminoglycoside	-1.05629	0.226658
PM12	F04	Tobramycin	protein synthesis, 30S ribosomal subunit, aminoglycoside	-1.83361	0.383808
PM12	F05	Sulfathiazole	folate synthesis, PABA analog	-1.04527	0.152781
PM12	F06	Sulfathiazole	folate synthesis, PABA analog	-1.03541	0.33945
PM12	F07	Sulfathiazole	folate synthesis, PABA analog	-1.05402	0.0761028
PM12	F08	Sulfathiazole	folate synthesis, PABA analog	-1.04084	0.339939
PM12	F09	5-Fluoroorotic acid	nucleic acid analog, pyrimidine	-1.0423	0.291332
PM12	F10	5-Fluoroorotic acid	nucleic acid analog, pyrimidine	-1.07256	0.173379
PM12	F11	5-Fluoroorotic acid	nucleic acid analog, pyrimidine	-1.0635	0.164078
PM12	F12	5-Fluoroorotic acid	nucleic acid analog, pyrimidine	-1.06878	0.204433
PM12	G01	Spectinomycin	protein synthesis, ribosome, aminoglycoside	-1.0343	0.200227
PM12	G02	Spectinomycin	protein synthesis, ribosome, aminoglycoside	-1.02507	0.31846
PM12	G03	Spectinomycin	protein synthesis, ribosome, aminoglycoside	-1.02268	0.310928
PM12	G04	Spectinomycin	protein synthesis, ribosome, aminoglycoside	-1.01715	0.61139
PM12	G05	Sulfamethoxazole	folate synthesis, PABA analog	-1.02728	0.436006
PM12	G06	Sulfamethoxazole	folate synthesis, PABA analog	-1.03481	0.347708
PM12	G07	Sulfamethoxazole	folate synthesis, PABA analog	-1.06215	0.108207
PM12	G08	Sulfamethoxazole	folate synthesis, PABA analog	-1.04774	0.309236
PM12	G09	L-Aspartic-b-hydroxamate	tRNA synthetase	-1.00614	0.66094
PM12	G10	L-Aspartic-b-hydroxamate	tRNA synthetase	1.01177	0.568135
PM12	G11	L-Aspartic-b-hydroxamate	tRNA synthetase	1.08166	0.153398
PM12	G12	L-Aspartic-b-hydroxamate	tRNA synthetase	-1.68986	0.14335
PM12	H01	Spiramycin	protein synthesis, 50S ribosomal subunit, macrolide	-1.0496	0.200864
PM12	H02	Spiramycin	protein synthesis, 50S ribosomal subunit, macrolide	-1.01929	0.598726
PM12	H03	Spiramycin	protein synthesis, 50S ribosomal subunit, macrolide	1.14401	0.175019
PM12	H04	Spiramycin	protein synthesis, 50S ribosomal subunit, macrolide	1.33825	0.0712234
PM12	H05	Rifampicin	RNA polymerase	-1.03762	0.253517
PM12	H06	Rifampicin	RNA polymerase	-1.00384	0.932623
PM12	H07	Rifampicin	RNA polymerase	1.22102	0.0517974
PM12	H08	Rifampicin	RNA polymerase	1.08238	0.112149
PM12	H09	Dodecyltrimethyl ammonium bromide	membrane, detergent, cationic	-1.04408	0.281626
PM12	H10	Dodecyltrimethyl ammonium bromide	membrane, detergent, cationic	-1.1195	0.220021
PM12	H11	Dodecyltrimethyl ammonium bromide	membrane, detergent, cationic	-2.93248	0.284398
PM12	H12	Dodecyltrimethyl ammonium bromide	membrane, detergent, cationic	1.09385	0.0343258
PM13	A01	Ampicillin	wall, lactam	-1.03119	0.233161
PM13	A02	Ampicillin	wall, lactam	-1.02611	0.312983
PM13	A03	Ampicillin	wall, lactam	-1.02139	0.342118
PM13	A04	Ampicillin	wall, lactam	-1.01958	0.429185
PM13	A05	Dequalinium	ion channal inhibitor, K+ (m)	1.03905	0.836458
PM13	A06	Dequalinium	ion channal inhibitor, K+ (m)	-4.40736	0.211071
PM13	A07	Dequalinium	ion channal inhibitor, K+ (m)	1.22056	0.112809
PM13	A08	Dequalinium	ion channal inhibitor, K+ (m)	1.26069	0.0310766
PM13	A09	Nickel chloride	toxic cation	-1.02538	0.270607
PM13	A10	Nickel chloride	toxic cation	-1.00728	0.109009
PM13	A11	Nickel chloride	toxic cation	-1.14115	0.0797966
PM13	A12	Nickel chloride	toxic cation	1.05246	0.524169
PM13	B01	Azlocillin	wall, lactam	-1.04111	0.171897
PM13	B02	Azlocillin	wall, lactam	-1.03617	0.264397
PM13	B03	Azlocillin	wall, lactam	-1.03344	0.337298
PM13	B04	Azlocillin	wall, lactam	-1.02718	0.377643
PM13	B05	2,2`-Dipyridyl	chelator, Fe++	1.12259	0.275429
PM13	B06	2,2`-Dipyridyl	chelator, Fe++	1.18969	0.0382446
PM13	B07	2,2`-Dipyridyl	chelator, Fe++	1.15865	0.11502
PM13	B08	2,2`-Dipyridyl	chelator, Fe++	1.26661	0.0475364
PM13	B09	Oxolinic acid	DNA unwinding, gyrase (GN), topoisomerase (GP), quinolone	-1.03079	0.336436
PM13	B10	Oxolinic acid	DNA unwinding, gyrase (GN), topoisomerase (GP), quinolone	-1.0084	0.698404
PM13	B11	Oxolinic acid	DNA unwinding, gyrase (GN), topoisomerase (GP), quinolone	-1.01985	0.423881
PM13	B12	Oxolinic acid	DNA unwinding, gyrase (GN), topoisomerase (GP), quinolone	-1.03623	0.271287
PM13	C01	6-Mercaptopurine	nucleic acid analog, purine	1.06153	0.117756
PM13	C02	6-Mercaptopurine	nucleic acid analog, purine	-1.02849	0.78617
PM13	C03	6-Mercaptopurine	nucleic acid analog, purine	1.48262	0.199725
PM13	C04	6-Mercaptopurine	nucleic acid analog, purine	1.11759	0.226916
PM13	C05	Doxycycline	protein synthesis, tetracycline	-1.03508	0.292798
PM13	C06	Doxycycline	protein synthesis, tetracycline	-1.02619	0.353888
PM13	C07	Doxycycline	protein synthesis, tetracycline	-1.01129	0.681354
PM13	C08	Doxycycline	protein synthesis, tetracycline	1.1503	0.306086
PM13	C09	Potassium chromate	toxic anion	1.00354	0.63529
PM13	C10	Potassium chromate	toxic anion	-1.15684	0.604881
PM13	C11	Potassium chromate	toxic anion	-1.56135	0.419438
PM13	C12	Potassium chromate	toxic anion	1.02262	0.585914
PM13	D01	Cefuroxime	wall, cephalosporin second generation	-1.04492	0.142079
PM13	D02	Cefuroxime	wall, cephalosporin second generation	-1.04104	0.283627
PM13	D03	Cefuroxime	wall, cephalosporin second generation	1.05954	0.105518
PM13	D04	Cefuroxime	wall, cephalosporin second generation	5.71725	0.00191657
PM13	D05	5-Fluorouracil	nucleic acid analog, pyrimidine	-1.03587	0.264376
PM13	D06	5-Fluorouracil	nucleic acid analog, pyrimidine	-1.02886	0.309635
PM13	D07	5-Fluorouracil	nucleic acid analog, pyrimidine	-1.0212	0.420507
PM13	D08	5-Fluorouracil	nucleic acid analog, pyrimidine	-1.03227	0.41865
PM13	D09	Rolitetracycline	protein synthesis, 30S ribosomal subunit, tetracycline	-1.02601	0.283989
PM13	D10	Rolitetracycline	protein synthesis, 30S ribosomal subunit, tetracycline	-1.0256	0.492623
PM13	D11	Rolitetracycline	protein synthesis, 30S ribosomal subunit, tetracycline	-1.02228	0.500451
PM13	D12	Rolitetracycline	protein synthesis, 30S ribosomal subunit, tetracycline	-1.02636	0.465106
PM13	E01	Cytosine arabinoside	nucleic acid analog, pyrimidine	-1.03649	0.334798
PM13	E02	Cytosine arabinoside	nucleic acid analog, pyrimidine	-1.04353	0.206167
PM13	E03	Cytosine arabinoside	nucleic acid analog, pyrimidine	-1.00269	0.952245
PM13	E04	Cytosine arabinoside	nucleic acid analog, pyrimidine	1.06494	0.540758
PM13	E05	Geneticin (G418)	protein synthesis, aminoglycoside	-1.02785	0.373454
PM13	E06	Geneticin (G418)	protein synthesis, aminoglycoside	-1.01689	0.499701
PM13	E07	Geneticin (G418)	protein synthesis, aminoglycoside	-1.01227	0.673407
PM13	E08	Geneticin (G418)	protein synthesis, aminoglycoside	-1.01569	0.731924
PM13	E09	Ruthenium red	respiration, mitochondrial Ca++ porter	-1.02985	0.16885
PM13	E10	Ruthenium red	respiration, mitochondrial Ca++ porter	-1.03551	0.315318
PM13	E11	Ruthenium red	respiration, mitochondrial Ca++ porter	-1.00835	0.803006
PM13	E12	Ruthenium red	respiration, mitochondrial Ca++ porter	1.00307	0.946691
PM13	F01	Cesium chloride	toxic cation	-1.05156	0.21576
PM13	F02	Cesium chloride	toxic cation	-1.05097	0.086808
PM13	F03	Cesium chloride	toxic cation	-1.00908	0.77858
PM13	F04	Cesium chloride	toxic cation	-1.01842	0.340444
PM13	F05	Glycine	wall	-1.04226	0.29354
PM13	F06	Glycine	wall	-1.01797	0.609448
PM13	F07	Glycine	wall	-1.02824	0.360014
PM13	F08	Glycine	wall	1.00386	0.758733
PM13	F09	Thallium (I) acetate	toxic cation	-1.01063	0.475099
PM13	F10	Thallium (I) acetate	toxic cation	1.03956	0.162405
PM13	F11	Thallium (I) acetate	toxic cation	1.3832	0.378735
PM13	F12	Thallium (I) acetate	toxic cation	-1.02141	0.75747
PM13	G01	Cobalt chloride	toxic cation	-1.09425	0.00987178
PM13	G02	Cobalt chloride	toxic cation	-1.52633	0.0003465
PM13	G03	Cobalt chloride	toxic cation	-3.26624	0.111108
PM13	G04	Cobalt chloride	toxic cation	1.09186	0.269627
PM13	G05	Manganese (II) chloride	toxic cation	-1.06211	0.0392745
PM13	G06	Manganese (II) chloride	toxic cation	-1.00269	0.89672
PM13	G07	Manganese (II) chloride	toxic cation	-1.01378	0.6012
PM13	G08	Manganese (II) chloride	toxic cation	-1.06644	0.426857
PM13	G09	Trifluoperazine	cell cycle modulation, DNA synthesis, Ca(2+)/calmodulin dependent protein phosphorylation and lipid	-1.01656	0.455767
PM13	G10	Trifluoperazine	cell cycle modulation, DNA synthesis, Ca(2+)/calmodulin dependent protein phosphorylation and lipid	-1.05089	0.322713
PM13	G11	Trifluoperazine	cell cycle modulation, DNA synthesis, Ca(2+)/calmodulin dependent protein phosphorylation and lipid	-1.1121	0.315357
PM13	G12	Trifluoperazine	cell cycle modulation, DNA synthesis, Ca(2+)/calmodulin dependent protein phosphorylation and lipid	-1.14543	0.106503
PM13	H01	Cupric chloride	toxic cation	-1.01788	0.512694
PM13	H02	Cupric chloride	toxic cation	-1.06624	0.344957
PM13	H03	Cupric chloride	toxic cation	-1.00101	0.985852
PM13	H04	Cupric chloride	toxic cation	-1.05162	0.279716
PM13	H05	Moxalactam	wall, lactam	-1.05431	0.118156
PM13	H06	Moxalactam	wall, lactam	-1.05994	0.150602
PM13	H07	Moxalactam	wall, lactam	-1.08126	0.065959
PM13	H08	Moxalactam	wall, lactam	1.15898	0.130261
PM13	H09	Tylosin	protein synthesis, 50S ribosomal subunit, macrolide	-1.04824	0.265886
PM13	H10	Tylosin	protein synthesis, 50S ribosomal subunit, macrolide	-1.06017	0.192073
PM13	H11	Tylosin	protein synthesis, 50S ribosomal subunit, macrolide	1.01975	0.897731
PM13	H12	Tylosin	protein synthesis, 50S ribosomal subunit, macrolide	1.37222	0.0724595
PM14	A01	Acriflavine	DNA intercalator	-1.06281	0.0578764
PM14	A02	Acriflavine	DNA intercalator	-1.05917	0.0987993
PM14	A03	Acriflavine	DNA intercalator	1.10655	0.168115
PM14	A04	Acriflavine	DNA intercalator	-1.00948	0.64996
PM14	A05	Furaltadone	DNA damage, multiple sites, nitrofuran analog	-1.02889	0.291458
PM14	A06	Furaltadone	DNA damage, multiple sites, nitrofuran analog	-1.0338	0.377219
PM14	A07	Furaltadone	DNA damage, multiple sites, nitrofuran analog	-1.03403	0.712982
PM14	A08	Furaltadone	DNA damage, multiple sites, nitrofuran analog	-1.28808	0.697203
PM14	A09	Sanguinarine	ATPase, Na+/K+ and Mg++	-1.16963	0.191347
PM14	A10	Sanguinarine	ATPase, Na+/K+ and Mg++	1.26351	0.409847
PM14	A11	Sanguinarine	ATPase, Na+/K+ and Mg++	1.01323	0.489902
PM14	A12	Sanguinarine	ATPase, Na+/K+ and Mg++	1.00066	0.980408
PM14	B01	9-Aminoacridine	DNA intercalator	-1.06111	0.0593013
PM14	B02	9-Aminoacridine	DNA intercalator	-1.06727	0.0296869
PM14	B03	9-Aminoacridine	DNA intercalator	1.00351	0.900472
PM14	B04	9-Aminoacridine	DNA intercalator	1.16769	0.540811
PM14	B05	Fusaric acid	chelator, Fe, lipophilic, deplete Fe in yeast	-1.07859	0.0910964
PM14	B06	Fusaric acid	chelator, Fe, lipophilic, deplete Fe in yeast	-1.11562	0.134256
PM14	B07	Fusaric acid	chelator, Fe, lipophilic, deplete Fe in yeast	-1.99211	0.237401
PM14	B08	Fusaric acid	chelator, Fe, lipophilic, deplete Fe in yeast	-1.11649	0.0564425
PM14	B09	Sodium arsenate	toxic anion, PO4 analog	-1.05056	0.281941
PM14	B10	Sodium arsenate	toxic anion, PO4 analog	-1.03811	0.406768
PM14	B11	Sodium arsenate	toxic anion, PO4 analog	-1.02863	0.420722
PM14	B12	Sodium arsenate	toxic anion, PO4 analog	1.05781	0.00815404
PM14	C01	Boric Acid	toxic anion	-1.07402	0.00673312
PM14	C02	Boric Acid	toxic anion	-1.04934	0.194421
PM14	C03	Boric Acid	toxic anion	1.00605	0.973699
PM14	C04	Boric Acid	toxic anion	1.15511	0.168429
PM14	C05	1-Hydroxy- pyridine-2-thione	Membrane, interferes permeability (Ionophores)	-1.03587	0.233456
PM14	C06	1-Hydroxy- pyridine-2-thione	Membrane, interferes permeability (Ionophores)	-1.03734	0.271574
PM14	C07	1-Hydroxy- pyridine-2-thione	Membrane, interferes permeability (Ionophores)	-1.01147	0.790957
PM14	C08	1-Hydroxy- pyridine-2-thione	Membrane, interferes permeability (Ionophores)	-1.12961	0.171237
PM14	C09	Sodium cyanate	toxic anion	-1.04879	0.194653
PM14	C10	Sodium cyanate	toxic anion	-1.04906	0.283679
PM14	C11	Sodium cyanate	toxic anion	-1.0861	0.206208
PM14	C12	Sodium cyanate	toxic anion	1.10397	0.0808509
PM14	D01	Cadmium chloride	toxic cation	-1.01611	0.0575585
PM14	D02	Cadmium chloride	toxic cation	1.0047	0.628281
PM14	D03	Cadmium chloride	toxic cation	1.07583	0.468141
PM14	D04	Cadmium chloride	toxic cation	-1.03818	0.626185
PM14	D05	Iodoacetate	oxidation, sulfhydryl	-1.0521	0.107278
PM14	D06	Iodoacetate	oxidation, sulfhydryl	-1.106	0.185821
PM14	D07	Iodoacetate	oxidation, sulfhydryl	-1.2649	0.150221
PM14	D08	Iodoacetate	oxidation, sulfhydryl	-1.1767	0.3835
PM14	D09	Sodium dichromate	toxic anion, SO4 analog	-1.02068	0.292871
PM14	D10	Sodium dichromate	toxic anion, SO4 analog	-1.03552	0.163621
PM14	D11	Sodium dichromate	toxic anion, SO4 analog	1.0597	0.558189
PM14	D12	Sodium dichromate	toxic anion, SO4 analog	1.2721	0.385477
PM14	E01	Cefoxitin	wall, cephalosporin second generation	-1.06472	0.0227962
PM14	E02	Cefoxitin	wall, cephalosporin second generation	-1.03775	0.287854
PM14	E03	Cefoxitin	wall, cephalosporin second generation	1.00941	0.756041
PM14	E04	Cefoxitin	wall, cephalosporin second generation	1.02073	0.880957
PM14	E05	Nitrofurantoin	DNA damage, multiple sites, nitrofuran analog	-1.02491	0.278283
PM14	E06	Nitrofurantoin	DNA damage, multiple sites, nitrofuran analog	-1.0389	0.1869
PM14	E07	Nitrofurantoin	DNA damage, multiple sites, nitrofuran analog	-1.02874	0.532283
PM14	E08	Nitrofurantoin	DNA damage, multiple sites, nitrofuran analog	-1.06144	0.3085
PM14	E09	Sodium metaborate	toxic anion	-1.06805	0.028543
PM14	E10	Sodium metaborate	toxic anion	-1.08281	0.0671785
PM14	E11	Sodium metaborate	toxic anion	1.0248	0.714071
PM14	E12	Sodium metaborate	toxic anion	1.28088	0.524641
PM14	F01	Chloramphenicol	protein synthesis	-1.049	0.193736
PM14	F02	Chloramphenicol	protein synthesis	-1.03847	0.332728
PM14	F03	Chloramphenicol	protein synthesis	1.00892	0.880005
PM14	F04	Chloramphenicol	protein synthesis	-1.16714	0.0700539
PM14	F05	Piperacillin	wall, lactam	-1.03341	0.272308
PM14	F06	Piperacillin	wall, lactam	-1.02726	0.374618
PM14	F07	Piperacillin	wall, lactam	-1.02975	0.395681
PM14	F08	Piperacillin	wall, lactam	-1.01976	0.633126
PM14	F09	Sodium metavanadate	toxic anion, PO4 analog	-1.03444	0.771253
PM14	F10	Sodium metavanadate	toxic anion, PO4 analog	-1.01125	0.849069
PM14	F11	Sodium metavanadate	toxic anion, PO4 analog	-1.02449	0.716085
PM14	F12	Sodium metavanadate	toxic anion, PO4 analog	-1.00014	0.998391
PM14	G01	Chelerythrine	protein kinase C inhibitor	-1.03245	0.445377
PM14	G02	Chelerythrine	protein kinase C inhibitor	1.01693	0.728465
PM14	G03	Chelerythrine	protein kinase C inhibitor	1.10058	0.156534
PM14	G04	Chelerythrine	protein kinase C inhibitor	1.07279	0.652835
PM14	G05	Carbenicillin	wall, lactam	-1.04635	0.201446
PM14	G06	Carbenicillin	wall, lactam	-1.03395	0.392624
PM14	G07	Carbenicillin	wall, lactam	-1.02924	0.223915
PM14	G08	Carbenicillin	wall, lactam	-1.04181	0.277658
PM14	G09	Nitrite	toxic anion	-1.04256	0.251255
PM14	G10	Nitrite	toxic anion	-1.07516	0.0512446
PM14	G11	Nitrite	toxic anion	-1.04162	0.541077
PM14	G12	Nitrite	toxic anion	-1.22983	0.0260124
PM14	H01	EGTA	chelator, Ca++	-1.10547	0.0319728
PM14	H02	EGTA	chelator, Ca++	-1.05463	0.111839
PM14	H03	EGTA	chelator, Ca++	-1.02653	0.303071
PM14	H04	EGTA	chelator, Ca++	-1.02961	0.204258
PM14	H05	Promethazine	cyclic nucleotide phosphodiesterase	-1.00729	0.635133
PM14	H06	Promethazine	cyclic nucleotide phosphodiesterase	-1.05973	0.440226
PM14	H07	Promethazine	cyclic nucleotide phosphodiesterase	-1.81896	0.152802
PM14	H08	Promethazine	cyclic nucleotide phosphodiesterase	1.01079	0.942985
PM14	H09	Sodium orthovanadate	toxic anion, PO4 analog	-1.16479	0.297846
PM14	H10	Sodium orthovanadate	toxic anion, PO4 analog	-1.07129	0.583497
PM14	H11	Sodium orthovanadate	toxic anion, PO4 analog	1.09949	0.389935
PM14	H12	Sodium orthovanadate	toxic anion, PO4 analog	1.08042	0.280786
PM15	A01	Procaine	ion channal inhibitor, Na+ (m)	-1.08365	0.0960041
PM15	A02	Procaine	ion channal inhibitor, Na+ (m)	-1.04753	0.162392
PM15	A03	Procaine	ion channal inhibitor, Na+ (m)	1.06756	0.226016
PM15	A04	Procaine	ion channal inhibitor, Na+ (m)	1.18222	0.504378
PM15	A05	Guanidine hydrochloride	membrane, chaotropic agent	-1.05318	0.0816138
PM15	A06	Guanidine hydrochloride	membrane, chaotropic agent	-1.08394	0.00856255
PM15	A07	Guanidine hydrochloride	membrane, chaotropic agent	1.08022	0.0846001
PM15	A08	Guanidine hydrochloride	membrane, chaotropic agent	1.22634	0.142317
PM15	A09	Cefmetazole	wall, cephalosporin second generation	-1.0337	0.330973
PM15	A10	Cefmetazole	wall, cephalosporin second generation	-1.02065	0.490991
PM15	A11	Cefmetazole	wall, cephalosporin second generation	-1.03323	0.349326
PM15	A12	Cefmetazole	wall, cephalosporin second generation	-1.05014	0.1867
PM15	B01	D-Cycloserine	wall, sphingolipid synthesis	-1.05768	0.228663
PM15	B02	D-Cycloserine	wall, sphingolipid synthesis	-1.01761	0.450835
PM15	B03	D-Cycloserine	wall, sphingolipid synthesis	1.00966	0.67346
PM15	B04	D-Cycloserine	wall, sphingolipid synthesis	-1.19087	0.787826
PM15	B05	EDTA	chelator, hydrophilic	-1.01776	0.500353
PM15	B06	EDTA	chelator, hydrophilic	-1.00495	0.783393
PM15	B07	EDTA	chelator, hydrophilic	1.01853	0.385776
PM15	B08	EDTA	chelator, hydrophilic	-5.26958	0.183779
PM15	B09	5,7-Dichloro-8-hydroxy-quinaldine	chelator, lipophilic	-1.00942	0.678641
PM15	B10	5,7-Dichloro-8-hydroxy-quinaldine	chelator, lipophilic	1.00628	0.829935
PM15	B11	5,7-Dichloro-8-hydroxy-quinaldine	chelator, lipophilic	1.03792	0.462473
PM15	B12	5,7-Dichloro-8-hydroxy-quinaldine	chelator, lipophilic	-1.17514	0.191507
PM15	C01	5,7-Dichloro-8-hydroxyquinoline	chelator, lipophilic	-1.03606	0.408987
PM15	C02	5,7-Dichloro-8-hydroxyquinoline	chelator, lipophilic	-1.01602	0.619707
PM15	C03	5,7-Dichloro-8-hydroxyquinoline	chelator, lipophilic	-1.041	0.172248
PM15	C04	5,7-Dichloro-8-hydroxyquinoline	chelator, lipophilic	-2.00839	0.466804
PM15	C05	Fusidic acid	protein synthesis, elongation factor	-1.0151	0.707095
PM15	C06	Fusidic acid	protein synthesis, elongation factor	1.03741	0.375181
PM15	C07	Fusidic acid	protein synthesis, elongation factor	1.11606	0.352169
PM15	C08	Fusidic acid	protein synthesis, elongation factor	-1.08241	0.724632
PM15	C09	1,10-Phenanthroline	chelator, Fe++, Zn++, divalent metal ions	-1.01105	0.691488
PM15	C10	1,10-Phenanthroline	chelator, Fe++, Zn++, divalent metal ions	1.18007	0.0719158
PM15	C11	1,10-Phenanthroline	chelator, Fe++, Zn++, divalent metal ions	1.38078	0.0449269
PM15	C12	1,10-Phenanthroline	chelator, Fe++, Zn++, divalent metal ions	1.15659	0.109974
PM15	D01	Phleomycin	DNA damage, oxidative, ionizing ratiation	-1.03786	0.362759
PM15	D02	Phleomycin	DNA damage, oxidative, ionizing ratiation	-1.05347	0.219074
PM15	D03	Phleomycin	DNA damage, oxidative, ionizing ratiation	-2.21181	0.0434392
PM15	D04	Phleomycin	DNA damage, oxidative, ionizing ratiation	-7.8679	0.18132
PM15	D05	Domiphen bromide	membrane, detergent, cationic, fungiside	-1.05686	0.181327
PM15	D06	Domiphen bromide	membrane, detergent, cationic, fungiside	-1.05782	0.304927
PM15	D07	Domiphen bromide	membrane, detergent, cationic, fungiside	1.18546	0.25863
PM15	D08	Domiphen bromide	membrane, detergent, cationic, fungiside	1.10016	0.174736
PM15	D09	Nordihydroguaiaretic acid	lipoxygenase, fungicide	-1.01685	0.401897
PM15	D10	Nordihydroguaiaretic acid	lipoxygenase, fungicide	-1.02086	0.467317
PM15	D11	Nordihydroguaiaretic acid	lipoxygenase, fungicide	-1.02947	0.419995
PM15	D12	Nordihydroguaiaretic acid	lipoxygenase, fungicide	-1.016	0.727445
PM15	E01	Alexidine	membrane, biguanide, electron transport	-1.07297	0.143775
PM15	E02	Alexidine	membrane, biguanide, electron transport	-3.68794	0.0417884
PM15	E03	Alexidine	membrane, biguanide, electron transport	-1.02034	0.852569
PM15	E04	Alexidine	membrane, biguanide, electron transport	-1.0941	0.623142
PM15	E05	Nitrofurazone	DNA damage, multiple sites, nitrofuran analog	1.00433	0.873521
PM15	E06	Nitrofurazone	DNA damage, multiple sites, nitrofuran analog	1.00304	0.934661
PM15	E07	Nitrofurazone	DNA damage, multiple sites, nitrofuran analog	1.05269	0.368207
PM15	E08	Nitrofurazone	DNA damage, multiple sites, nitrofuran analog	-1.29907	0.399707
PM15	E09	Methyl viologen	oxidizing agent	-1.03408	0.465905
PM15	E10	Methyl viologen	oxidizing agent	-1.02015	0.554864
PM15	E11	Methyl viologen	oxidizing agent	1.09595	0.0349043
PM15	E12	Methyl viologen	oxidizing agent	-1.33733	0.461284
PM15	F01	3, 4-Dimethoxybenzyl alcohol	oxidizing agent, free radical-peroxidase substrate	-1.05402	0.327139
PM15	F02	3, 4-Dimethoxybenzyl alcohol	oxidizing agent, free radical-peroxidase substrate	-1.02931	0.527321
PM15	F03	3, 4-Dimethoxybenzyl alcohol	oxidizing agent, free radical-peroxidase substrate	-1.03688	0.831869
PM15	F04	3, 4-Dimethoxybenzyl alcohol	oxidizing agent, free radical-peroxidase substrate	1.37371	0.0240836
PM15	F05	Oleandomycin	protein synthesis, 50S ribosomal subunit, macrolide	-1.05614	0.201088
PM15	F06	Oleandomycin	protein synthesis, 50S ribosomal subunit, macrolide	-1.02605	0.607451
PM15	F07	Oleandomycin	protein synthesis, 50S ribosomal subunit, macrolide	1.00855	0.828099
PM15	F08	Oleandomycin	protein synthesis, 50S ribosomal subunit, macrolide	1.19407	0.0345397
PM15	F09	Puromycin	protein synthesis, 30S ribosomal subunit, premature chanin termination	-1.03277	0.460883
PM15	F10	Puromycin	protein synthesis, 30S ribosomal subunit, premature chanin termination	-1.03916	0.245543
PM15	F11	Puromycin	protein synthesis, 30S ribosomal subunit, premature chanin termination	1.00819	0.884174
PM15	F12	Puromycin	protein synthesis, 30S ribosomal subunit, premature chanin termination	-1.39531	0.383903
PM15	G01	CCCP	respiration, ionophore, H+	-1.24071	0.231885
PM15	G02	CCCP	respiration, ionophore, H+	1.01671	0.689943
PM15	G03	CCCP	respiration, ionophore, H+	-1.02936	0.790828
PM15	G04	CCCP	respiration, ionophore, H+	-1.05294	0.323255
PM15	G05	Sodium azide	respiration, uncoupler	-1.05333	0.117539
PM15	G06	Sodium azide	respiration, uncoupler	1.11582	0.432478
PM15	G07	Sodium azide	respiration, uncoupler	-1.25394	0.291679
PM15	G08	Sodium azide	respiration, uncoupler	1.11013	0.277367
PM15	G09	Menadione	respiration, uncoupler	-1.03802	0.487384
PM15	G10	Menadione	respiration, uncoupler	-1.05124	0.50564
PM15	G11	Menadione	respiration, uncoupler	-1.04405	0.735314
PM15	G12	Menadione	respiration, uncoupler	-1.15478	0.348479
PM15	H01	2-Nitroimidazole	ribonucleotide DP reductase	-1.06605	0.128653
PM15	H02	2-Nitroimidazole	ribonucleotide DP reductase	-1.00481	0.858299
PM15	H03	2-Nitroimidazole	ribonucleotide DP reductase	1.23472	0.739456
PM15	H04	2-Nitroimidazole	ribonucleotide DP reductase	-1.22896	0.286883
PM15	H05	Hydroxyurea	ribonucleotide DP reductase, antifolate (inhibits thymine and methionine synthesis)	-1.03247	0.402133
PM15	H06	Hydroxyurea	ribonucleotide DP reductase, antifolate (inhibits thymine and methionine synthesis)	-1.72254	0.510733
PM15	H07	Hydroxyurea	ribonucleotide DP reductase, antifolate (inhibits thymine and methionine synthesis)	1.02348	0.874683
PM15	H08	Hydroxyurea	ribonucleotide DP reductase, antifolate (inhibits thymine and methionine synthesis)	1.08834	0.316503
PM15	H09	Zinc chloride	toxic cation	-1.05329	0.225745
PM15	H10	Zinc chloride	toxic cation	-1.04727	0.167262
PM15	H11	Zinc chloride	toxic cation	-1.02002	0.144077
PM15	H12	Zinc chloride	toxic cation	1.00216	0.936362
PM16	A01	Cefotaxime	wall, cephalosporin third generation	-1.0601	0.0802009
PM16	A02	Cefotaxime	wall, cephalosporin third generation	-1.03162	0.265101
PM16	A03	Cefotaxime	wall, cephalosporin third generation	1.45106	0.0127161
PM16	A04	Cefotaxime	wall, cephalosporin third generation	5.80301	5.21936e-05
PM16	A05	Phosphomycin	wall	-1.0329	0.2279
PM16	A06	Phosphomycin	wall	-1.03822	0.152806
PM16	A07	Phosphomycin	wall	-1.04541	0.160274
PM16	A08	Phosphomycin	wall	-1.03228	0.278642
PM16	A09	5-Chloro-7-iodo-8-hydroxyquinoline	chelator, lipophilic	-1.01449	0.51411
PM16	A10	5-Chloro-7-iodo-8-hydroxyquinoline	chelator, lipophilic	-1.26573	0.0746691
PM16	A11	5-Chloro-7-iodo-8-hydroxyquinoline	chelator, lipophilic	-1.91065	0.2651
PM16	A12	5-Chloro-7-iodo-8-hydroxyquinoline	chelator, lipophilic	-1.14484	0.200779
PM16	B01	Norfloxacin	DNA unwinding, gyrase (GN), topoisomerase (GP), fluoroquinolone	-1.05335	0.089129
PM16	B02	Norfloxacin	DNA unwinding, gyrase (GN), topoisomerase (GP), fluoroquinolone	-1.03146	0.3031
PM16	B03	Norfloxacin	DNA unwinding, gyrase (GN), topoisomerase (GP), fluoroquinolone	-1.05254	0.206581
PM16	B04	Norfloxacin	DNA unwinding, gyrase (GN), topoisomerase (GP), fluoroquinolone	-1.07911	0.0918772
PM16	B05	Sulfanilamide	folate synthesis, PABA analog	-1.01699	0.461661
PM16	B06	Sulfanilamide	folate synthesis, PABA analog	-1.01633	0.489647
PM16	B07	Sulfanilamide	folate synthesis, PABA analog	-1.02387	0.437033
PM16	B08	Sulfanilamide	folate synthesis, PABA analog	-1.01348	0.583752
PM16	B09	Trimethoprim	folate synthesis, dihyldrofolate reductase inhibitor	-1.02531	0.333012
PM16	B10	Trimethoprim	folate synthesis, dihyldrofolate reductase inhibitor	-1.03889	0.246703
PM16	B11	Trimethoprim	folate synthesis, dihyldrofolate reductase inhibitor	-1.04678	0.203951
PM16	B12	Trimethoprim	folate synthesis, dihyldrofolate reductase inhibitor	-1.05506	0.188839
PM16	C01	Dichlofluanid	fungicide, phenylsulphamide	-1.02201	0.52499
PM16	C02	Dichlofluanid	fungicide, phenylsulphamide	-2.06599	0.33664
PM16	C03	Dichlofluanid	fungicide, phenylsulphamide	-1.87455	0.178098
PM16	C04	Dichlofluanid	fungicide, phenylsulphamide	1.0944	0.888602
PM16	C05	Protamine sulfate	membrane, nonspecific binding	-4.9157	0.179268
PM16	C06	Protamine sulfate	membrane, nonspecific binding	-2.58236	0.376417
PM16	C07	Protamine sulfate	membrane, nonspecific binding	1.03904	0.816171
PM16	C08	Protamine sulfate	membrane, nonspecific binding	-1.58619	0.3123
PM16	C09	Cetylpyridinium chloride	membrane, detergent, cationic	-1.03722	0.309373
PM16	C10	Cetylpyridinium chloride	membrane, detergent, cationic	1.01008	0.772123
PM16	C11	Cetylpyridinium chloride	membrane, detergent, cationic	1.01217	0.859717
PM16	C12	Cetylpyridinium chloride	membrane, detergent, cationic	1.02188	0.561173
PM16	D01	1-Chloro-2,4-dinitrobenzene	oxidation, glutathione	-1.03544	0.304792
PM16	D02	1-Chloro-2,4-dinitrobenzene	oxidation, glutathione	-1.02846	0.297143
PM16	D03	1-Chloro-2,4-dinitrobenzene	oxidation, glutathione	2.51495	0.495418
PM16	D04	1-Chloro-2,4-dinitrobenzene	oxidation, glutathione	-1.16102	0.366721
PM16	D05	Diamide	oxidation, glutathione	-1.01274	0.641247
PM16	D06	Diamide	oxidation, glutathione	-1.04934	0.14664
PM16	D07	Diamide	oxidation, glutathione	-1.06763	0.217997
PM16	D08	Diamide	oxidation, glutathione	1.1149	0.614949
PM16	D09	Cinoxacin	DNA unwinding, gyrase (GN), topoisomerase (GP), quinolone	-1.04325	0.135917
PM16	D10	Cinoxacin	DNA unwinding, gyrase (GN), topoisomerase (GP), quinolone	-1.04093	0.173302
PM16	D11	Cinoxacin	DNA unwinding, gyrase (GN), topoisomerase (GP), quinolone	-1.10342	0.109191
PM16	D12	Cinoxacin	DNA unwinding, gyrase (GN), topoisomerase (GP), quinolone	-2.17629	0.187692
PM16	E01	Streptomycin	protein synthesis, 30S ribosomal subunit, aminoglycoside	-1.0473	0.127845
PM16	E02	Streptomycin	protein synthesis, 30S ribosomal subunit, aminoglycoside	-1.0253	0.488126
PM16	E03	Streptomycin	protein synthesis, 30S ribosomal subunit, aminoglycoside	-1.03926	0.0856295
PM16	E04	Streptomycin	protein synthesis, 30S ribosomal subunit, aminoglycoside	-1.02322	0.381315
PM16	E05	5-Azacytidine	DNA methylation, methyltransferase inhibitor	-1.02436	0.501081
PM16	E06	5-Azacytidine	DNA methylation, methyltransferase inhibitor	-1.02031	0.30664
PM16	E07	5-Azacytidine	DNA methylation, methyltransferase inhibitor	-1.01938	0.513241
PM16	E08	5-Azacytidine	DNA methylation, methyltransferase inhibitor	-1.03781	0.172817
PM16	E09	Rifamycin SV	RNA polymerase	-1.00144	0.96874
PM16	E10	Rifamycin SV	RNA polymerase	-1.00179	0.939486
PM16	E11	Rifamycin SV	RNA polymerase	1.05834	0.0114819
PM16	E12	Rifamycin SV	RNA polymerase	-1.00895	0.41083
PM16	F01	Potassium tellurite	toxic anion	-1.06904	0.279047
PM16	F02	Potassium tellurite	toxic anion	-1.08871	0.353762
PM16	F03	Potassium tellurite	toxic anion	-1.03731	0.601127
PM16	F04	Potassium tellurite	toxic anion	-1.00049	0.996657
PM16	F05	Sodium selenite	toxic anion	-1.05386	0.268671
PM16	F06	Sodium selenite	toxic anion	-1.02419	0.72647
PM16	F07	Sodium selenite	toxic anion	1.44259	0.100922
PM16	F08	Sodium selenite	toxic anion	1.14169	0.486598
PM16	F09	Aluminum sulfate	toxic cation	-1.01531	0.63932
PM16	F10	Aluminum sulfate	toxic cation	-1.01543	0.311252
PM16	F11	Aluminum sulfate	toxic cation	1.04817	0.0256127
PM16	F12	Aluminum sulfate	toxic cation	1.03642	0.456203
PM16	G01	Chromium chloride	toxic cation	-1.02902	0.0662353
PM16	G02	Chromium chloride	toxic cation	-1.00041	0.97651
PM16	G03	Chromium chloride	toxic cation	1.0253	0.519425
PM16	G04	Chromium chloride	toxic cation	1.04747	0.192079
PM16	G05	Ferric chloride	toxic cation	-1.05685	0.14525
PM16	G06	Ferric chloride	toxic cation	1.00743	0.846127
PM16	G07	Ferric chloride	toxic cation	1.02787	0.202179
PM16	G08	Ferric chloride	toxic cation	-1.18373	0.409813
PM16	G09	L-Glutamic acid g-hydroxamate	tRNA synthetase	-1.01341	0.72438
PM16	G10	L-Glutamic acid g-hydroxamate	tRNA synthetase	1.00014	0.996987
PM16	G11	L-Glutamic acid g-hydroxamate	tRNA synthetase	1.01449	0.752146
PM16	G12	L-Glutamic acid g-hydroxamate	tRNA synthetase	-1.0285	0.590011
PM16	H01	Glycine hydroxamate	tRNA synthetase	-1.0588	0.0778611
PM16	H02	Glycine hydroxamate	tRNA synthetase	-1.014	0.962298
PM16	H03	Glycine hydroxamate	tRNA synthetase	-1.20509	0.319518
PM16	H04	Glycine hydroxamate	tRNA synthetase	-1.1789	0.298956
PM16	H05	Chloroxylenol	fungicide	-1.06651	0.0685533
PM16	H06	Chloroxylenol	fungicide	-1.03983	0.18654
PM16	H07	Chloroxylenol	fungicide	1.69156	0.463941
PM16	H08	Chloroxylenol	fungicide	-4.09838	0.0600375
PM16	H09	Sorbic Acid	respiration, ionophore, H+	-1.03454	0.39331
PM16	H10	Sorbic Acid	respiration, ionophore, H+	-1.03382	0.477437
PM16	H11	Sorbic Acid	respiration, ionophore, H+	-1.04539	0.255401
PM16	H12	Sorbic Acid	respiration, ionophore, H+	-1.07027	0.299273
PM17	A01	D-Serine	inhibits 3PGA dehydrogenase (L-serine and pantothenate synthesis)	-1.03215	0.168391
PM17	A02	D-Serine	inhibits 3PGA dehydrogenase (L-serine and pantothenate synthesis)	1.05022	0.952981
PM17	A03	D-Serine	inhibits 3PGA dehydrogenase (L-serine and pantothenate synthesis)	-1.13011	0.186387
PM17	A04	D-Serine	inhibits 3PGA dehydrogenase (L-serine and pantothenate synthesis)	-1.05886	0.40924
PM17	A05	b-Chloro-L-alanine	aa analog, alanine, aminotransferase inhibitor	-1.05151	0.153233
PM17	A06	b-Chloro-L-alanine	aa analog, alanine, aminotransferase inhibitor	-1.11398	0.0407721
PM17	A07	b-Chloro-L-alanine	aa analog, alanine, aminotransferase inhibitor	-1.10154	0.0419308
PM17	A08	b-Chloro-L-alanine	aa analog, alanine, aminotransferase inhibitor	-1.17185	0.778769
PM17	A09	Thiosalicylate	anti-capsule	-1.0302	0.334258
PM17	A10	Thiosalicylate	anti-capsule	-1.05779	0.227566
PM17	A11	Thiosalicylate	anti-capsule	-1.07146	0.267659
PM17	A12	Thiosalicylate	anti-capsule	-1.11509	0.288918
PM17	B01	2-Hydroxybenzoic acid	anti-capsule, biofilm inhibition, mar inducer	-1.06736	0.00949106
PM17	B02	2-Hydroxybenzoic acid	anti-capsule, biofilm inhibition, mar inducer	-1.1233	0.0948874
PM17	B03	2-Hydroxybenzoic acid	anti-capsule, biofilm inhibition, mar inducer	-1.75189	0.158244
PM17	B04	2-Hydroxybenzoic acid	anti-capsule, biofilm inhibition, mar inducer	-1.11298	0.151981
PM17	B05	Hygromycin B	protein synthesis, aminoglycoside	-1.04616	0.283929
PM17	B06	Hygromycin B	protein synthesis, aminoglycoside	-1.04074	0.260118
PM17	B07	Hygromycin B	protein synthesis, aminoglycoside	-1.05109	0.207034
PM17	B08	Hygromycin B	protein synthesis, aminoglycoside	-1.05799	0.179382
PM17	B09	Ethionamide	anti-tuberculostic	-1.01618	0.442456
PM17	B10	Ethionamide	anti-tuberculostic	-1.04952	0.0924532
PM17	B11	Ethionamide	anti-tuberculostic	-1.04881	0.0787666
PM17	B12	Ethionamide	anti-tuberculostic	-1.21607	0.0958852
PM17	C01	4-Aminopyridine	channel blocker, K+	-1.07948	0.0833354
PM17	C02	4-Aminopyridine	channel blocker, K+	-1.05968	0.134557
PM17	C03	4-Aminopyridine	channel blocker, K+	-1.07376	0.0886492
PM17	C04	4-Aminopyridine	channel blocker, K+	-1.06523	0.0374738
PM17	C05	Sulfachloropyridazine	folate synthesis, PABA analog	-1.03109	0.220318
PM17	C06	Sulfachloropyridazine	folate synthesis, PABA analog	-1.01558	0.335181
PM17	C07	Sulfachloropyridazine	folate synthesis, PABA analog	-1.00927	0.699246
PM17	C08	Sulfachloropyridazine	folate synthesis, PABA analog	-1.00501	0.818393
PM17	C09	Sulfamonomethoxine	folate antagonist	-1.0203	0.360044
PM17	C10	Sulfamonomethoxine	folate antagonist	-1.02888	0.230781
PM17	C11	Sulfamonomethoxine	folate antagonist	-1.01926	0.36778
PM17	C12	Sulfamonomethoxine	folate antagonist	-1.0293	0.344774
PM17	D01	Oxycarboxin	respiratory enzymes, carboxamide, fungicide	-1.17155	0.0725523
PM17	D02	Oxycarboxin	respiratory enzymes, carboxamide, fungicide	-1.2914	0.0234615
PM17	D03	Oxycarboxin	respiratory enzymes, carboxamide, fungicide	-1.24228	0.0775134
PM17	D04	Oxycarboxin	respiratory enzymes, carboxamide, fungicide	-1.20827	0.0380675
PM17	D05	Aminotriazole	aa analog, histidine, amino acid starvation, Gcn4p (yst), catalase inhibitor (gn)	-1.06549	0.055668
PM17	D06	Aminotriazole	aa analog, histidine, amino acid starvation, Gcn4p (yst), catalase inhibitor (gn)	-1.04644	0.0727544
PM17	D07	Aminotriazole	aa analog, histidine, amino acid starvation, Gcn4p (yst), catalase inhibitor (gn)	-1.03466	0.549809
PM17	D08	Aminotriazole	aa analog, histidine, amino acid starvation, Gcn4p (yst), catalase inhibitor (gn)	1.17503	0.40163
PM17	D09	Chlorpromazine	cell cycle modulation, calmodulin dependent cyclic nucleotide phosphodiesterase (m)	1.00326	0.868747
PM17	D10	Chlorpromazine	cell cycle modulation, calmodulin dependent cyclic nucleotide phosphodiesterase (m)	-1.09576	0.179779
PM17	D11	Chlorpromazine	cell cycle modulation, calmodulin dependent cyclic nucleotide phosphodiesterase (m)	-1.4003	0.0371089
PM17	D12	Chlorpromazine	cell cycle modulation, calmodulin dependent cyclic nucleotide phosphodiesterase (m)	1.00535	0.896101
PM17	E01	Niaproof	membrane, detergent, anionic	-1.12204	0.0667131
PM17	E02	Niaproof	membrane, detergent, anionic	1.00649	0.841104
PM17	E03	Niaproof	membrane, detergent, anionic	1.14134	0.220784
PM17	E04	Niaproof	membrane, detergent, anionic	-1.07504	0.52889
PM17	E05	Compound 48/80	cell cycle modulation, Calmodulin inhibitor (gn) phospholipase C, ADP ribosylation	1.0051	0.786769
PM17	E06	Compound 48/80	cell cycle modulation, Calmodulin inhibitor (gn) phospholipase C, ADP ribosylation	-1.01439	0.595819
PM17	E07	Compound 48/80	cell cycle modulation, Calmodulin inhibitor (gn) phospholipase C, ADP ribosylation	-1.09162	0.575891
PM17	E08	Compound 48/80	cell cycle modulation, Calmodulin inhibitor (gn) phospholipase C, ADP ribosylation	-1.03153	0.666311
PM17	E09	Sodium tungstate	toxic anion, molybdate analog	-1.00454	0.850268
PM17	E10	Sodium tungstate	toxic anion, molybdate analog	-1.04927	0.0191792
PM17	E11	Sodium tungstate	toxic anion, molybdate analog	-1.05054	0.0307304
PM17	E12	Sodium tungstate	toxic anion, molybdate analog	-1.27105	0.00404578
PM17	F01	Lithium chloride	toxic cation	-1.06888	0.0301253
PM17	F02	Lithium chloride	toxic cation	-1.12443	0.784219
PM17	F03	Lithium chloride	toxic cation	-1.16316	0.374599
PM17	F04	Lithium chloride	toxic cation	-1.35429	0.160761
PM17	F05	D,L-Methionine hydroxamate	tRNA synthetase	-1.06302	0.111779
PM17	F06	D,L-Methionine hydroxamate	tRNA synthetase	-1.00017	0.994991
PM17	F07	D,L-Methionine hydroxamate	tRNA synthetase	-2.0031	0.0048293
PM17	F08	D,L-Methionine hydroxamate	tRNA synthetase	-1.10433	0.0695402
PM17	F09	Tannic acid	antimicrobial, from plants	-1.02061	0.492455
PM17	F10	Tannic acid	antimicrobial, from plants	-1.01886	0.411611
PM17	F11	Tannic acid	antimicrobial, from plants	1.03857	0.0710036
PM17	F12	Tannic acid	antimicrobial, from plants	1.01243	0.183347
PM17	G01	Chlorambucil	N/A	-1.05023	0.138012
PM17	G02	Chlorambucil	N/A	-1.01843	0.554009
PM17	G03	Chlorambucil	N/A	-1.04427	0.0874313
PM17	G04	Chlorambucil	N/A	1.04688	0.27885
PM17	G05	Cefamandole	wall, cephalosporin second generation	-1.05648	0.140369
PM17	G06	Cefamandole	wall, cephalosporin second generation	-1.0232	0.466802
PM17	G07	Cefamandole	wall, cephalosporin second generation	-1.03362	0.350235
PM17	G08	Cefamandole	wall, cephalosporin second generation	1.00759	0.751726
PM17	G09	Cefoperazone	wall, cephalosporin third generation	-1.03101	0.30788
PM17	G10	Cefoperazone	wall, cephalosporin third generation	-1.03264	0.323264
PM17	G11	Cefoperazone	wall, cephalosporin third generation	-1.02955	0.311405
PM17	G12	Cefoperazone	wall, cephalosporin third generation	-1.00159	0.946281
PM17	H01	Cefsulodin	wall, cephalosporin	-1.07621	0.0703289
PM17	H02	Cefsulodin	wall, cephalosporin	-1.06386	0.124418
PM17	H03	Cefsulodin	wall, cephalosporin	-1.07199	0.134028
PM17	H04	Cefsulodin	wall, cephalosporin	1.2333	0.0421009
PM17	H05	Caffeine	cyclic AMP phosphodiesterase	-1.10315	0.0716837
PM17	H06	Caffeine	cyclic AMP phosphodiesterase	-1.12972	0.0531605
PM17	H07	Caffeine	cyclic AMP phosphodiesterase	-1.05341	0.254424
PM17	H08	Caffeine	cyclic AMP phosphodiesterase	-1.04025	0.473868
PM17	H09	Phenylarsine oxide	tyrosine phosphatase inhibitor	-1.03219	0.375853
PM17	H10	Phenylarsine oxide	tyrosine phosphatase inhibitor	-1.10972	0.362222
PM17	H11	Phenylarsine oxide	tyrosine phosphatase inhibitor	1.06113	0.564845
PM17	H12	Phenylarsine oxide	tyrosine phosphatase inhibitor	-1.05468	0.436751
PM18	A01	Ketoprofen	anti-capsule	-1.04814	0.113971
PM18	A02	Ketoprofen	anti-capsule	-1.01808	0.315117
PM18	A03	Ketoprofen	anti-capsule	-1.35784	0.0585671
PM18	A04	Ketoprofen	anti-capsule	1.05869	0.172962
PM18	A05	Sodium pyrophosphate decahydrate	chelating agent	-1.02469	0.262323
PM18	A06	Sodium pyrophosphate decahydrate	chelating agent	-1.05783	0.0352573
PM18	A07	Sodium pyrophosphate decahydrate	chelating agent	-1.05407	0.153405
PM18	A08	Sodium pyrophosphate decahydrate	chelating agent	-1.05167	0.0992012
PM18	A09	Thiamphenicol	protein synthesis	-1.03131	0.503281
PM18	A10	Thiamphenicol	protein synthesis	-1.06729	0.46503
PM18	A11	Thiamphenicol	protein synthesis	-1.16948	0.32323
PM18	A12	Thiamphenicol	protein synthesis	1.00736	0.922127
PM18	B01	Trifluorothymidine	thymidylate synthetase, DNA polymerase	-1.04096	0.074428
PM18	B02	Trifluorothymidine	thymidylate synthetase, DNA polymerase	-1.03402	0.123898
PM18	B03	Trifluorothymidine	thymidylate synthetase, DNA polymerase	-1.05318	0.103855
PM18	B04	Trifluorothymidine	thymidylate synthetase, DNA polymerase	-1.0754	0.0732
PM18	B05	Pipemidic Acid	DNA unwinding, gyrase (GN), topoisomerase (GP), quinolone	-1.03384	0.241273
PM18	B06	Pipemidic Acid	DNA unwinding, gyrase (GN), topoisomerase (GP), quinolone	-1.03106	0.25178
PM18	B07	Pipemidic Acid	DNA unwinding, gyrase (GN), topoisomerase (GP), quinolone	-1.03637	0.332552
PM18	B08	Pipemidic Acid	DNA unwinding, gyrase (GN), topoisomerase (GP), quinolone	1.3178	0.287833
PM18	B09	Azathioprine	nucleic acid analog, purine	1.01392	0.385642
PM18	B10	Azathioprine	nucleic acid analog, purine	-1.00024	0.988117
PM18	B11	Azathioprine	nucleic acid analog, purine	1.03795	0.182902
PM18	B12	Azathioprine	nucleic acid analog, purine	-1.00578	0.928766
PM18	C01	Poly-L-lysine	membrane, detergent, cationic	-1.13579	0.34485
PM18	C02	Poly-L-lysine	membrane, detergent, cationic	-3.87353	0.170706
PM18	C03	Poly-L-lysine	membrane, detergent, cationic	-3.18044	0.163378
PM18	C04	Poly-L-lysine	membrane, detergent, cationic	-1.90303	0.249166
PM18	C05	Sulfisoxazole	folate synthesis, PABA analog	-1.0052	0.750541
PM18	C06	Sulfisoxazole	folate synthesis, PABA analog	-1.02129	0.0801376
PM18	C07	Sulfisoxazole	folate synthesis, PABA analog	-1.01719	0.486872
PM18	C08	Sulfisoxazole	folate synthesis, PABA analog	-1.03307	0.201241
PM18	C09	Pentachlorophenol (PCP)	respiration, ionophore, H+	-1.00487	0.830879
PM18	C10	Pentachlorophenol (PCP)	respiration, ionophore, H+	-1.00292	0.91456
PM18	C11	Pentachlorophenol (PCP)	respiration, ionophore, H+	1.05394	0.00145526
PM18	C12	Pentachlorophenol (PCP)	respiration, ionophore, H+	-1.06454	0.383081
PM18	D01	Sodium m-arsenite	toxic anion	-1.02282	0.0603356
PM18	D02	Sodium m-arsenite	toxic anion	1.05847	0.180705
PM18	D03	Sodium m-arsenite	toxic anion	1.06097	0.360735
PM18	D04	Sodium m-arsenite	toxic anion	-1.01313	0.944133
PM18	D05	Sodium bromate	toxic anion	-1.05036	0.164684
PM18	D06	Sodium bromate	toxic anion	-1.01724	0.352359
PM18	D07	Sodium bromate	toxic anion	-1.02798	0.739829
PM18	D08	Sodium bromate	toxic anion	1.02212	0.87545
PM18	D09	Lidocaine	ion channal inhibitor, Na+	-1.02163	0.341148
PM18	D10	Lidocaine	ion channal inhibitor, Na+	1.00897	0.362207
PM18	D11	Lidocaine	ion channal inhibitor, Na+	1.94164	0.441445
PM18	D12	Lidocaine	ion channal inhibitor, Na+	-1.02148	0.716421
PM18	E01	Sodium metasilicate	toxic anion	-1.04215	0.0772854
PM18	E02	Sodium metasilicate	toxic anion	1.03298	0.0229109
PM18	E03	Sodium metasilicate	toxic anion	-1.24967	0.0468335
PM18	E04	Sodium metasilicate	toxic anion	-1.28103	0.347295
PM18	E05	Sodium periodate	toxic anion, oxidizing agent	-1.02193	0.643302
PM18	E06	Sodium periodate	toxic anion, oxidizing agent	-1.08599	0.149085
PM18	E07	Sodium periodate	toxic anion, oxidizing agent	1.04709	0.800752
PM18	E08	Sodium periodate	toxic anion, oxidizing agent	-1.09992	0.578922
PM18	E09	Antimony (III) chloride	toxic cation	-1.06968	0.328586
PM18	E10	Antimony (III) chloride	toxic cation	-1.10689	0.387433
PM18	E11	Antimony (III) chloride	toxic cation	-1.02625	0.87739
PM18	E12	Antimony (III) chloride	toxic cation	-1.08407	0.0350858
PM18	F01	Semicarbazide hydrochloride	carbonyl agent, semicarbazide-sensitive amine oxidase, DNA damage	1.01522	0.628285
PM18	F02	Semicarbazide hydrochloride	carbonyl agent, semicarbazide-sensitive amine oxidase, DNA damage	1.98564	0.0820106
PM18	F03	Semicarbazide hydrochloride	carbonyl agent, semicarbazide-sensitive amine oxidase, DNA damage	1.44425	0.0540648
PM18	F04	Semicarbazide hydrochloride	carbonyl agent, semicarbazide-sensitive amine oxidase, DNA damage	-1.19094	0.129379
PM18	F05	Tinidazole	Mutagen, nitroimidazole (GP, GN)	-1.04416	0.0748495
PM18	F06	Tinidazole	Mutagen, nitroimidazole (GP, GN)	-1.06722	0.105756
PM18	F07	Tinidazole	Mutagen, nitroimidazole (GP, GN)	-1.0687	0.285333
PM18	F08	Tinidazole	Mutagen, nitroimidazole (GP, GN)	-1.04108	0.756686
PM18	F09	Aztreonam	wall, lactam	-1.03193	0.377282
PM18	F10	Aztreonam	wall, lactam	-1.01777	0.748656
PM18	F11	Aztreonam	wall, lactam	4.0563	0.00331456
PM18	F12	Aztreonam	wall, lactam	7.22878	1.89669e-07
PM18	G01	Triclosan	bacterial fatty acid synthesis, enoyl-acyl carrier protein reductase	-1.02578	0.234531
PM18	G02	Triclosan	bacterial fatty acid synthesis, enoyl-acyl carrier protein reductase	-1.01169	0.707144
PM18	G03	Triclosan	bacterial fatty acid synthesis, enoyl-acyl carrier protein reductase	1.03345	0.422172
PM18	G04	Triclosan	bacterial fatty acid synthesis, enoyl-acyl carrier protein reductase	-1.29455	0.131568
PM18	G05	3,5- Diamino-1,2,4-triazole (Guanazole)	ribonucleotide DP reductase	-1.01867	0.518399
PM18	G06	3,5- Diamino-1,2,4-triazole (Guanazole)	ribonucleotide DP reductase	1.3023	0.697526
PM18	G07	3,5- Diamino-1,2,4-triazole (Guanazole)	ribonucleotide DP reductase	-1.45213	0.149359
PM18	G08	3,5- Diamino-1,2,4-triazole (Guanazole)	ribonucleotide DP reductase	-1.01995	0.814631
PM18	G09	Myricetin	DNA & RNA synthesis, polymerase inhibitor (e. coli)	-1.03195	0.274458
PM18	G10	Myricetin	DNA & RNA synthesis, polymerase inhibitor (e. coli)	-1.01535	0.626679
PM18	G11	Myricetin	DNA & RNA synthesis, polymerase inhibitor (e. coli)	-1.01347	0.641531
PM18	G12	Myricetin	DNA & RNA synthesis, polymerase inhibitor (e. coli)	-1.02219	0.457946
PM18	H01	5-Fluoro-5'-deoxyuridine	pyrimidine antimetabolite: inhibits nucleic acid replication	-1.09182	0.120766
PM18	H02	5-Fluoro-5'-deoxyuridine	pyrimidine antimetabolite: inhibits nucleic acid replication	-1.06328	0.138633
PM18	H03	5-Fluoro-5'-deoxyuridine	pyrimidine antimetabolite: inhibits nucleic acid replication	-1.07036	0.0699136
PM18	H04	5-Fluoro-5'-deoxyuridine	pyrimidine antimetabolite: inhibits nucleic acid replication	-1.08443	0.0463825
PM18	H05	2- Phenylphenol	DNA intercalator	-1.02909	0.151426
PM18	H06	2- Phenylphenol	DNA intercalator	-1.04324	0.218128
PM18	H07	2- Phenylphenol	DNA intercalator	1.05372	0.900748
PM18	H08	2- Phenylphenol	DNA intercalator	1.03703	0.715448
PM18	H09	Plumbagin	oxidizing agent	-1.01136	0.722936
PM18	H10	Plumbagin	oxidizing agent	-1.0439	0.391639
PM18	H11	Plumbagin	oxidizing agent	-1.09547	0.512622
PM18	H12	Plumbagin	oxidizing agent	-1.84274	0.218159
PM19	A01	Josamycin	protein synthesis, 50S ribosomal subunit, macrolide	-1.05046	0.346057
PM19	A02	Josamycin	protein synthesis, 50S ribosomal subunit, macrolide	1.00104	0.984448
PM19	A03	Josamycin	protein synthesis, 50S ribosomal subunit, macrolide	1.09118	0.157346
PM19	A04	Josamycin	protein synthesis, 50S ribosomal subunit, macrolide	1.05325	0.915539
PM19	A05	Gallic acid	respiration, ionophore, H+	1.00167	0.926819
PM19	A06	Gallic acid	respiration, ionophore, H+	-1.00976	0.666398
PM19	A07	Gallic acid	respiration, ionophore, H+	-1.36695	0.0915627
PM19	A08	Gallic acid	respiration, ionophore, H+	-1.01322	0.942687
PM19	A09	Coumarin	DNA intercalator	-1.01938	0.517955
PM19	A10	Coumarin	DNA intercalator	-1.04315	0.194424
PM19	A11	Coumarin	DNA intercalator	-1.83756	0.103876
PM19	A12	Coumarin	DNA intercalator	1.02592	0.795211
PM19	B01	Methyltrioctylammonium chloride	membrane, detergent, cationic	-1.05589	0.28504
PM19	B02	Methyltrioctylammonium chloride	membrane, detergent, cationic	-1.09947	0.270577
PM19	B03	Methyltrioctylammonium chloride	membrane, detergent, cationic	-1.65837	0.207352
PM19	B04	Methyltrioctylammonium chloride	membrane, detergent, cationic	-1.97118	0.169267
PM19	B05	Harmane	imidazoline binding sites, agonist	-1.02845	0.395893
PM19	B06	Harmane	imidazoline binding sites, agonist	-1.00069	0.987047
PM19	B07	Harmane	imidazoline binding sites, agonist	-1.58183	0.0226555
PM19	B08	Harmane	imidazoline binding sites, agonist	1.27363	0.503288
PM19	B09	2,4-Dinitrophenol	respiration, ionophore, H+	-1.02231	0.547612
PM19	B10	2,4-Dinitrophenol	respiration, ionophore, H+	-1.02471	0.471999
PM19	B11	2,4-Dinitrophenol	respiration, ionophore, H+	-1.0117	0.786366
PM19	B12	2,4-Dinitrophenol	respiration, ionophore, H+	-1.08807	0.37745
PM19	C01	Chlorhexidine	membrane, electron transport	-1.03325	0.37093
PM19	C02	Chlorhexidine	membrane, electron transport	-1.01153	0.718732
PM19	C03	Chlorhexidine	membrane, electron transport	-4.13763	0.047189
PM19	C04	Chlorhexidine	membrane, electron transport	-1.10579	0.123068
PM19	C05	Umbelliferone	DNA intercalator	-1.04922	0.184804
PM19	C06	Umbelliferone	DNA intercalator	-1.09562	0.0948942
PM19	C07	Umbelliferone	DNA intercalator	-1.16255	0.0862699
PM19	C08	Umbelliferone	DNA intercalator	-1.4166	0.0565467
PM19	C09	Cinnamic acid	respiration, ionophore, H+	-1.01931	0.611787
PM19	C10	Cinnamic acid	respiration, ionophore, H+	-1.03062	0.520558
PM19	C11	Cinnamic acid	respiration, ionophore, H+	-1.03024	0.610959
PM19	C12	Cinnamic acid	respiration, ionophore, H+	-1.679	0.189636
PM19	D01	Disulfiram	nucleic acid inhibitor, purine	-1.02255	0.573482
PM19	D02	Disulfiram	nucleic acid inhibitor, purine	1.00913	0.794821
PM19	D03	Disulfiram	nucleic acid inhibitor, purine	1.02478	0.501424
PM19	D04	Disulfiram	nucleic acid inhibitor, purine	1.02871	0.71942
PM19	D05	Iodonitro tetrazolium violet	respiration	1.00907	0.093673
PM19	D06	Iodonitro tetrazolium violet	respiration	1.01067	0.37852
PM19	D07	Iodonitro tetrazolium violet	respiration	-1.04366	0.318913
PM19	D08	Iodonitro tetrazolium violet	respiration	-1.16174	0.445999
PM19	D09	Phenyl-methylsulfonyl-fluoride (PMSF)	protease inhibitor, serine	-1.00763	0.71925
PM19	D10	Phenyl-methylsulfonyl-fluoride (PMSF)	protease inhibitor, serine	-1.02551	0.394493
PM19	D11	Phenyl-methylsulfonyl-fluoride (PMSF)	protease inhibitor, serine	-1.11891	0.228257
PM19	D12	Phenyl-methylsulfonyl-fluoride (PMSF)	protease inhibitor, serine	-1.95239	0.170104
PM19	E01	FCCP	respiration, ionophore, H+	-1.11604	0.354577
PM19	E02	FCCP	respiration, ionophore, H+	-1.01657	0.677188
PM19	E03	FCCP	respiration, ionophore, H+	1.17809	0.0210417
PM19	E04	FCCP	respiration, ionophore, H+	1.41211	0.00539867
PM19	E05	D,L-Thioctic acid	oxidizing agent	-1.17584	0.10357
PM19	E06	D,L-Thioctic acid	oxidizing agent	-1.10911	0.0483039
PM19	E07	D,L-Thioctic acid	oxidizing agent	-1.43053	0.0907089
PM19	E08	D,L-Thioctic acid	oxidizing agent	-1.34045	0.18394
PM19	E09	Lawsone	oxidizing agent	-1.02117	0.511742
PM19	E10	Lawsone	oxidizing agent	-1.01577	0.4255
PM19	E11	Lawsone	oxidizing agent	-1.01133	0.575824
PM19	E12	Lawsone	oxidizing agent	1.03203	0.261215
PM19	F01	Phenethicillin	wall, lactam	-1.03994	0.308951
PM19	F02	Phenethicillin	wall, lactam	-1.03023	0.435173
PM19	F03	Phenethicillin	wall, lactam	-1.02602	0.517184
PM19	F04	Phenethicillin	wall, lactam	1.06541	0.217966
PM19	F05	Blasticidin S	protein synthesis	-1.05032	0.301312
PM19	F06	Blasticidin S	protein synthesis	-1.04552	0.293745
PM19	F07	Blasticidin S	protein synthesis	-1.03639	0.397206
PM19	F08	Blasticidin S	protein synthesis	-1.52127	0.134794
PM19	F09	Sodium caprylate	respiration, ionophore, H+	-1.01909	0.546124
PM19	F10	Sodium caprylate	respiration, ionophore, H+	-1.03428	0.376583
PM19	F11	Sodium caprylate	respiration, ionophore, H+	-1.12842	0.60278
PM19	F12	Sodium caprylate	respiration, ionophore, H+	1.08119	0.291806
PM19	G01	Lauryl sulfobetaine	membrane, detergent, zwitterionic	-1.03543	0.578773
PM19	G02	Lauryl sulfobetaine	membrane, detergent, zwitterionic	-1.09589	0.109757
PM19	G03	Lauryl sulfobetaine	membrane, detergent, zwitterionic	-1.01831	0.465661
PM19	G04	Lauryl sulfobetaine	membrane, detergent, zwitterionic	1.00475	0.932114
PM19	G05	Dihydrostreptomycin	protein synthesis, 30S ribosomal subunit, aminoglycoside	-1.05517	0.273219
PM19	G06	Dihydrostreptomycin	protein synthesis, 30S ribosomal subunit, aminoglycoside	-1.03678	0.359167
PM19	G07	Dihydrostreptomycin	protein synthesis, 30S ribosomal subunit, aminoglycoside	-1.05124	0.244895
PM19	G08	Dihydrostreptomycin	protein synthesis, 30S ribosomal subunit, aminoglycoside	-1.03509	0.338689
PM19	G09	Hydroxylamine	DNA damage, mutagen, antifolate (inhibits thymine and methionine synthesis)	-1.03696	0.330164
PM19	G10	Hydroxylamine	DNA damage, mutagen, antifolate (inhibits thymine and methionine synthesis)	-1.04526	0.217491
PM19	G11	Hydroxylamine	DNA damage, mutagen, antifolate (inhibits thymine and methionine synthesis)	-1.03735	0.414484
PM19	G12	Hydroxylamine	DNA damage, mutagen, antifolate (inhibits thymine and methionine synthesis)	-1.17975	0.566461
PM19	H01	Hexamminecobalt (III) Chloride	DNA synthesis	-1.07426	0.174946
PM19	H02	Hexamminecobalt (III) Chloride	DNA synthesis	-1.09086	0.134425
PM19	H03	Hexamminecobalt (III) Chloride	DNA synthesis	-1.15645	0.0492728
PM19	H04	Hexamminecobalt (III) Chloride	DNA synthesis	-1.23006	0.0031184
PM19	H05	Thioglycerol	reducing agent, thiol, adenosyl methionine antagonist	-1.05302	0.234306
PM19	H06	Thioglycerol	reducing agent, thiol, adenosyl methionine antagonist	-1.02897	0.405715
PM19	H07	Thioglycerol	reducing agent, thiol, adenosyl methionine antagonist	-1.44317	0.00898636
PM19	H08	Thioglycerol	reducing agent, thiol, adenosyl methionine antagonist	-1.38384	0.147987
PM19	H09	Polymyxin B	membrane, disorganize structure	-1.06585	0.281815
PM19	H10	Polymyxin B	membrane, disorganize structure	-5.39148	0.0254078
PM19	H11	Polymyxin B	membrane, disorganize structure	-1.02582	0.373698
PM19	H12	Polymyxin B	membrane, disorganize structure	1.01502	0.566414
PM20	A01	Amitriptyline	membrane, transport	-1.03383	0.0534881
PM20	A02	Amitriptyline	membrane, transport	-1.12708	0.210882
PM20	A03	Amitriptyline	membrane, transport	-1.65629	0.0607655
PM20	A04	Amitriptyline	membrane, transport	-1.11015	0.362607
PM20	A05	Apramycin	protein synthesis, 30S ribosomal subunit, aminoglycoside	-1.03949	0.0376504
PM20	A06	Apramycin	protein synthesis, 30S ribosomal subunit, aminoglycoside	-1.04265	0.0939001
PM20	A07	Apramycin	protein synthesis, 30S ribosomal subunit, aminoglycoside	-1.03935	0.145131
PM20	A08	Apramycin	protein synthesis, 30S ribosomal subunit, aminoglycoside	-1.0413	0.154254
PM20	A09	Benserazide	amino acid metabolism, arromatic amino acid decarboxylase inhibitor (gp, gn, yst, m)	-1.04236	0.128646
PM20	A10	Benserazide	amino acid metabolism, arromatic amino acid decarboxylase inhibitor (gp, gn, yst, m)	-1.01822	0.443767
PM20	A11	Benserazide	amino acid metabolism, arromatic amino acid decarboxylase inhibitor (gp, gn, yst, m)	1.02714	0.870425
PM20	A12	Benserazide	amino acid metabolism, arromatic amino acid decarboxylase inhibitor (gp, gn, yst, m)	1.04974	0.127146
PM20	B01	Orphenadrine	cholinergic antagonist	-1.02259	0.161456
PM20	B02	Orphenadrine	cholinergic antagonist	-1.07084	0.207568
PM20	B03	Orphenadrine	cholinergic antagonist	-1.18387	0.14851
PM20	B04	Orphenadrine	cholinergic antagonist	-1.27778	0.102123
PM20	B05	D,L-Propranolol	beta-adrenergic blocker	-1.02771	0.227015
PM20	B06	D,L-Propranolol	beta-adrenergic blocker	-1.03339	0.299062
PM20	B07	D,L-Propranolol	beta-adrenergic blocker	-1.1111	0.799181
PM20	B08	D,L-Propranolol	beta-adrenergic blocker	-1.24039	0.351572
PM20	B09	Tetrazolium violet	respiration, uncoupler	-1.01156	0.550891
PM20	B10	Tetrazolium violet	respiration, uncoupler	1.0155	0.512567
PM20	B11	Tetrazolium violet	respiration, uncoupler	1.74303	0.239516
PM20	B12	Tetrazolium violet	respiration, uncoupler	1.01013	0.530333
PM20	C01	Thioridazine	respiration, uncoupler	-1.1981	0.193243
PM20	C02	Thioridazine	respiration, uncoupler	-1.26543	0.236877
PM20	C03	Thioridazine	respiration, uncoupler	-1.07641	0.231521
PM20	C04	Thioridazine	respiration, uncoupler	-1.35491	0.180108
PM20	C05	Atropine	acetylcholine receptor, antagonist	-1.01657	0.387897
PM20	C06	Atropine	acetylcholine receptor, antagonist	1.01997	0.0679295
PM20	C07	Atropine	acetylcholine receptor, antagonist	1.51356	0.141724
PM20	C08	Atropine	acetylcholine receptor, antagonist	1.02486	0.857666
PM20	C09	Ornidazole	protein glycosolation	-1.0622	0.164703
PM20	C10	Ornidazole	protein glycosolation	-1.08322	0.211382
PM20	C11	Ornidazole	protein glycosolation	-1.10201	0.260466
PM20	C12	Ornidazole	protein glycosolation	-1.16154	0.418059
PM20	D01	Proflavine	flavone, antibacterial	-1.07082	0.0383062
PM20	D02	Proflavine	flavone, antibacterial	-1.0656	0.0140684
PM20	D03	Proflavine	flavone, antibacterial	1.33247	0.0313215
PM20	D04	Proflavine	flavone, antibacterial	-1.02547	0.170779
PM20	D05	Ciprofloxacin	DNA unwinding, gyrase (GN), topoisomerase (GP), fluoroquinolone	-1.04559	0.0481992
PM20	D06	Ciprofloxacin	DNA unwinding, gyrase (GN), topoisomerase (GP), fluoroquinolone	-1.03993	0.0955981
PM20	D07	Ciprofloxacin	DNA unwinding, gyrase (GN), topoisomerase (GP), fluoroquinolone	-1.04903	0.081833
PM20	D08	Ciprofloxacin	DNA unwinding, gyrase (GN), topoisomerase (GP), fluoroquinolone	1.3727	0.094988
PM20	D09	18-Crown-6 ether	respiration, ionophore, H+	-1.01776	0.375082
PM20	D10	18-Crown-6 ether	respiration, ionophore, H+	-1.01906	0.255302
PM20	D11	18-Crown-6 ether	respiration, ionophore, H+	-1.06688	0.348771
PM20	D12	18-Crown-6 ether	respiration, ionophore, H+	-1.49104	0.365163
PM20	E01	Crystal Violet	respiration, uncoupler	-1.03969	0.428829
PM20	E02	Crystal Violet	respiration, uncoupler	1.10219	0.341876
PM20	E03	Crystal Violet	respiration, uncoupler	-1.01933	0.219032
PM20	E04	Crystal Violet	respiration, uncoupler	-1.01928	0.107211
PM20	E05	Dodine	membrane permeability, guanidine, fungicide	-1.04229	0.186063
PM20	E06	Dodine	membrane permeability, guanidine, fungicide	-1.05319	0.25998
PM20	E07	Dodine	membrane permeability, guanidine, fungicide	-1.11742	0.373734
PM20	E08	Dodine	membrane permeability, guanidine, fungicide	-1.02879	0.84563
PM20	E09	Hexachlorophene	membrane, electron transport	-1.04461	0.140085
PM20	E10	Hexachlorophene	membrane, electron transport	1.03703	0.491365
PM20	E11	Hexachlorophene	membrane, electron transport	1.02929	0.714509
PM20	E12	Hexachlorophene	membrane, electron transport	-1.03415	0.639364
PM20	F01	4-Hydroxycoumarin	DNA intercalator	-1.05179	0.307865
PM20	F02	4-Hydroxycoumarin	DNA intercalator	-1.08767	0.258161
PM20	F03	4-Hydroxycoumarin	DNA intercalator	-1.06681	0.286193
PM20	F04	4-Hydroxycoumarin	DNA intercalator	-1.22518	0.107928
PM20	F05	Oxytetracycline	protein synthesis, 30S ribosomal subunit, tetracycline	-1.0417	0.141384
PM20	F06	Oxytetracycline	protein synthesis, 30S ribosomal subunit, tetracycline	-1.02109	0.266839
PM20	F07	Oxytetracycline	protein synthesis, 30S ribosomal subunit, tetracycline	-1.01635	0.512854
PM20	F08	Oxytetracycline	protein synthesis, 30S ribosomal subunit, tetracycline	-1.01556	0.504847
PM20	F09	Pridinol	cholinergic antagonist	1.01119	0.539368
PM20	F10	Pridinol	cholinergic antagonist	-1.07543	0.171771
PM20	F11	Pridinol	cholinergic antagonist	-2.10531	0.442362
PM20	F12	Pridinol	cholinergic antagonist	1.48062	0.369995
PM20	G01	Captan	multisite, carbamate, fungicide	-1.17591	0.359584
PM20	G02	Captan	multisite, carbamate, fungicide	-1.10801	0.217251
PM20	G03	Captan	multisite, carbamate, fungicide	-1.03764	0.760392
PM20	G04	Captan	multisite, carbamate, fungicide	1.31284	0.484299
PM20	G05	3,5-Dinitrobenzene	respiration, ionophore, H+	-1.0495	0.248639
PM20	G06	3,5-Dinitrobenzene	respiration, ionophore, H+	-1.06295	0.306188
PM20	G07	3,5-Dinitrobenzene	respiration, ionophore, H+	-1.10719	0.494137
PM20	G08	3,5-Dinitrobenzene	respiration, ionophore, H+	-1.4691	0.561115
PM20	G09	8-Hydroxyquinoline	chelator, lipophilic, RNA synthesis	-1.01122	0.64837
PM20	G10	8-Hydroxyquinoline	chelator, lipophilic, RNA synthesis	-1.02279	0.555537
PM20	G11	8-Hydroxyquinoline	chelator, lipophilic, RNA synthesis	1.04719	0.728483
PM20	G12	8-Hydroxyquinoline	chelator, lipophilic, RNA synthesis	-3.11387	0.448264
PM20	H01	Patulin	microtubulin polymerization inhibitor, antifungal	-1.14233	0.199032
PM20	H02	Patulin	microtubulin polymerization inhibitor, antifungal	-3.64576	0.379824
PM20	H03	Patulin	microtubulin polymerization inhibitor, antifungal	1.08966	0.595305
PM20	H04	Patulin	microtubulin polymerization inhibitor, antifungal	1.04157	0.805672
PM20	H05	Tolylfluanid	fungicide, phenylsulphamide	-1.01989	0.852927
PM20	H06	Tolylfluanid	fungicide, phenylsulphamide	1.0779	0.707647
PM20	H07	Tolylfluanid	fungicide, phenylsulphamide	1.44698	0.376351
PM20	H08	Tolylfluanid	fungicide, phenylsulphamide	1.556	0.340109
PM20	H09	Oleandomycin	protein synthesis, 50S ribosomal subunit, macrolide	-1.01131	0.522877
PM20	H10	Oleandomycin	protein synthesis, 50S ribosomal subunit, macrolide	1.1066	0.00155345
PM20	H11	Oleandomycin	protein synthesis, 50S ribosomal subunit, macrolide	1.07201	0.635524
PM20	H12	Oleandomycin	protein synthesis, 50S ribosomal subunit, macrolide	1.15968	0.722683

## Sheet: 2011C-3493 vs. 2009EL-2071 ALL
Omnilog comparison of 2011 C-3493 versus 2009EL-2071 (reference)
plate	well	pheno	mode	SPL11.010.01_ratio	SPL11.010.01_pv
PM01	A01	Background	C-Source,Background,,,,,-,-,-,-,-,-,-,-,-,-,-,-	-1.08835	0.0361182
PM01	A02	L-Arabinose	C-Source,carbohydrate,pentose,arabinose,,,Glycolosis,G3P,Pentose and glucuronate interconversions,-	-1.11011	0.0781385
PM01	A03	N-Acetyl-D-Glucosamine	C-Source,carbohydrate,hexose,glucose,amine,,Glycolosis,glucose,Glycosaminoglycan degradation,-,-,-,	-1.23586	0.00737484
PM01	A04	D-Saccharic Acid	C-Source,carbohydrate,hexose,glucose,dicarboxylate,,Glycolosis,glucose,Ascorbate and aldarate metab	1.22888	0.478947
PM01	A05	Succinic Acid	C-Source,carboxylate,4 carbon,,,,TCA,succinate,-,-,-,-,-,-,-,-,-,-	-1.12676	0.0640389
PM01	A06	D-Galactose	C-Source,carbohydrate,hexose,galactose,,,Galactose Metabolism,-,-,-,-,-,-,-,-,-,-,-	-1.10661	0.0198219
PM01	A07	L-Aspartic Acid	C-Source,amino acid,amino acid,Asp,AA,,TCA,oxaloacetate,Asp,-,-,-,-,-,-,-,-,-	-1.19788	0.0403572
PM01	A08	L-Proline	C-Source,amino acid,amino acid,Pro,AA,-,TCA,oxologlutarate,Glu,-,-,-,-,-,-,-,-,-	-1.00451	0.991039
PM01	A09	D-Alanine	C-Source,amino acid,amino acid,Ala-D,AA,,TCA,oxaloacetate,Pyruvate,Ala,-,-,-,-,-,-,-,-	-1.49933	0.166184
PM01	A10	D-Trehalose	C-Source,carbohydrate,disaccharide,glucose,,,Glycolosis,glucose,-,-,-,-,-,-,-,-,-,-	-1.2123	0.0512952
PM01	A11	D-Mannose	C-Source,carbohydrate,hexose,mannose,,,Glycolosis,fructose,mannose,-,-,-,-,-,-,-,-,-	-1.20685	0.0710818
PM01	A12	Dulcitol	C-Source,carbohydrate,hexose,galactose,,,Galactose metabolism,-,-,-,-,-,-,-,-,-,-,-	-1.1164	0.047877
PM01	B01	D-Serine	C-Source,amino acid,amino acid,Ser-D,AA,,TCA,oxaloacetate,Pyruvate,-,-,-,-,-,-,-,-,-	-1.13165	0.00432359
PM01	B02	D-Sorbitol	C-Source,carbohydrate,hexose,sorbose,,,Glycolosis,mannose,-,-,-,-,-,-,-,-,-,-	-1.08389	0.0112928
PM01	B03	Glycerol	C-Source,carbohydrate,3 carbon,glycerol,,,Glycolosis,glycerate,-,-,-,-,-,-,-,-,-,-	-1.02985	0.125924
PM01	B04	L-Fucose	C-Source,carbohydrate,hexose,fucose,,,-,-,-,-,-,-,-,-,-,-,-,-	-1.16766	0.0284877
PM01	B05	D-Glucuronic Acid	C-Source,carbohydrate,hexose,glucose,carboxylate,,Glycolosis,glucose,-,-,-,-,-,-,-,-,-,-	-1.11545	0.0340986
PM01	B06	D-Gluconic Acid	C-Source,carbohydrate,hexose,glucose,carboxylate,,Glycolosis,glucose,-,-,-,-,-,-,-,-,-,-	-1.10131	0.0100477
PM01	B07	D,L-a-Glycerol Phosphate	C-Source,carbohydrate,3 carbon,glycerol,Phosphate,,Glycolosis,G3P,-,-,-,-,-,-,-,-,-,-	-1.10648	0.0398118
PM01	B08	D-Xylose	C-Source,carbohydrate,pentose,xylose,,,Pentose and glucuronate interconversions,-,-,-,-,-,-,-,-,-,-	-1.10923	0.00146517
PM01	B09	D,L-Lactic acid	C-Source,carboxylate,3 carbon,,,,,,,,,,,,,,,	-1.07039	0.0330169
PM01	B10	Formic Acid	C-Source,carboxylate,1 carbon,,,,Glyoxylate and dicarboxylate metabolism,-,-,-,-,-,-,-,-,-,-,-	-1.3469	0.0167386
PM01	B11	D-Mannitol	C-Source,carbohydrate,hexose,mannose,,,Glycolosis,fructose,mannose,-,-,-,-,-,-,-,-,-	-1.22015	0.0449672
PM01	B12	L-Glutamic Acid	C-Source,amino acid,amino acid,Glu,AA,,TCA,oxologlutarate,Glu,-,-,-,-,-,-,-,-,-	1.02141	0.906652
PM01	C01	D-Glucose-6-Phosphate	C-Source,carbohydrate,hexose,glucose,phosphate,,Glycolosis,glucose,-,-,-,-,-,-,-,-,-,-	-1.06269	0.0525465
PM01	C02	D-Galactonic Acid-g-Lactone	C-Source,carboxylate,6 carbon,galactose,lactone,,Glycolosis,glucose,Glactose metabolism,-,-,-,-,-,-	-1.14668	0.0148099
PM01	C03	D,L-Malic Acid	C-Source,carboxylate,4 carbon,,,,TCA,malinate,-,-,-,-,-,-,-,-,-,-	-1.15739	0.113618
PM01	C04	D-Ribose	C-Source,carbohydrate,pentose,ribose,,,Pentose and glucuronate interconversions,-,-,-,-,-,-,-,-,-,-	-1.10926	0.0248649
PM01	C05	Tween 20	C-Source,-,-,-,,,-,-,-,-,-,-,-,-,-,-,-,-	-1.12528	0.0250541
PM01	C06	L-Rhamnose	C-Source,carbohydrate,hexose,rhamnose,,,Glycolosis,fructose,mannose,-,-,-,-,-,-,-,-,-	-1.2449	0.00459479
PM01	C07	D-Fructose	C-Source,carbohydrate,hexose,fructose,,,Glycolosis,fructose,-,-,-,-,-,-,-,-,-,-	-1.32148	0.0653666
PM01	C08	Acetic Acid	C-Source,carboxylate,2 carbon,,,,Pyruvate metabolism,-,-,-,-,-,-,-,-,-,-,-	-1.18655	0.167093
PM01	C09	a-D-Glucose	C-Source,carbohydrate,hexose,glucose,,,Glycolosis,glucose,-,-,-,-,-,-,-,-,-,-	-1.27927	0.0570386
PM01	C10	Maltose	C-Source,carbohydrate,disaccharide,glucose,,,Glycolosis,glucose,-,-,-,-,-,-,-,-,-,-	-1.2234	0.00277789
PM01	C11	D-Melibiose	C-Source,carbohydrate,disaccharide,galactose,glucose,,Glycolosis,glucose,Galactose Metabolism,-,-,-	-1.12466	0.0146632
PM01	C12	Thymidine	C-Source,nucleoside,pyrimidine,thymine,,,Pyrimidine Metabolism,-,-,-,-,-,-,-,-,-,-,-	-1.10722	0.0763843
PM01	D01	L-Asparagine	C-Source,amino acid,amino acid,Asn,AA,,TCA,oxaloacetate,Asp,Asn,-,-,-,-,-,-,-,-	-1.21083	0.0722575
PM01	D02	D-Aspartic Acid	C-Source,amino acid,amino acid,Asp-D,AA,,TCA,oxaloacetate,Asp,-,-,-,-,-,-,-,-,-	-1.17835	0.052974
PM01	D03	D-Glucosaminic Acid	C-Source,carbohydrate,hexose,glucose,acid,,Glycolosis,glucose,Aminosugars metabolism,-,-,-,-,-,-,-,	-1.1592	0.0191096
PM01	D04	1,2-Propanediol	C-Source,alcohol,3 carbon,,,,Glycolosis,oxaloacetate,Pyruvate,pyruvate metabolism,-,-,-,-,-,-,-,-	-1.20515	0.0879598
PM01	D05	Tween 40	C-Source,-,-,-,,,-,-,-,-,-,-,-,-,-,-,-,-	-1.17774	0.0595059
PM01	D06	a-Ketoglutaric Acid	C-Source,carboxylate,5 carbon,,,,TCA,oxologlutarate,Glyoxylate and dicarboxylate metabolism,-,-,-,-	-1.20606	0.116557
PM01	D07	a-Ketobutyric Acid	C-Source,carboxylate,4 carbon,,,,Glycine, serine and threonine metabolism,-,-,-,-,-,-,-,-,-,-,-	-1.06205	0.359564
PM01	D08	a-Methyl-D-Galactoside	C-Source,carbohydrate,hexose,galactose,,,Galactose Metabolism,-,-,-,-,-,-,-,-,-,-,-	-1.1253	0.000971765
PM01	D09	a-D-Lactose	C-Source,carbohydrate,disaccharide,galactose,glucose,,Glycolosis,glucose,Galactose Metabolism,-,-,-	-1.21716	0.0607845
PM01	D10	Lactulose	C-Source,carbohydrate,disaccharide,galactose,fructose,,Glycolosis,glucose,Galactose Metabolism,-,-,	-1.2927	0.0881427
PM01	D11	Sucrose	C-Source,carbohydrate,disaccharide,glucose,fructose,,Glycolosis,glucose,Starch and sucrose metaboli	-1.30738	0.124908
PM01	D12	Uridine	C-Source,nucleoside,pyrimidine,uracil,,,Pyrimidine Metabolism,-,-,-,-,-,-,-,-,-,-,-	-1.14793	0.105855
PM01	E01	L-Glutamine	C-Source,amino acid,amino acid,Gln,AA,,TCA,oxologlutarate,glutamate,Gln,-,-,-,-,-,-,-,-	1.08889	0.660972
PM01	E02	m-Tartaric Acid	C-Source,carboxylate,,,,,TCA,oxaloacetate,Glyoxylate and dicarboxylate metabolism,-,-,-,-,-,-,-,-,-	-1.66831	0.193058
PM01	E03	D-Glucose-1-Phosphate	C-Source,carbohydrate,hexose,glucose,phosphate,,Glycolosis,glucose,-,-,-,-,-,-,-,-,-,-	-1.07938	0.139183
PM01	E04	D-Fructose-6-Phosphate	C-Source,carbohydrate,hexose,fructose,phosphate,,Glycolosis,fructose,-,-,-,-,-,-,-,-,-,-	-1.0504	0.048702
PM01	E05	Tween 80	C-Source,-,-,-,,,-,-,-,-,-,-,-,-,-,-,-,-	-1.07778	0.130311
PM01	E06	a-Hydroxyglutaric Acid-g-Lactone	C-Source,amino acid,amino acid,Glu,,,Glycolosis,glucose,-,-,-,-,-,-,-,-,-,-	-1.18116	0.0174813
PM01	E07	a-Hydroxybutyric Acid	C-Source,carboxylate,4 carbon,,,,TCA,oxaloacetate,Pyruvate,gly ser thr metablolism,-,-,-,-,-,-,-,-	-1.00645	0.89613
PM01	E08	b-Methyl-D-Glucoside	C-Source,carbohydrate,hexose,glucose,,,Glycolosis,glucose,-,-,-,-,-,-,-,-,-,-	-1.25192	0.0196771
PM01	E09	Adonitol	C-Source,carbohydrate,pentose,ribose,,,Pentose and glucuronate interconversions,-,-,-,-,-,-,-,-,-,-	-1.3166	0.00819535
PM01	E10	Maltotriose	C-Source,carbohydrate,trisaccharide,glucose,,,Glycolosis,glucose, 3.2.1.116,-,-,-,-,-,-,-,-,-	-1.22875	0.00117945
PM01	E11	2'-Deoxyadenosine	C-Source,nucleoside,purine,adenine,,,Purine Metabolism,-,-,-,-,-,-,-,-,-,-,-	-1.07383	0.00987259
PM01	E12	Adenosine	C-Source,nucleoside,purine,adenine,,,Purine Metabolism,-,-,-,-,-,-,-,-,-,-,-	-1.04603	0.0574206
PM01	F01	Gly-Asp	C-Source,amino acid,dipeptide,Gly,Asp,,TCA,oxaloacetate,Pyruvate,Gly,-,-,TCA,oxaloacetate,Asp,-,-,-	-1.1215	0.0410904
PM01	F02	Citric Acid	C-Source,carboxylate,6 carbon,,,,TCA,Citrate,-,-,-,-,-,-,-,-,-,-	-1.35368	0.000363148
PM01	F03	m-Inositol	C-Source,carbohydrate,hexose,inositol,,,Galactose Metabolism,galactose,-,-,-,-,-,-,-,-,-,-	-1.19191	0.00244248
PM01	F04	D-Threonine	C-Source,amino acid,amino acid,Thr-D,AA,,TCA,oxaloacetate,Pyruvate,Thr,-,-,-,-,-,-,-,-	-1.0602	0.628663
PM01	F05	Fumaric Acid	C-Source,carboxylate,4 carbon,,,,TCA,fumarate,-,-,-,-,-,-,-,-,-,-	-1.32079	0.102577
PM01	F06	Bromosuccinic Acid	C-Source,carboxylate,4 carbon,,,,TCA,succinate,-,-,-,-,-,-,-,-,-,-	-1.20297	0.179611
PM01	F07	Propionic Acid	C-Source,carboxylate,3 carbon,,,,Propanoate metabolism,-,-,-,-,-,-,-,-,-,-,-	-1.08004	0.521038
PM01	F08	Mucic Acid	C-Source,carbohydrate,hexose,galactose,acid,,Galactose Metabolism,-,-,-,-,-,-,-,-,-,-,-	-1.07676	0.0128266
PM01	F09	Glycolic Acid	C-Source,carboxylate,2 carbon,,,,Glyoxylate and dicarboxylate metabolism,-,-,-,-,-,-,-,-,-,-,-	-1.17023	0.00160773
PM01	F10	Glyoxylic Acid	C-Source,carboxylate,2 carbon,,,,Glyoxylate and dicarboxylate metabolism,-,-,-,-,-,-,-,-,-,-,-	-1.35617	0.0446246
PM01	F11	D-Cellobiose	C-Source,carbohydrate,disaccharide,glucose,,,Glycolosis,glucose,-,-,-,-,-,-,-,-,-,-	-1.07219	0.389168
PM01	F12	Inosine	C-Source,nucleoside,purine,hypoxanthine,,,Purine Metabolism,-,-,-,-,-,-,-,-,-,-,-	-1.07401	0.0451479
PM01	G01	Gly-Glu	C-Source,amino acid,dipeptide,Gly,Glu,,TCA,oxaloacetate,Pyruvate,Gly,-,-,TCA,oxaloglutarate,Glu,-,-	-1.11342	0.0365153
PM01	G02	Tricarballylic Acid	C-Source,carboxylate,6 carbon,,,,-,-,-,-,-,-,-,-,-,-,-,-	-1.11038	0.183303
PM01	G03	L-Serine	C-Source,amino acid,amino acid,Ser,AA,,TCA,oxaloacetate,Pyruvate,-,-,-,-,-,-,-,-,-	-1.1334	0.00967316
PM01	G04	L-Threonine	C-Source,amino acid,amino acid,Thr,AA,,TCA,oxaloacetate,Pyruvate,Thr,-,-,-,-,-,-,-,-	1.12501	0.680822
PM01	G05	L-Alanine	C-Source,amino acid,amino acid,Ala,AA,,TCA,oxaloacetate,Pyruvate,-,-,-,-,-,-,-,-,-	-1.18788	0.0912086
PM01	G06	Ala-Gly	C-Source,amino acid,dipeptide,Ala,Gly,,TCA,oxaloacetate,Pyruvate,Ala,-,-,TCA,oxaloacetate,Pyruvate,	-1.05881	0.262945
PM01	G07	Acetoacetic Acid	C-Source,carboxylate,4 carbon,,,,Pyruvate metabolism,-,-,-,-,-,-,-,-,-,-,-	-1.1826	0.0599332
PM01	G08	N-Acetyl-D-Mannosamine	C-Source,carbohydrate,hexose,mannose,amine,,Glycolosis,fructose,mannose,-,-,-,-,-,-,-,-,-	-1.07385	0.0219982
PM01	G09	Mono-Methylsuccinate	C-Source,carboxylate,4 carbon,,,,TCA,succinate,-,-,-,-,-,-,-,-,-,-	-1.09121	0.00545594
PM01	G10	Methylpyruvate	C-Source,carboxylate,3 carbon,,,,Pyruvate metabolism,-,-,-,-,-,-,-,-,-,-,-	-1.05863	0.172161
PM01	G11	D-Malic Acid	C-Source,carboxylate,4 carbon,,,,TCA,succinate,Butonanate metabolism,-,-,-,-,-,-,-,-,-	-1.13113	0.0968652
PM01	G12	L-Malic Acid	C-Source,carboxylate,4 carbon,,,,TCA,malinate,-,-,-,-,-,-,-,-,-,-	-1.1908	0.0513007
PM01	H01	Gly-Pro	C-Source,amino acid,dipeptide,Gly,Pro,,TCA,oxaloacetate,Pyruvate,Gly,-,-,TCA,oxaloglutarate,glutama	-1.08501	0.0386668
PM01	H02	p-Hydroxyphenyl Acetic Acid	C-Source,carboxylate,aromatic,,,,TCA,Citrate,acetyl CoA,tryrosine metabolism,-,-,-,-,-,-,-,-	1.01851	0.594579
PM01	H03	m-Hydroxyphenyl Acetic Acid	C-Source,carboxylate,aromatic,,,,TCA,Citrate,acetyl CoA,tryrosine metabolism,-,-,-,-,-,-,-,-	1.02549	0.713446
PM01	H04	Tyramine	C-Source,amino acid,intermediate,Tyramine,AA,,TCA,succinate,tyr metabolism,-,-,-,-,-,-,-,-,-	-1.00707	0.729567
PM01	H05	D-Psicose	C-Source,carbohydrate,hexose,,,,-,-,-,-,-,-,-,-,-,-,-,-	-1.04001	0.17281
PM01	H06	L-Lyxose	C-Source,carbohydrate,pentose,lyxose,,,Pentose and glucuronate interconversions,-,-,-,-,-,-,-,-,-,-	-1.30657	0.0392541
PM01	H07	Glucuronamide	C-Source,carbohydrate,hexose,glucose,amide,,Glycolosis,glucose,-,-,-,-,-,-,-,-,-,-	-1.08345	0.0033081
PM01	H08	Pyruvic Acid	C-Source,carboxylate,3 carbon,,,,Pyruvate metabolism,-,-,-,-,-,-,-,-,-,-,-	-1.05798	0.0668344
PM01	H09	L-Galactonic Acid-g-Lactone	C-Source,carboxylate,6 carbon,galactose,lactone,,Glycolosis,glucose,Ascorbate and aldarate metaboli	-1.12786	0.034726
PM01	H10	D-Galacturonic Acid	C-Source,carbohydrate,hexose,galactose,acid,,Galactose Metabolism,-,-,-,-,-,-,-,-,-,-,-	-1.06804	0.0175443
PM01	H11	b-Phenylethylamine	C-Source,amino acid,intermediate,b-Phenylethylamine,AA,,TCA,Citrate,acetyl CoA,Phe,-,-,-,-,-,-,-,-	1.01402	0.964109
PM01	H12	2-Aminoethanol	C-Source,alcohol,2 carbon,amine,,,Glycolosis,G3P,glycerolipid metabolism,-,-,-,-,-,-,-,-,-	-1.24284	0.00474119
PM02	A01	Background	C-Source,Background,,,,,-,-,-,-,-,-,-,-,-,-,-,-	1.01008	0.843498
PM02	A02	Chondroitin Sulfate C	C-Source,carbohydrate,oligosaccharide,glucose,galactose,,Glycolosis,glucose,Glycosaminoglycan degra	-1.01071	0.813303
PM02	A03	a-Cyclodextrin	C-Source,carbohydrate,oligosaccharide,maltose,,,-,-,-,-,-,-,-,-,-,-,-,-	-1.07697	0.0590931
PM02	A04	b-Cyclodextrin	C-Source,carbohydrate,oligosaccharide,maltose,,,-,-,-,-,-,-,-,-,-,-,-,-	-1.02309	0.619134
PM02	A05	g-Cyclodextrin	C-Source,carbohydrate,oligosaccharide,maltose,,,-,-,-,-,-,-,-,-,-,-,-,-	-1.06842	0.177147
PM02	A06	Dextrin	C-Source,carbohydrate,oligosaccharide,,,,-,-,-,-,-,-,-,-,-,-,-,-	-1.0423	0.199886
PM02	A07	Gelatin	C-Source,carbohydrate,oligosaccharide,,,,-,-,-,-,-,-,-,-,-,-,-,-	-1.06943	0.0949795
PM02	A08	Glycogen	C-Source,carbohydrate,oligosaccharide,,,,-,-,-,-,-,-,-,-,-,-,-,-	1.00657	0.935677
PM02	A09	Inulin	C-Source,carbohydrate,oligosaccharide,,,,-,-,-,-,-,-,-,-,-,-,-,-	-1.10321	0.0667301
PM02	A10	Laminarin	C-Source,carbohydrate,oligosaccharide,,,,-,-,-,-,-,-,-,-,-,-,-,-	-1.04304	0.168285
PM02	A11	Mannan	C-Source,carbohydrate,oligosaccharide,,,,-,-,-,-,-,-,-,-,-,-,-,-	-1.06328	0.170173
PM02	A12	Pectin	C-Source,carbohydrate,oligosaccharide,galacturonate,acid,,-,-,-,-,-,-,-,-,-,-,-,-	1.01226	0.793421
PM02	B01	N-Acetyl-D-Galactosamine	C-Source,carbohydrate,hexose,galactose,amine,,Galactose Metabolism,-,-,-,-,-,-,-,-,-,-,-	-1.18567	0.0390899
PM02	B02	N-Acetyl-Neuraminic Acid	C-Source,carbohydrate,11-carbon,neuraminic,amine,,-,-,-,-,-,-,-,-,-,-,-,-	-1.15838	0.087365
PM02	B03	b-D-Allose	C-Source,carbohydrate,pentose,,,,-,-,-,-,-,-,-,-,-,-,-,-	1.04096	0.751307
PM02	B04	Amygdalin	C-Source,carbohydrate,disaccharide,glucose,aromatic,,Glycolosis,glucose,-,-,-,-,-,-,-,-,-,-	-1.02443	0.703175
PM02	B05	D-Arabinose	C-Source,carbohydrate,pentose,arabinose,,,Glycolosis,G3P,Pentose and glucuronate interconversions,-	1.02071	0.909575
PM02	B06	D-Arabitol	C-Source,carbohydrate,pentose,arabinose,,,Glycolosis,G3P,Pentose and glucuronate interconversions,-	-1.05469	0.0753466
PM02	B07	L-Arabitol	C-Source,carbohydrate,pentose,arabinose,,,Glycolosis,G3P,Pentose and glucuronate interconversions,-	-1.12134	0.0237817
PM02	B08	Arbutin	C-Source,carbohydrate,hexose,aromatic,,,Glycolosis,glucose,-,-,-,-,-,-,-,-,-,-	-1.13855	0.107523
PM02	B09	2-Deoxy-D-Ribose	C-Source,carbohydrate,pentose,ribose,,,Pentose and glucuronate interconversions,-,-,-,-,-,-,-,-,-,-	-1.2658	0.136516
PM02	B10	i-Erythritol	C-Source,carbohydrate,4 carbon,,,,-,-,-,-,-,-,-,-,-,-,-,-	-1.07382	0.518921
PM02	B11	D-Fucose	C-Source,carbohydrate,hexose,fucose,,,-,-,-,-,-,-,-,-,-,-,-,-	-1.09416	0.0115858
PM02	B12	3-0-b-D-Galactopyranosyl-D-Arabinose	C-Source,carbohydrate,disaccharide,galactose,arabinose,,Galactose Metabolism,-,-,-,-,-,-,-,-,-,-,-	-1.04415	0.0917855
PM02	C01	Gentiobiose	C-Source,carbohydrate,disaccharide,glucose,,,Glycolosis,glucose,-,-,-,-,-,-,-,-,-,-	1.14261	0.661404
PM02	C02	L-Glucose	C-Source,carbohydrate,hexose,glucose,,,Glycolosis,glucose,-,-,-,-,-,-,-,-,-,-	-1.08354	0.0146294
PM02	C03	D-Lactitol	C-Source,carbohydrate,disaccharide,galactose,glucitol,,Glycolosis,glucose,Galactose Metabolism,-,-,	-1.05607	0.624526
PM02	C04	D-Melezitose	C-Source,carbohydrate,pentose,lyxose,,,Pentose and glucuronate interconversions,-,-,-,-,-,-,-,-,-,-	-1.05929	0.302475
PM02	C05	Maltitol	C-Source,carbohydrate,disaccharide,glucose,sorbitol,,Glycolosis,glucose,-,-,-,-,-,-,-,-,-,-	-1.13879	0.109878
PM02	C06	a-Methyl-D-Galactoside	C-Source,carbohydrate,hexose,galactose,,,Galactose Metabolism,-,-,-,-,-,-,-,-,-,-,-	1.06939	0.220916
PM02	C07	b-Methyl-D-Galactoside	C-Source,carbohydrate,hexose,galactose,,,Galactose Metabolism,-,-,-,-,-,-,-,-,-,-,-	-1.22708	0.0249939
PM02	C08	3-Methylglucose	C-Source,carbohydrate,hexose,glucose,,,Glycolosis,glucose,-,-,-,-,-,-,-,-,-,-	-1.03667	0.300296
PM02	C09	b-Methyl-D-Glucuronic Acid	C-Source,carbohydrate,hexose,glucose,acid,,Glycolosis,glucose,-,-,-,-,-,-,-,-,-,-	-1.51158	0.0269192
PM02	C10	a-Methyl-D-Mannoside	C-Source,carbohydrate,hexose,mannose,,,Glycolosis,fructose,mannose,-,-,-,-,-,-,-,-,-	-1.03127	0.360622
PM02	C11	b-Methyl-D-Xyloside	C-Source,carbohydrate,pentose,xylose,,,Pentose and glucuronate interconversions,-,-,-,-,-,-,-,-,-,-	-1.16587	0.0371067
PM02	C12	Palatinose	C-Source,carbohydrate,disaccharide,glucose,fructose,,Glycolosis,glucose,-,-,-,-,-,-,-,-,-,-	-1.12702	0.0377477
PM02	D01	D-Raffinose	C-Source,carbohydrate,trisaccharide,galactose, glucose, fructose,Glycolosis,glucose,-,-,-,-,-,-,-,-	-1.0925	0.136235
PM02	D02	Salicin	C-Source,carbohydrate,hexose,glucose,aromatic,,Glycolosis,glucose,-,-,-,-,-,-,-,-,-,-	-1.15668	0.0214565
PM02	D03	Sedoheptulosan	C-Source,carbohydrate,7 carbon,,,,-,-,-,-,-,-,-,-,-,-,-,-	1.00247	0.916576
PM02	D04	L-Sorbose	C-Source,carbohydrate,hexose,sorbose,,,Glycolosis,fructose,mannose,-,-,-,-,-,-,-,-,-	1.03913	0.538661
PM02	D05	Stachyose	C-Source,carbohydrate,oligosaccharide,glucose,fructose,galactose,Glycolosis,glucose,Galactose Metab	-1.06059	0.231602
PM02	D06	D-Tagatose	C-Source,carbohydrate,hexose,tagulose,,,Galactose Metabolism,galactose,-,-,-,-,-,-,-,-,-,-	1.02982	0.588236
PM02	D07	Turanose	C-Source,carbohydrate,disaccharide,glucose,fructose,,Glycolosis,glucose,-,-,-,-,-,-,-,-,-,-	-1.10471	0.0972577
PM02	D08	Xylitol	C-Source,carbohydrate,pentose,xylose,,,Pentose and glucuronate interconversions,-,-,-,-,-,-,-,-,-,-	1.12312	0.268849
PM02	D09	N-Acetyl-D-glucosaminitol	C-Source,carbohydrate,pentose,xylose,,,Pentose and glucuronate interconversions,-,-,-,-,-,-,-,-,-,-	-1.05322	0.274155
PM02	D10	g-Amino-N-Butyric Acid	C-Source,carboxylate,4 carbon,,,,TCA,oxologlutarate,Glu,-,-,-,-,-,-,-,-,-	-1.15575	0.00294116
PM02	D11	d-Amino Valeric Acid	C-Source,carboxylate,5 carbon,,,,-,-,-,-,-,-,-,-,-,-,-,-	-1.34021	0.0126689
PM02	D12	Butyric Acid	C-Source,carboxylate,4 carbon,,,,TCA,oxologlutarate,Butonanate metabolism,-,-,-,-,-,-,-,-,-	-1.03664	0.558693
PM02	E01	Capric Acid	C-Source,carboxylate,fatty acid,10 carbon,,,-,-,-,-,-,-,-,-,-,-,-,-	-1.04811	0.437312
PM02	E02	Caproic Acid	C-Source,carboxylate,fatty acid,6 carbon,,,-,-,-,-,-,-,-,-,-,-,-,-	-1.04663	0.579771
PM02	E03	Citraconic Acid	C-Source,carboxylate,fatty acid,5 carbon,,,-,-,-,-,-,-,-,-,-,-,-,-	-1.01867	0.647915
PM02	E04	D,L-Citramalic Acid	C-Source,carboxylate,fatty acid,5 carbon,,,-,-,-,-,-,-,-,-,-,-,-,-	-1.01515	0.605988
PM02	E05	D-Glucosamine	C-Source,carbohydrate,hexose,glucose,amine,,Glycolosis,glucose,-,-,-,-,-,-,-,-,-,-	-1.12422	0.0522221
PM02	E06	2-Hydroxybenzoic acid	C-Source,carboxylate,aromatic,,,,-,-,-,-,-,-,-,-,-,-,-,-	-1.04334	0.814186
PM02	E07	4-Hydroxybenzoic Acid	C-Source,carboxylate,aromatic,,,,TCA,Citrate,acetyl CoA,phenylalanine metabolism,-,-,-,-,-,-,-,-	-1.19273	0.0369167
PM02	E08	b-Hydroxybutyric Acid	C-Source,carboxylate,4 carbon,,,,TCA,oxaloacetate,pyruvate,Butonanate metabolism,-,-,-,-,-,-,-,-	-1.16494	0.000869317
PM02	E09	g-Hydroxybutyric Acid	C-Source,carboxylate,4 carbon,,,,TCA,succinate,Butonanate metabolism,-,-,-,-,-,-,-,-,-	-1.06972	0.314209
PM02	E10	2-Oxovaleric acid	C-Source,carboxylate,3 carbon,,,,Pyruvate metabolism,-,-,-,-,-,-,-,-,-,-,-	-1.38869	0.0510336
PM02	E11	Itaconic Acid	C-Source,carboxylate,5 carbon,,,,Pyruvate metabolism,pyruvate,C5-Branched dibasic acid metabolism,-	-1.12005	0.31526
PM02	E12	5-Keto-D-Gluconic Acid	C-Source,carbohydrate,hexose,glucose,acid,,Glycolosis,glucose,-,-,-,-,-,-,-,-,-,-	-1.09396	0.617046
PM02	F01	D-Lactic Acid Methyl Ester	C-Source,carboxylate,3 carbon,,,,Pyruvate metabolism,-,-,-,-,-,-,-,-,-,-,-	-1.03687	0.254141
PM02	F02	Malonic Acid	C-Source,carboxylate,3 carbon,,,,beta-alanine metabolism,-,-,-,-,-,-,-,-,-,-,-	1.04178	0.424476
PM02	F03	Melibionic Acid	C-Source,carbohydrate,disaccharide,glucose,gluconic acid,,Glycolosis,glucose,-,-,-,-,-,-,-,-,-,-	-1.04708	0.0141841
PM02	F04	Oxalic Acid	C-Source,carboxylate,,,,,TCA,oxaloacetate,Glyoxylate and dicarboxylate metabolism,-,-,-,-,-,-,-,-,-	-1.04606	0.363637
PM02	F05	Oxalomalic Acid	C-Source,carboxylate,6 carbon,,,,TCA,oxaloacetate,Glyoxylate and dicarboxylate metabolism,-,-,-,-,-	-1.0098	0.912911
PM02	F06	Quinic Acid	C-Source,carboxylate,7 carbon,,,,TCA,Citrate,acetyl CoA,phenylalanine metabolism,-,-,-,-,-,-,-,-	-1.2048	0.0275363
PM02	F07	D-Ribono-1,4-Lactone	C-Source,carbohydrate,pentose,ribose,,,Pentose and glucuronate interconversions,-,-,-,-,-,-,-,-,-,-	-1.14977	0.00687731
PM02	F08	Sebacic Acid	C-Source,carboxylate,10 carbon,,,,-,-,-,-,-,-,-,-,-,-,-,-	-1.09894	0.591968
PM02	F09	Sorbic Acid	C-Source,carboxylate,,,,,-,-,-,-,-,-,-,-,-,-,-,-	-1.02469	0.66653
PM02	F10	Succinamic Acid	C-Source,carboxylate,4 carbon,,,,TCA,succinate,-,-,-,-,-,-,-,-,-,-	-1.00527	0.845231
PM02	F11	D-Tartaric Acid	C-Source,carboxylate,4 carbon,-,,,-,-,-,-,-,-,-,-,-,-,-,-	-1.12544	0.178134
PM02	F12	L-Tartaric Acid	C-Source,carboxylate,4 carbon,,,,TCA,oxaloacetate,Glyoxylate and dicarboxylate metabolism,-,-,-,-,-	1.03541	0.626416
PM02	G01	Acetamide	C-Source,amide,2 carbon,,,,-,-,-,-,-,-,-,-,-,-,-,-	-1.04344	0.365916
PM02	G02	L-Alaninamide	C-Source,-,-,-,,,-,-,-,-,-,-,-,-,-,-,-,-	1.04927	0.720402
PM02	G03	N-Acetyl-L-Glutamic Acid	C-Source,amino acid,intermediate,N-Acetyl-D,L-Glutamic Acid,AA,,TCA,oxologlutarate,Glu,-,-,-,-,-,-,	1.12196	0.659333
PM02	G04	L-Arginine	C-Source,amino acid,amino acid,Arg,AA,,TCA,oxologlutarate,glutamate,Arg,-,-,-,-,-,-,-,-	-1.11938	0.106815
PM02	G05	Glycine	C-Source,amino acid,amino acid,Gly,AA,,TCA,oxaloacetate,Pyruvate,Gly,-,-,-,-,-,-,-,-	-1.27503	0.159738
PM02	G06	L-Histidine	C-Source,amino acid,amino acid,His,AA,,TCA,oxologlutarate,glutamate,His,-,-,-,-,-,-,-,-	-1.17295	0.121924
PM02	G07	L-Homoserine	C-Source,amino acid,intermediate,L-Homoserine,AA,,TCA,oxaloacetate,Pyruvate,gly ser thr metablolism	-1.12859	0.0523435
PM02	G08	Hydroxy-L-Proline	C-Source,amino acid,intermediate,Hydroxy-L-Proline,AA,,TCA,oxologlutarate,glutamate,glutamate semia	-1.08354	0.451102
PM02	G09	L-Isoleucine	C-Source,amino acid,amino acid,Ile,AA,,TCA,succinyl CoA,Propionyl CoA,Ile,-,-,-,-,-,-,-,-	-1.3321	0.0120616
PM02	G10	L-Leucine	C-Source,amino acid,amino acid,Leu,AA,,TCA,Citrate,acetyl CoA,Leu,-,-,-,-,-,-,-,-	-1.09269	0.534776
PM02	G11	L-Lysine	C-Source,amino acid,amino acid,Lys,AA,,TCA,Citrate,acetyl CoA,Lys,-,-,-,-,-,-,-,-	-1.12189	0.0408416
PM02	G12	L-Methionine	C-Source,amino acid,amino acid,Met,AA,,TCA,succinyl CoA,propanoate metabolism,gly ser thr metabloli	-1.09627	0.246172
PM02	H01	L-Ornithine	C-Source,amino acid,intermediate,L-Ornithine,AA,,Urea cycle,ornithine,-,-,-,-,-,-,-,-,-,-	1.0851	0.428343
PM02	H02	L-Phenylalanine	C-Source,amino acid,amino acid,Phe,AA,,TCA,Citrate,acetyl CoA,Phe,-,-,-,-,-,-,-,-	1.0244	0.466267
PM02	H03	L-Pyroglutamic Acid	C-Source,amino acid,intermediate,5-Oxo-L-proline,AA,,TCA,oxologlutarate,Glu,-,-,-,-,-,-,-,-,-	1.01545	0.623454
PM02	H04	L-Valine	C-Source,amino acid,amino acid,Val,AA,,TCA,succinyl CoA,Val,-,-,-,-,-,-,-,-,-	-1.07944	0.310499
PM02	H05	D,L-Carnitine	C-Source,carboxylate,7 carbon,,,,TCA,Citrate,acetyl CoA,lysine degadation,-,-,-,-,-,-,-,-	-1.13452	0.0898337
PM02	H06	Sec-Butylamine	C-Source,amine,4 carbon,,,,-,-,-,-,-,-,-,-,-,-,-,-	-1.08437	0.346744
PM02	H07	D,L-Octopamine	C-Source,amine,aromatic,,,,-,-,-,-,-,-,-,-,-,-,-,-	1.00026	0.992261
PM02	H08	Putrescine	C-Source,amino acid,intermediate,Putrescine,AA,,TCA,oxologlutarate,glutamate,Arg,-,-,-,-,-,-,-,-	-1.90459	0.00742766
PM02	H09	Dihydroxyacetone	C-Source,carbohydrate,2 carbon,,,,Glycolosis,G3P,-,-,-,-,-,-,-,-,-,-	-1.20406	0.0878375
PM02	H10	2,3-Butanediol	C-Source,alcohol,4 carbon,,,,Pyruvate metabolism,-,-,-,-,-,-,-,-,-,-,-	-1.10788	0.12653
PM02	H11	2,3-Butanone	C-Source,carbohydrate,4 carbon,,,,Pyruvate metabolism,-,-,-,-,-,-,-,-,-,-,-	-1.11829	0.0680111
PM02	H12	3-Hydroxy 2-Butanone	C-Source,alcohol,4 carbon,,,,Pyruvate metabolism,-,-,-,-,-,-,-,-,-,-,-	-1.0147	0.677984
PM03	A01	Background	N-Source,Background,,,,,-,-,-,-,-,-,-,-,-,-,-,-	1.41772	0.197725
PM03	A02	Ammonia	N-Source,nitrogen,NH3,,,,Urea cycle,-,-,-,-,-,-,-,-,-,-,-	-1.2591	0.128481
PM03	A03	Nitrite	N-Source,nitrogen,N02,,,,Urea cycle,,,,,,,,,,,	1.82147	0.251794
PM03	A04	Nitrate	N-Source,nitrogen,NO3,,,,Urea cycle,-,-,-,-,-,-,-,-,-,-,-	1.08228	0.731502
PM03	A05	Urea	N-Source,nitrogen,urea,,,,Urea cycle,Arg,-,-,-,-,-,-,-,-,-,-	-1.05916	0.855179
PM03	A06	Biuret	N-Source,nitrogen,urea,,,,Urea cycle,-,-,-,-,-,-,-,-,-,-,-	1.04574	0.893823
PM03	A07	L-Alanine	N-Source,amino acid,amino acid,Ala,AA,,TCA,oxaloacetate,Pyruvate,-,-,-,-,-,-,-,-,-	-1.28875	0.0589092
PM03	A08	L-Arginine	N-Source,amino acid,amino acid,Arg,AA,,TCA,oxologlutarate,glutamate,Arg,-,-,-,-,-,-,-,-	-1.51599	0.212864
PM03	A09	L-Asparagine	N-Source,amino acid,amino acid,Asn,AA,,TCA,oxaloacetate,Asp,Asn,-,-,-,-,-,-,-,-	-1.24585	0.324122
PM03	A10	L-Aspartic Acid	N-Source,amino acid,amino acid,Asp,AA,,TCA,oxaloacetate,Asp,-,-,-,-,-,-,-,-,-	-1.14067	0.507059
PM03	A11	L-Cysteine	N-Source,amino acid,amino acid,Cys,AA,,TCA,oxaloacetate,Pyruvate,gly ser thr metablolism,Cys,-,-,-,	1.23089	0.720558
PM03	A12	L-Glutamic Acid	N-Source,amino acid,amino acid,Glu,AA,,TCA,oxologlutarate,Glu,-,-,-,-,-,-,-,-,-	-1.18345	0.652778
PM03	B01	L-Glutamine	N-Source,amino acid,amino acid,Gln,AA,,TCA,oxologlutarate,glutamate,Gln,-,-,-,-,-,-,-,-	-1.1924	0.06616
PM03	B02	Glycine	N-Source,amino acid,amino acid,Gly,AA,,TCA,oxaloacetate,Pyruvate,Gly,-,-,-,-,-,-,-,-	-1.27556	0.0151817
PM03	B03	L-Histidine	N-Source,amino acid,amino acid,His,AA,,TCA,oxologlutarate,glutamate,His,-,-,-,-,-,-,-,-	1.58795	0.443528
PM03	B04	L-Isoleucine	N-Source,amino acid,amino acid,Ile,AA,,TCA,succinyl CoA,Propionyl CoA,Ile,-,-,-,-,-,-,-,-	1.76102	0.494849
PM03	B05	L-Leucine	N-Source,amino acid,amino acid,Leu,AA,,TCA,Citrate,acetyl CoA,Leu,-,-,-,-,-,-,-,-	1.71836	0.515853
PM03	B06	L-Lysine	N-Source,amino acid,amino acid,Lys,AA,,TCA,Citrate,acetyl CoA,Lys,-,-,-,-,-,-,-,-	-1.44877	0.461043
PM03	B07	L-Methionine	N-Source,amino acid,amino acid,Met,AA,,TCA,succinyl CoA,propanoate metabolism,gly ser thr metabloli	-1.02918	0.956602
PM03	B08	L-Phenylalanine	N-Source,amino acid,amino acid,Phe,AA,,TCA,Citrate,acetyl CoA,Phe,-,-,-,-,-,-,-,-	-1.16459	0.764213
PM03	B09	L-Proline	N-Source,amino acid,amino acid,Pro,AA,-,TCA,oxologlutarate,Glu,-,-,-,-,-,-,-,-,-	-1.54007	0.162334
PM03	B10	L-Serine	N-Source,amino acid,amino acid,Ser,AA,,TCA,oxaloacetate,Pyruvate,-,-,-,-,-,-,-,-,-	-1.36325	0.213333
PM03	B11	L-Threonine	N-Source,amino acid,amino acid,Thr,AA,,TCA,oxaloacetate,Pyruvate,Thr,-,-,-,-,-,-,-,-	-1.38501	0.555017
PM03	B12	L-Tryptophan	N-Source,amino acid,amino acid,Trp,AA,,TCA,Citrate,acetyl CoA,Trp,-,-,-,-,-,-,-,-	-1.38821	0.394252
PM03	C01	L-Tyrosine	N-Source,amino acid,amino acid,Tyr,AA,,TCA,succinate,Tyr,-,-,-,-,-,-,-,-,-	1.13289	0.649588
PM03	C02	L-Valine	N-Source,amino acid,amino acid,Val,AA,,TCA,succinyl CoA,Val,-,-,-,-,-,-,-,-,-	1.48882	0.473254
PM03	C03	D-Alanine	N-Source,amino acid,amino acid,Ala-D,AA,,TCA,oxaloacetate,Pyruvate,Ala,-,-,-,-,-,-,-,-	-1.22706	0.201563
PM03	C04	D-Asparagine	N-Source,amino acid,amino acid,Asn-D,AA,,TCA,oxaloacetate,Asp,Asn,-,-,-,-,-,-,-,-	-1.32162	0.406535
PM03	C05	D-Aspartic Acid	N-Source,amino acid,amino acid,Asp-D,AA,,TCA,oxaloacetate,Asp,-,-,-,-,-,-,-,-,-	-1.1007	0.730861
PM03	C06	D-Glutamic Acid	N-Source,amino acid,amino acid,Glu-D,AA,,TCA,oxologlutarate,Glu,-,-,-,-,-,-,-,-,-	1.00045	0.999197
PM03	C07	D-Lysine	N-Source,amino acid,amino acid,Lys-D,AA,,TCA,Citrate,acetyl CoA,Lys,-,-,-,-,-,-,-,-	1.0485	0.908355
PM03	C08	D-Serine	N-Source,amino acid,amino acid,Ser-D,AA,,TCA,oxaloacetate,Pyruvate,-,-,-,-,-,-,-,-,-	1.37535	0.773412
PM03	C09	D-Valine	N-Source,amino acid,amino acid,Val-D,AA,,TCA,succinyl CoA,Val,-,-,-,-,-,-,-,-,-	1.33354	0.694857
PM03	C10	L-Citrulline	N-Source,amino acid,intermediate,L-Citrulline,AA,,Urea cycle,citrulline,-,-,-,-,-,-,-,-,-,-	1.13649	0.836573
PM03	C11	L-Homoserine	N-Source,amino acid,intermediate,L-Homoserine,AA,,TCA,oxaloacetate,Pyruvate,gly ser thr metablolism	1.15691	0.760051
PM03	C12	L-Ornithine	N-Source,amino acid,intermediate,L-Ornithine,AA,,Urea cycle,ornithine,-,-,-,-,-,-,-,-,-,-	-1.56494	0.205907
PM03	D01	N-Acetyl-L-Glutamic Acid	N-Source,amino acid,intermediate,N-Acetyl-D,L-Glutamic Acid,AA,,TCA,oxologlutarate,Glu,-,-,-,-,-,-,	1.67814	0.462818
PM03	D02	N-Phthaloyl-L-Glutamic Acid	N-Source,amino acid,intermediate,N-Phthaloyl-L-Glutamic Acid,AA,,TCA,oxologlutarate,Glu,-,-,-,-,-,-	-1.01732	0.910132
PM03	D03	L-Pyroglutamic Acid	N-Source,amino acid,intermediate,5-Oxo-L-proline,AA,,TCA,oxologlutarate,Glu,-,-,-,-,-,-,-,-,-	1.10109	0.779175
PM03	D04	Hydroxylamine	N-Source,amine,NH3,,,,-,-,-,-,-,-,-,-,-,-,-,-	1.02414	0.909355
PM03	D05	Methylamine	N-Source,amine,1 carbon,,,,-,-,-,-,-,-,-,-,-,-,-,-	-1.01233	0.973576
PM03	D06	N-Amylamine	N-Source,amine,5 carbon,,,,-,-,-,-,-,-,-,-,-,-,-,-	1.18347	0.767181
PM03	D07	N-Butylamine	N-Source,amine,4 carbon,,,,-,-,-,-,-,-,-,-,-,-,-,-	-1.18328	0.547885
PM03	D08	Ethylamine	N-Source,amine,2 carbon,,,,-,-,-,-,-,-,-,-,-,-,-,-	-1.37545	0.312853
PM03	D09	Ethanolamine	N-Source,amine,2 carbon,,,,TCA,Citrate,acetyl CoA,-,-,-,-,-,-,-,-,-	-1.14158	0.619077
PM03	D10	Ethylenediamine	N-Source,,,,,,,,,,,,,,,,,	-1.30632	0.0205402
PM03	D11	Putrescine	N-Source,amino acid,intermediate,Putrescine,AA,,TCA,oxologlutarate,glutamate,Arg,-,-,-,-,-,-,-,-	-1.28147	0.0175749
PM03	D12	Agmatine	N-Source,amino acid,intermediate,Agmatine,AA,,TCA,oxologlutarate,glutamate,Arg,-,-,-,-,-,-,-,-	-1.63453	0.0380429
PM03	E01	Histamine	N-Source,amino acid,intermediate,Histamine,AA,,TCA,oxologlutarate,glutamate,His,-,-,-,-,-,-,-,-	1.0092	0.90578
PM03	E02	b-Phenylethylamine	N-Source,amino acid,intermediate,b-Phenylethylamine,AA,,TCA,Citrate,acetyl CoA,Phe,-,-,-,-,-,-,-,-	-1.63339	0.209822
PM03	E03	Tyramine	N-Source,amino acid,intermediate,Tyramine,AA,,TCA,succinate,tyr metabolism,-,-,-,-,-,-,-,-,-	-1.1366	0.732215
PM03	E04	Acetamide	N-Source,amide,2 carbon,,,,-,-,-,-,-,-,-,-,-,-,-,-	1.31295	0.591517
PM03	E05	Formamide	N-Source,amide,1 carbon,,,,-,-,-,-,-,-,-,-,-,-,-,-	1.4227	0.561293
PM03	E06	Glucuronamide	N-Source,carbohydrate,hexose,glucose,amide,,Glycolosis,glucose,-,-,-,-,-,-,-,-,-,-	-1.29407	0.414212
PM03	E07	D,L-Lactamide	N-Source,amide,3 carbon,,,,-,-,-,-,-,-,-,-,-,-,-,-	1.1295	0.826237
PM03	E08	D-Glucosamine	N-Source,carbohydrate,hexose,glucose,amine,,Glycolosis,glucose,-,-,-,-,-,-,-,-,-,-	-1.12789	0.00626317
PM03	E09	D-Galactosamine	N-Source,carbohydrate,hexose,galactose,amine,,Galactose Metabolism,-,-,-,-,-,-,-,-,-,-,-	1.19223	0.589328
PM03	E10	D-Mannosamine	N-Source,carbohydrate,hexose,mannose,amine,,Glycolosis,fructose,mannose,-,-,-,-,-,-,-,-,-	1.14376	0.738216
PM03	E11	N-Acetyl-D-Glucosamine	N-Source,carbohydrate,hexose,glucose,amine,,Glycolosis,glucose,Glycosaminoglycan degradation,-,-,-,	-1.16227	0.0050656
PM03	E12	N-Acetyl-D-Galactosamine	N-Source,carbohydrate,hexose,galactose,amine,,Galactose Metabolism,-,-,-,-,-,-,-,-,-,-,-	-1.16158	0.00291996
PM03	F01	N-Acetyl-D-Mannosamine	N-Source,carbohydrate,hexose,mannose,amine,,Glycolosis,fructose,mannose,-,-,-,-,-,-,-,-,-	-1.14598	0.00170282
PM03	F02	Adenine	N-Source,nucleic acid,purine,adenine,,,Purine Metabolism,-,-,-,-,-,-,-,-,-,-,-	-1.28011	0.0305604
PM03	F03	Adenosine	N-Source,nucleoside,purine,adenine,,,Purine Metabolism,-,-,-,-,-,-,-,-,-,-,-	-1.0737	0.00194929
PM03	F04	Cytidine	N-Source,nucleoside,pyrimidine,cytosine,sulfur,,Pyrimidine Metabolism,-,-,-,-,-,-,-,-,-,-,-	-1.06687	0.0230315
PM03	F05	Cytosine	N-Source,nucleic acid,pyrimidine,cytosine,,,Pyrimidine Metabolism,-,-,-,-,-,-,-,-,-,-,-	-1.09697	0.796
PM03	F06	Guanine	N-Source,nucleic acid,purine,guanine,,,Purine Metabolism,-,-,-,-,-,-,-,-,-,-,-	-1.15932	0.394178
PM03	F07	Guanosine	N-Source,nucleoside,purine,guanine,,,Purine Metabolism,-,-,-,-,-,-,-,-,-,-,-	1.37023	0.630673
PM03	F08	Thymine	N-Source,nucleic acid,pyrimidine,thymine,,,Pyrimidine Metabolism,-,-,-,-,-,-,-,-,-,-,-	1.32145	0.541311
PM03	F09	Thymidine	N-Source,nucleoside,pyrimidine,thymine,,,Pyrimidine Metabolism,-,-,-,-,-,-,-,-,-,-,-	-1.06639	0.708677
PM03	F10	Uracil	N-Source,nucleic acid,pyrimidine,uracil,,,Pyrimidine Metabolism,-,-,-,-,-,-,-,-,-,-,-	1.55932	0.514722
PM03	F11	Uridine	N-Source,nucleoside,pyrimidine,uracil,,,Pyrimidine Metabolism,-,-,-,-,-,-,-,-,-,-,-	1.04582	0.883551
PM03	F12	Inosine	N-Source,nucleoside,purine,hypoxanthine,,,Purine Metabolism,-,-,-,-,-,-,-,-,-,-,-	-1.06098	0.351018
PM03	G01	Xanthine	N-Source,nucleic acid,purine,xanthine,,,Purine Metabolism,-,-,-,-,-,-,-,-,-,-,-	-1.07778	0.384368
PM03	G02	Xanthosine	N-Source,nucleoside,purine,xanthine,,,Purine Metabolism,-,-,-,-,-,-,-,-,-,-,-	-1.14839	0.503645
PM03	G03	Uric Acid	N-Source,nucleic acid,purine,uric acid,,,Purine Metabolism,-,-,-,-,-,-,-,-,-,-,-	1.00251	0.988451
PM03	G04	Alloxan	N-Source,nucleic acid,intermediate,,,,-,-,-,-,-,-,-,-,-,-,-,-	1.08697	0.6291
PM03	G05	Allantoin	N-Source,nucleic acid,intermediate,,,,-,-,-,-,-,-,-,-,-,-,-,-	1.29362	0.534767
PM03	G06	Parabanic Acid	N-Source,urea,3 carbon,,,,-,-,-,-,-,-,-,-,-,-,-,-	1.16284	0.56166
PM03	G07	D,L-a-Amino-N-Butyric Acid	N-Source,amino acid,4 carbon,D,L-a-Amino-N-Butyric Acid,AA,,-,-,-,-,-,-,-,-,-,-,-,-	1.05294	0.9394
PM03	G08	g-Amino-N-Butyric Acid	N-Source,carboxylate,4 carbon,,,,TCA,oxologlutarate,Glu,-,-,-,-,-,-,-,-,-	-1.01601	0.923818
PM03	G09	e-Amino-N-Caproic Acid	N-Source,carboxylate,6 carbon,-,,,-,-,-,-,-,-,-,-,-,-,-,-	1.01798	0.875765
PM03	G10	D,L-a-Amino-Caprylic Acid	N-Source,amino acid,8 carbon,D,L-a-Amino- Caprylic Acid,AA,,-,-,-,-,-,-,-,-,-,-,-,-	-1.10247	0.578044
PM03	G11	d-Amino-N-Valeric Acid	N-Source,amino acid,intermediate,d-Amino-N-Valeric Acid,AA,,TCA,Citrate,acetyl CoA,Leu,-,-,-,-,-,-,	-1.05143	0.896577
PM03	G12	a-Amino-N-Valeric Acid	N-Source,amino acid,5 carbon,Leu,AA,,TCA,Citrate,acetyl CoA,Leu,-,-,-,-,-,-,-,-	1.08478	0.702639
PM03	H01	Ala-Asp	N-Source,amino acid,dipeptide,Ala,Asp,,TCA,oxaloacetate,Pyruvate,Ala,-,-,TCA,oxaloacetate,Asp,-,-,-	-1.09889	0.0332447
PM03	H02	Ala-Gln	N-Source,amino acid,dipeptide,Ala,Gln,,TCA,oxaloacetate,Pyruvate,Ala,-,-,TCA,oxaloglutarate,glutama	-1.05882	0.235918
PM03	H03	Ala-Glu	N-Source,amino acid,dipeptide,Ala,Glu,,TCA,oxaloacetate,Pyruvate,Ala,-,-,TCA,oxaloglutarate,Glu,-,-	-1.11283	0.0242914
PM03	H04	Ala-Gly	N-Source,amino acid,dipeptide,Ala,Gly,,TCA,oxaloacetate,Pyruvate,Ala,-,-,TCA,oxaloacetate,Pyruvate,	-1.09175	0.058456
PM03	H05	Ala-His	N-Source,amino acid,dipeptide,Ala,His,,TCA,oxaloacetate,Pyruvate,Ala,-,-,TCA,oxaloglutarate,glutama	-1.33762	0.114376
PM03	H06	Ala-Leu	N-Source,amino acid,dipeptide,Ala,Leu,,TCA,oxaloacetate,Pyruvate,Ala,-,-,TCA,Citrate,acetyl CoA,Leu	-1.17169	0.0733595
PM03	H07	Ala-Thr	N-Source,amino acid,dipeptide,Ala,Thr,,TCA,oxaloacetate,Pyruvate,Ala,-,-,TCA,oxaloacetate,Pyruvate,	-1.04942	0.0765052
PM03	H08	Gly-Asn	N-Source,amino acid,dipeptide,Gly-3,Asn,,TCA,oxaloacetate,Pyruvate,Gly,-,-,TCA,oxaloacetate,Asp,Asn	-1.06079	0.0791406
PM03	H09	Gly-Gln	N-Source,amino acid,dipeptide,Gly,Gln,,TCA,oxaloacetate,Pyruvate,Gly,-,-,TCA,oxaloglutarate,glutama	-1.0854	0.106709
PM03	H10	Gly-Glu	N-Source,amino acid,dipeptide,Gly,Glu,,TCA,oxaloacetate,Pyruvate,Gly,-,-,TCA,oxaloglutarate,Glu,-,-	-1.41299	0.20526
PM03	H11	Gly-Met	N-Source,amino acid,dipeptide,Gly,Met,,TCA,oxaloacetate,Pyruvate,Gly,-,-,TCA,succinyl CoA,propanoat	-1.34179	0.0248542
PM03	H12	Met-Ala	N-Source,amino acid,dipeptide,Met,Ala,,TCA,succinyl CoA,propanoate metabolism,gly ser thr metabloli	-1.12776	0.0164542
PM04	A01	Background	P-Source,Background,,,,,-,-,-,-,-,-,-,-,-,-,-,-	-2.36237	0.180836
PM04	A02	Phosphate	P-Source,phosphate,,,,,-,-,-,-,-,-,-,-,-,-,-,-	-1.15698	0.222183
PM04	A03	Pyrophosphate	P-Source,phosphate,,,,,-,-,-,-,-,-,-,-,-,-,-,-	-1.15954	0.447076
PM04	A04	Trimetaphosphate	P-Source,phosphate,,,,,-,-,-,-,-,-,-,-,-,-,-,-	-1.15986	0.277076
PM04	A05	Tripolyphosphate	P-Source,phosphate,,,,,-,-,-,-,-,-,-,-,-,-,-,-	-1.1632	0.435951
PM04	A06	Triethyl Phosphate	P-Source,phosphate,,,,,-,-,-,-,-,-,-,-,-,-,-,-	-3.3863	0.179975
PM04	A07	Hypophosphite	P-Source,phosphate,,-,,,-,-,-,-,-,-,-,-,-,-,-,-	-2.44351	0.208863
PM04	A08	Adenosine 2'-Monophosphate	P-Source,nucleotide,purine,adenine,Phosphate,,Purine Metabolism,-,-,-,-,-,-,-,-,-,-,-	-1.18753	0.279381
PM04	A09	Adenosine 3'-Monophosphate	P-Source,nucleotide,purine,adenine,Phosphate,,Purine Metabolism,-,-,-,-,-,-,-,-,-,-,-	-1.18614	0.18205
PM04	A10	Adenosine 5'-Monophosphate	P-Source,nucleotide,purine,adenine,Phosphate,,Purine Metabolism,-,-,-,-,-,-,-,-,-,-,-	-1.16544	0.0567353
PM04	A11	Adenosine 2',3'-Cyclic Monophosphate	P-Source,nucleotide,purine,adenine,Phosphate,,Purine Metabolism,-,-,-,-,-,-,-,-,-,-,-	-1.20426	0.0875743
PM04	A12	Adenosine 3',5'-Cyclic Monophosphate	P-Source,nucleotide,purine,adenine,Phosphate,,Purine Metabolism,-,-,-,-,-,-,-,-,-,-,-	-1.92304	0.188352
PM04	B01	Thiophosphate	P-Source,-,-,-,,,-,-,-,-,-,-,-,-,-,-,-,-	-1.05692	0.831949
PM04	B02	Dithiophosphate	P-Source,,,,,,-,-,-,-,-,-,-,-,-,-,-,-	-1.08449	0.759957
PM04	B03	D,L-a-Glycerol Phosphate	P-Source,carbohydrate,3 carbon,glycerol,Phosphate,,Glycolosis,G3P,-,-,-,-,-,-,-,-,-,-	-1.22326	0.0491908
PM04	B04	b-Glycerol Phosphate	P-Source,carbohydrate,3 carbon,glycerol,Phosphate,,Glycolosis,G3P,-,-,-,-,-,-,-,-,-,-	-1.16631	0.179701
PM04	B05	Carbamyl Phosphate	P-Source,carbohydrate,3 carbon,glycerol,Phosphate,,Glycolosis,G3P,-,-,-,-,-,-,-,-,-,-	-1.15519	0.372258
PM04	B06	D-2-Phospho-Glyceric Acid	P-Source,carbohydrate,3 carbon,glycerol,Phosphate,,Glycolosis,G3P,-,-,-,-,-,-,-,-,-,-	-1.1615	0.332219
PM04	B07	D-3-Phospho-Glyceric Acid	P-Source,carbohydrate,3 carbon,glycerol,Phosphate,,Glycolosis,G3P,-,-,-,-,-,-,-,-,-,-	1.31342	0.536926
PM04	B08	Guanosine 2'-Monophosphate	P-Source,nucleotide,purine,guanine,Phosphate,,Purine Metabolism,-,-,-,-,-,-,-,-,-,-,-	-1.27589	0.208972
PM04	B09	Guanosine 3'-Monophosphate	P-Source,nucleotide,purine,guanine,Phosphate,,Purine Metabolism,-,-,-,-,-,-,-,-,-,-,-	-1.19273	0.139437
PM04	B10	Guanosine 5'-Monophosphate	P-Source,nucleotide,purine,guanine,Phosphate,,Purine Metabolism,-,-,-,-,-,-,-,-,-,-,-	-1.21551	0.116708
PM04	B11	Guanosine 2',3'-Cyclic Monophosphate	P-Source,nucleotide,purine,guanine,Phosphate,,Purine Metabolism,-,-,-,-,-,-,-,-,-,-,-	-1.27197	0.258967
PM04	B12	Guanosine 3',5'-Cyclic Monophosphate	P-Source,nucleotide,purine,guanine,Phosphate,,Purine Metabolism,-,-,-,-,-,-,-,-,-,-,-	-3.0495	0.18064
PM04	C01	Phosphoenol Pyruvate	P-Source,carbohydrate,3 carbon,pyruvate,,,Glycolosis,pyruvate,-,-,-,-,-,-,-,-,-,-	-1.14306	0.426433
PM04	C02	Phospho-Glycolic Acid	P-Source,carbohydrate,2 carbon,g3p,,,Glycolosis,G3P,-,-,-,-,-,-,-,-,-,-	-1.12618	0.42382
PM04	C03	D-Glucose-1-Phosphate	P-Source,carbohydrate,hexose,glucose,phosphate,,Glycolosis,glucose,-,-,-,-,-,-,-,-,-,-	-1.05803	0.085423
PM04	C04	D-Glucose-6-Phosphate	P-Source,carbohydrate,hexose,glucose,phosphate,,Glycolosis,glucose,-,-,-,-,-,-,-,-,-,-	-1.1175	0.116855
PM04	C05	2-Deoxy-D-Glucose 6-Phosphate	P-Source,carbohydrate,hexose,glucose,phosphate,,Glycolosis,glucose,-,-,-,-,-,-,-,-,-,-	2.41124	0.381061
PM04	C06	D-Glucosamine-6-Phosphate	P-Source,carbohydrate,hexose,glucose,phosphate,,Glycolosis,glucose,-,-,-,-,-,-,-,-,-,-	-1.08847	0.00554854
PM04	C07	6-Phospho-Gluconic Acid	P-Source,carbohydrate,hexose,glucose,phosphate,,Glycolosis,glucose,-,-,-,-,-,-,-,-,-,-	-1.08952	0.521155
PM04	C08	Cytidine 2'-Monophosphate	P-Source,nucleotide,pyrimidine,cytosine,Phosphate,,Pyrimidine Metabolism,-,-,-,-,-,-,-,-,-,-,-	-1.12637	0.182612
PM04	C09	Cytidine 3'-Monophosphate	P-Source,nucleotide,pyrimidine,cytosine,Phosphate,,Pyrimidine Metabolism,-,-,-,-,-,-,-,-,-,-,-	-1.09477	0.11294
PM04	C10	Cytidine 5'-Monophosphate	P-Source,nucleotide,pyrimidine,cytosine,Phosphate,,Pyrimidine Metabolism,-,-,-,-,-,-,-,-,-,-,-	-1.0927	0.151997
PM04	C11	Cytidine 2',3'-Cyclic Monophosphate	P-Source,nucleotide,pyrimidine,cytosine,Phosphate,,Pyrimidine Metabolism,-,-,-,-,-,-,-,-,-,-,-	-1.11013	0.167579
PM04	C12	Cytidine 3',5'-Cyclic Monophosphate	P-Source,nucleotide,pyrimidine,cytosine,Phosphate,,Pyrimidine Metabolism,-,-,-,-,-,-,-,-,-,-,-	-1.80078	0.173363
PM04	D01	D-Mannose-1-Phosphate	P-Source,carbohydrate,hexose,mannose,Phosphate,,Glycolosis,fructose,mannose,-,-,-,-,-,-,-,-,-	1.24521	0.593651
PM04	D02	D-Mannose-6-Phosphate	P-Source,carbohydrate,hexose,mannose,Phosphate,,Glycolosis,fructose,mannose,-,-,-,-,-,-,-,-,-	-1.09844	0.0516138
PM04	D03	Cysteamine-S-Phosphate	P-Source,amine,2 carbon,,,,-,-,-,-,-,-,-,-,-,-,-,-	1.28726	0.478332
PM04	D04	Phospho-L-Arginine	P-Source,amino acid,amino acid,Phospho-L-Arginine,AA,,TCA,oxologlutarate,glutamate,Arg,Phosphate,-,	-1.19728	0.187409
PM04	D05	O-Phospho-D-Serine	P-Source,amino acid,amino acid,O-Phospho-D-Serine,AA,,TCA,oxaloacetate,Pyruvate,Ser,Phosphate,-,-,-	-1.26723	0.275328
PM04	D06	O-Phospho-L-Serine	P-Source,amino acid,amino acid,O-Phospho-L-Serine,AA,,TCA,oxaloacetate,Pyruvate,Ser,Phosphate,-,-,-	-1.17257	0.334981
PM04	D07	O-Phospho-L-Threonine	P-Source,amino acid,amino acid,O-Phospho-L-Threonine,AA,,TCA,oxaloacetate,Pyruvate,Thr,Phosphate,-,	-1.17243	0.225015
PM04	D08	Uridine 2'-Monophosphate	P-Source,nucleotide,pyrimidine,uracil,Phosphate,,Pyrimidine Metabolism,-,-,-,-,-,-,-,-,-,-,-	-1.16962	0.318883
PM04	D09	Uridine 3'-Monophosphate	P-Source,nucleotide,pyrimidine,uracil,Phosphate,,Pyrimidine Metabolism,-,-,-,-,-,-,-,-,-,-,-	-1.14125	0.287952
PM04	D10	Uridine 5'-Monophosphate	P-Source,nucleotide,pyrimidine,uracil,Phosphate,,Pyrimidine Metabolism,-,-,-,-,-,-,-,-,-,-,-	-1.18871	0.21345
PM04	D11	Uridine 2',3'-Cyclic Monophosphate	P-Source,nucleotide,pyrimidine,uracil,Phosphate,,Pyrimidine Metabolism,-,-,-,-,-,-,-,-,-,-,-	-1.11987	0.110837
PM04	D12	Uridine 3',5'-Cyclic Monophosphate	P-Source,nucleotide,pyrimidine,uracil,Phosphate,,Pyrimidine Metabolism,-,-,-,-,-,-,-,-,-,-,-	-3.66949	0.169693
PM04	E01	O-Phospho-D-Tyrosine	P-Source,amino acid,amino acid,O-Phospho-D-Tyrosine,AA,,TCA,succinate,tyr metabolism,phosphate,-,-,	-1.19688	0.224454
PM04	E02	O-Phospho-L-Tyrosine	P-Source,amino acid,amino acid,O-Phospho-L-Tyrosine,AA,,TCA,succinate,tyr metabolism,phosphate,-,-,	-1.14842	0.311325
PM04	E03	Phosphocreatine	P-Source,amino acid,intermediate,Phosphocreatine,AA,,TCA,oxologlutarate,glutamate,Arg,-,-,-,-,-,-,-	-1.1241	0.464374
PM04	E04	Phosphoryl Choline	P-Source,carbohydrate,3 carbon,glycerol,Phosphate,,Glycolosis,G3P,-,-,-,-,-,-,-,-,-,-	-1.12796	0.49925
PM04	E05	O-Phosphoryl-Ethanolamine	P-Source,amine,2 carbon,,,,TCA,Citrate,acetyl CoA,-,-,-,-,-,-,-,-,-	-1.17626	0.245646
PM04	E06	Phosphono Acetic Acid	P-Source,carboxylate,2 carbon,,,,Glycolosis,acetate,-,-,-,-,-,-,-,-,-,-	-1.54806	0.273629
PM04	E07	2-Aminoethyl Phosphonic Acid	P-Source,alcohol,2 carbon,,,,-,-,-,-,-,-,-,-,-,-,-,-	-1.46224	0.262121
PM04	E08	Methylene Diphosphonic Acid	P-Source,,,,,,-,-,-,-,-,-,-,-,-,-,-,-	-4.25112	0.175162
PM04	E09	Thymidine 3'-Monophosphate	P-Source,nucleotide,pyrimidine,thymine,Phosphate,,Pyrimidine Metabolism,-,-,-,-,-,-,-,-,-,-,-	-1.16014	0.305139
PM04	E10	Thymidine 5'-Monophosphate	P-Source,nucleotide,pyrimidine,thymine,Phosphate,,Pyrimidine Metabolism,-,-,-,-,-,-,-,-,-,-,-	-1.30538	0.208368
PM04	E11	Inositol Hexaphosphate	P-Source,-,-,-,,,-,-,-,-,-,-,-,-,-,-,-,-	-1.24542	0.338043
PM04	E12	Thymidine 3',5'-Cyclic Monophosphate	P-Source,nucleotide,pyrimidine,thymine,Phosphate,,Pyrimidine Metabolism,-,-,-,-,-,-,-,-,-,-,-	-3.3499	0.167415
PM04	F01	Background	S-Source,Background,,,,,-,-,-,-,-,-,-,-,-,-,-,-	-1.20985	0.234741
PM04	F02	Sulfate	S-Source,-,-,-,,,-,-,-,-,-,-,-,-,-,-,-,-	-1.13808	0.400876
PM04	F03	Thiosulfate	S-Source,-,-,-,,,-,-,-,-,-,-,-,-,-,-,-,-	-1.17889	0.542186
PM04	F04	Tetrathionate	S-Source,-,-,-,,,-,-,-,-,-,-,-,-,-,-,-,-	-1.11137	0.432317
PM04	F05	Thiophosphate	S-Source,-,-,-,,,-,-,-,-,-,-,-,-,-,-,-,-	-1.18037	0.483612
PM04	F06	Dithiophosphate	S-Source,,,,,,-,-,-,-,-,-,-,-,-,-,-,-	-1.18589	0.496535
PM04	F07	L-Cysteine	S-Source,amino acid,amino acid,Cys,AA,,TCA,oxaloacetate,Pyruvate,gly ser thr metablolism,Cys,-,-,-,	-1.12155	0.724054
PM04	F08	D-Cysteine	S-Source,amino acid,amino acid,Cys-D,AA,,TCA,oxaloacetate,Pyruvate,gly ser thr metablolism,Cys,-,-,	-1.10344	0.409894
PM04	F09	Cys-Gly	S-Source,amino acid,dipeptide,Cys,Gly,,TCA,oxaloacetate,Pyruvate,gly ser thr metablolism,Cys,-,TCA,	-1.12027	0.361321
PM04	F10	L-Cysteic Acid	S-Source,amino acid,intermediate,L-Cysteic Acid,AA,,TCA,oxaloacetate,Pyruvate,gly ser thr metabloli	-1.12178	0.5011
PM04	F11	Cysteamine	S-Source,-,-,-,,,-,-,-,-,-,-,-,-,-,-,-,-	-1.19192	0.463145
PM04	F12	L-Cysteine Sulfinic Acid	S-Source,amino acid,intermediate,L-Cysteine Sulfinic Acid,AA,,TCA,oxaloacetate,Pyruvate,gly ser thr	-1.17151	0.206745
PM04	G01	N-Acetyl-L-Cysteine	S-Source,amino acid,amino acid,Cys,AA,,TCA,oxaloacetate,Pyruvate,gly ser thr metablolism,Cys,-,-,-,	-1.1791	0.315858
PM04	G02	S-Methyl-L-Cysteine	S-Source,amino acid,amino acid,Cys,AA,,TCA,oxaloacetate,Pyruvate,gly ser thr metablolism,Cys,-,-,-,	-1.09535	0.737009
PM04	G03	Cystathionine	S-Source,-,-,-,,,-,-,-,-,-,-,-,-,-,-,-,-	-1.10687	0.434171
PM04	G04	Lanthionine	S-Source,-,-,-,Cys,,-,-,-,-,-,-,-,-,-,-,-,-	-1.12712	0.363604
PM04	G05	Glutathione	S-Source,,,,,,-,-,-,-,-,-,-,-,-,-,-,-	-1.23239	0.313458
PM04	G06	D,L-Ethionine	S-Source,-,-,-,,,-,-,-,-,-,-,-,-,-,-,-,-	-1.27211	0.318593
PM04	G07	L-Methionine	S-Source,amino acid,amino acid,Met,AA,,TCA,succinyl CoA,propanoate metabolism,gly ser thr metabloli	-1.10698	0.366645
PM04	G08	D-Methionine	S-Source,amino acid,amino acid,Met-D,AA,,TCA,succinyl CoA,propanoate metabolism,gly ser thr metablo	-1.12402	0.416625
PM04	G09	Gly-Met	S-Source,amino acid,dipeptide,Gly,Met,,TCA,oxaloacetate,Pyruvate,Gly,-,-,TCA,succinyl CoA,propanoat	-1.13765	0.171204
PM04	G10	N-Acetyl-D,L-Methionine	S-Source,-,-,-,,,-,-,-,-,-,-,-,-,-,-,-,-	-1.11554	0.396631
PM04	G11	L-Methionine Sulfoxide	S-Source,amino acid,amino acid,Met,AA,,TCA,succinyl CoA,propanoate metabolism,-,-,-,-,-,-,-,-,-	-1.16826	0.192685
PM04	G12	L-Methionine Sulfone	S-Source,amino acid,amino acid,Met,AA,,TCA,succinyl CoA,propanoate metabolism,-,-,-,-,-,-,-,-,-	1.53608	0.345316
PM04	H01	L-Djenkolic Acid	S-Source,amino acid,intermediate,L-Djenkolic Acid,AA,,TCA,oxaloacetate,Pyruvate,gly ser thr metablo	-1.20727	0.32167
PM04	H02	Thiourea	S-Source,,,,,,-,-,-,-,-,-,-,-,-,-,-,-	-1.17733	0.341542
PM04	H03	1-Thio-b-D-Glucose	S-Source,carbohydrate,hexose,glucose,sulfur,,Glycolosis,glucose,-,-,-,-,-,-,-,-,-,-	-1.20147	0.35663
PM04	H04	D,L-Lipoamide	S-Source,,,,,,-,-,-,-,-,-,-,-,-,-,-,-	-1.13337	0.574801
PM04	H05	Taurocholic Acid	S-Source,-,-,-,,,-,-,-,-,-,-,-,-,-,-,-,-	-1.18078	0.325984
PM04	H06	Taurine	S-Source,-,-,-,,,-,-,-,-,-,-,-,-,-,-,-,-	-1.19684	0.236487
PM04	H07	Hypotaurine	S-Source,-,-,-,,,-,-,-,-,-,-,-,-,-,-,-,-	-1.16697	0.290175
PM04	H08	p-Aminobenzene Sulfonic Acid	S-Source,-,-,-,,,-,-,-,-,-,-,-,-,-,-,-,-	-1.21032	0.289545
PM04	H09	Butane Sulfonic Acid	S-Source,-,-,-,,,-,-,-,-,-,-,-,-,-,-,-,-	-1.15696	0.398243
PM04	H10	2-Hydroxyethane Sulfonic Acid	S-Source,alcohol,2 carbon,,,,-,-,-,-,-,-,-,-,-,-,-,-	-1.22285	0.235235
PM04	H11	Methane Sulfonic Acid	S-Source,-,-,-,-,,-,-,-,-,-,-,-,-,-,-,-,-	-1.14245	0.416429
PM04	H12	Tetramethylene Sulfone	S-Source,,,,,,-,-,-,-,-,-,-,-,-,-,-,-	-1.14886	0.389079
PM05	A01	Background	Nutritional suppliment,Background,,,,,-,-,-,-,-,-,-,-,-,-,-,-	-1.16163	0.121813
PM05	A02	Positive Control	Nutritional suppliment,Positive Control,,,,,-,-,-,-,-,-,-,-,-,-,-,-	-1.0957	0.0243069
PM05	A03	L-Alanine	Nutritional suppliment,amino acid,amino acid,Ala,AA,,TCA,oxaloacetate,Pyruvate,-,-,-,-,-,-,-,-,-	-1.21638	0.12068
PM05	A04	L-Arginine	Nutritional suppliment,amino acid,amino acid,Arg,AA,,TCA,oxologlutarate,glutamate,Arg,-,-,-,-,-,-,-	-1.23964	0.0984608
PM05	A05	L-Asparagine	Nutritional suppliment,amino acid,amino acid,Asn,AA,,TCA,oxaloacetate,Asp,Asn,-,-,-,-,-,-,-,-	-1.21328	0.117687
PM05	A06	L-Aspartic Acid	Nutritional suppliment,amino acid,amino acid,Asp,AA,,TCA,oxaloacetate,Asp,-,-,-,-,-,-,-,-,-	-1.19437	0.120322
PM05	A07	L-Cysteine	Nutritional suppliment,amino acid,amino acid,Cys,AA,,TCA,oxaloacetate,Pyruvate,gly ser thr metablol	-1.24517	0.312082
PM05	A08	L-Glutamic Acid	Nutritional suppliment,amino acid,amino acid,Glu,AA,,TCA,oxologlutarate,Glu,-,-,-,-,-,-,-,-,-	-1.247	0.0798786
PM05	A09	Adenosine 3',5'-Cyclic Monophosphate	Nutritional suppliment,nucleotide,purine,adenine,Phosphate,,Purine Metabolism,-,-,-,-,-,-,-,-,-,-,-	-1.24107	0.105153
PM05	A10	Adenine	Nutritional suppliment,nucleic acid,purine,adenine,,,Purine Metabolism,-,-,-,-,-,-,-,-,-,-,-	-1.23428	0.048724
PM05	A11	Adenosine	Nutritional suppliment,nucleoside,purine,adenine,,,Purine Metabolism,-,-,-,-,-,-,-,-,-,-,-	-1.34531	0.121877
PM05	A12	2'-Deoxyadenosine	Nutritional suppliment,nucleoside,purine,adenine,,,Purine Metabolism,-,-,-,-,-,-,-,-,-,-,-	-1.19109	0.085727
PM05	B01	L-Glutamine	Nutritional suppliment,amino acid,amino acid,Gln,AA,,TCA,oxologlutarate,glutamate,Gln,-,-,-,-,-,-,-	-1.18818	0.0732975
PM05	B02	Glycine	Nutritional suppliment,,,,,,,,,,,,,,,,,	-1.19793	0.133621
PM05	B03	L-Histidine	Nutritional suppliment,amino acid,amino acid,His,AA,,TCA,oxologlutarate,glutamate,His,-,-,-,-,-,-,-	-1.19735	0.215739
PM05	B04	L-Isoleucine	Nutritional suppliment,amino acid,amino acid,Ile,AA,,TCA,succinyl CoA,Propionyl CoA,Ile,-,-,-,-,-,-	-1.17973	0.21657
PM05	B05	L-Leucine	Nutritional suppliment,amino acid,amino acid,Leu,AA,,TCA,Citrate,acetyl CoA,Leu,-,-,-,-,-,-,-,-	-1.154	0.245154
PM05	B06	L-Lysine	Nutritional suppliment,amino acid,amino acid,Lys,AA,,TCA,Citrate,acetyl CoA,Lys,-,-,-,-,-,-,-,-	-1.22177	0.165962
PM05	B07	L-Methionine	Nutritional suppliment,amino acid,amino acid,Met,AA,,TCA,succinyl CoA,propanoate metabolism,gly ser	-1.14189	0.201037
PM05	B08	L-Phenylalanine	Nutritional suppliment,amino acid,amino acid,Phe,AA,,TCA,Citrate,acetyl CoA,Phe,-,-,-,-,-,-,-,-	-1.1702	0.22261
PM05	B09	Guanosine 3',5'-Cyclic Monophosphate	Nutritional suppliment,nucleotide,purine,guanine,Phosphate,,Purine Metabolism,-,-,-,-,-,-,-,-,-,-,-	-1.16421	0.235479
PM05	B10	Guanine	Nutritional suppliment,nucleic acid,purine,guanine,,,Purine Metabolism,-,-,-,-,-,-,-,-,-,-,-	-1.25015	0.308282
PM05	B11	Guanosine	Nutritional suppliment,nucleoside,purine,guanine,,,Purine Metabolism,-,-,-,-,-,-,-,-,-,-,-	-1.39613	0.167716
PM05	B12	2'-Deoxyguanosine	Nutritional suppliment,nucleoside,purine,guanine,,,Purine Metabolism,,,,,,,,,,,	-1.30909	0.1743
PM05	C01	L-Proline	Nutritional suppliment,amino acid,amino acid,Pro,AA,-,TCA,oxologlutarate,Glu,-,-,-,-,-,-,-,-,-	-1.23989	0.0668455
PM05	C02	L-Serine	Nutritional suppliment,amino acid,amino acid,Ser,AA,,TCA,oxaloacetate,Pyruvate,-,-,-,-,-,-,-,-,-	-1.19441	0.159205
PM05	C03	L-Threonine	Nutritional suppliment,amino acid,amino acid,Thr,AA,,TCA,oxaloacetate,Pyruvate,Thr,-,-,-,-,-,-,-,-	-1.23574	0.121735
PM05	C04	L-Tryptophan	Nutritional suppliment,amino acid,amino acid,Trp,AA,,TCA,Citrate,acetyl CoA,Trp,-,-,-,-,-,-,-,-	-1.14466	0.227168
PM05	C05	L-Tyrosine	Nutritional suppliment,amino acid,amino acid,Tyr,AA,,TCA,succinate,Tyr,-,-,-,-,-,-,-,-,-	-1.17828	0.243679
PM05	C06	L-Valine	Nutritional suppliment,amino acid,amino acid,Val,AA,,TCA,succinyl CoA,Val,-,-,-,-,-,-,-,-,-	-1.17473	0.221003
PM05	C07	L-Isoleucine + L-Valine	Nutritional suppliment,,,,,,,,,,,,,,,,,	-1.14157	0.227584
PM05	C08	Hydroxy-L-Proline	Nutritional suppliment,amino acid,intermediate,Hydroxy-L-Proline,AA,,TCA,oxologlutarate,glutamate,g	-1.18517	0.211717
PM05	C09	(5) 4-Amino-Imidazole-4(5)-Carboxamide	Nutritional suppliment,Imidazole,-,-,,,Purine Metabolism,-,-,-,-,-,-,-,-,-,-,-	-1.24477	0.413167
PM05	C10	Hypoxanthine	Nutritional suppliment,nucleic acid,purine,hypoxanthine,,,Purine Metabolism,,,,,,,,,,,	-1.21384	0.228072
PM05	C11	Inosine	Nutritional suppliment,nucleoside,purine,hypoxanthine,,,Purine Metabolism,-,-,-,-,-,-,-,-,-,-,-	-1.21873	0.133669
PM05	C12	2'-Deoxyinosine	Nutritional suppliment,nucleoside,purine,hypoxanthine,,,Purine Metabolism,,,,,,,,,,,	-1.23054	0.09706
PM05	D01	L-Ornithine	Nutritional suppliment,amino acid,intermediate,L-Ornithine,AA,,Urea cycle,ornithine,-,-,-,-,-,-,-,-	-1.26182	0.111846
PM05	D02	L-Citrulline	Nutritional suppliment,amino acid,intermediate,L-Citrulline,AA,,Urea cycle,citrulline,-,-,-,-,-,-,-	-1.22433	0.180487
PM05	D03	Chorismic Acid	Nutritional suppliment,,,,,,,,,,,,,,,,,	-1.2132	0.192713
PM05	D04	(-)Shikimic Acid	Nutritional suppliment,,,,,,,,,,,,,,,,,	-1.18895	0.178259
PM05	D05	L-Homoserine Lactone	Nutritional suppliment,,,,,,,,,,,,,,,,,	1.00821	0.960569
PM05	D06	D-Alanine	Nutritional suppliment,amino acid,amino acid,Ala-D,AA,,TCA,oxaloacetate,Pyruvate,Ala,-,-,-,-,-,-,-,	-1.19284	0.178791
PM05	D07	D-Aspartic Acid	Nutritional suppliment,amino acid,amino acid,Asp-D,AA,,TCA,oxaloacetate,Asp,-,-,-,-,-,-,-,-,-	-1.17468	0.221373
PM05	D08	D-Glutamic Acid	Nutritional suppliment,amino acid,amino acid,Glu-D,AA,,TCA,oxologlutarate,Glu,-,-,-,-,-,-,-,-,-	-1.17874	0.201874
PM05	D09	D,L-Diamino-Pimelic Acid	Nutritional suppliment,,,,,,,,,,,,,,,,,	-1.17094	0.185656
PM05	D10	Cytosine	Nutritional suppliment,nucleic acid,pyrimidine,cytosine,,,Pyrimidine Metabolism,-,-,-,-,-,-,-,-,-,-	-1.14736	0.23989
PM05	D11	Cytidine	Nutritional suppliment,nucleoside,pyrimidine,cytosine,sulfur,,Pyrimidine Metabolism,-,-,-,-,-,-,-,-	-1.30701	0.246555
PM05	D12	2O-Deoxycytidine	Nutritional suppliment,nucleoside,pyrimidine,cytosine,,,Pyrimidine Metabolism,,,,,,,,,,,	-1.34157	0.0958981
PM05	E01	Putrescine	Nutritional suppliment,amino acid,intermediate,Putrescine,AA,,TCA,oxologlutarate,glutamate,Arg,-,-,	-1.21099	0.0744482
PM05	E02	Spermidine	Nutritional suppliment,,,,,,,,,,,,,,,,,	-1.11868	0.166619
PM05	E03	Spermine	Nutritional suppliment,,,,,,,,,,,,,,,,,	-1.16249	0.167587
PM05	E04	Pyridoxine	Nutritional suppliment,,,,,,,,,,,,,,,,,	-1.1782	0.213058
PM05	E05	Pyridoxal	Nutritional suppliment,,,,,,,,,,,,,,,,,	-1.17454	0.232179
PM05	E06	Pyridoxamine	Nutritional suppliment,,,,,,,,,,,,,,,,,	-1.18967	0.171859
PM05	E07	b-Alanine	Nutritional suppliment,amino acid,amino acid,Ala-b,AA,,TCA,Citrate,acetyl CoA,,,,,oxaloglutarate,Py	-1.19251	0.20609
PM05	E08	D-Pantothenic Acid	Nutritional suppliment,,,,,,,,,,,,,,,,,	-1.20841	0.165067
PM05	E09	Orotic Acid	Nutritional suppliment,nucleic acid,pyrimidine,intermediate,,,Pyrimidine Metabolism,-,-,-,-,-,-,-,-	-1.15891	0.233115
PM05	E10	Uracil	Nutritional suppliment,nucleic acid,pyrimidine,uracil,,,Pyrimidine Metabolism,-,-,-,-,-,-,-,-,-,-,-	-1.14853	0.20106
PM05	E11	Uridine	Nutritional suppliment,nucleoside,pyrimidine,uracil,,,Pyrimidine Metabolism,-,-,-,-,-,-,-,-,-,-,-	-1.14724	0.0725491
PM05	E12	2'-Deoxyuridine	Nutritional suppliment,nucleoside,pyrimidine,uracil,,,Pyrimidine Metabolism,,,,,,,,,,,	-1.33392	0.105112
PM05	F01	Quinolinic Acid	Nutritional suppliment,NAD,intermediate,,,,NAD metabolism,,,,,,,,,,,	-1.17408	0.144349
PM05	F02	Nicotinic Acid	Nutritional suppliment,NAD,intermediate,,,,NAD metabolism,,,,,,,,,,,	-1.1463	0.193916
PM05	F03	Nicotinamide	Nutritional suppliment,NAD,intermediate,,,,NAD metabolism,,,,,,,,,,,	-1.19052	0.148302
PM05	F04	b-Nicotinamide Adenine Dinucleotide	Nutritional suppliment,NAD,,,,,NAD metabolism,,,,,,,,,,,	-1.18578	0.148473
PM05	F05	d-Amino-N-Valeric Acid	Nutritional suppliment,amino acid,intermediate,d-Amino-N-Valeric Acid,AA,,TCA,Citrate,acetyl CoA,Le	-1.18171	0.205716
PM05	F06	Hematin	Nutritional suppliment,chelator,Fe,,,,,,,,,,,,,,,	-1.16537	0.192102
PM05	F07	Deferoxamine	Nutritional suppliment,chelator,Fe,,,,,,,,,,,,,,,	-1.19819	0.180897
PM05	F08	a-D-Glucose	Nutritional suppliment,carbohydrate,hexose,glucose,,,Glycolosis,glucose,-,-,-,-,-,-,-,-,-,-	-1.26944	0.26468
PM05	F09	N-Acetyl-D-Glucosamine	Nutritional suppliment,carbohydrate,hexose,glucose,amine,,Glycolosis,glucose,Glycosaminoglycan degr	-1.26833	0.221167
PM05	F10	Thymine	Nutritional suppliment,nucleic acid,pyrimidine,thymine,,,Pyrimidine Metabolism,-,-,-,-,-,-,-,-,-,-,	-1.18124	0.207017
PM05	F11	Glutathione	Nutritional suppliment,,,,,,-,-,-,-,-,-,-,-,-,-,-,-	-1.18753	0.157876
PM05	F12	Thymidine	Nutritional suppliment,nucleoside,pyrimidine,thymine,,,Pyrimidine Metabolism,-,-,-,-,-,-,-,-,-,-,-	-1.26242	0.144319
PM05	G01	Oxaloacetic Acid	Nutritional suppliment,carboxylate,4 carbon,,,,TCA,oxaloacetate,,,,,,,,,,	-1.27311	0.120365
PM05	G02	D-Biotin	Nutritional suppliment,vitamin,,,,,,,,,,,,,,,,	-1.15135	0.222924
PM05	G03	Cyanocobalamin	Nutritional suppliment,vitamin,,,,,,,,,,,,,,,,	-1.16372	0.17871
PM05	G04	p-Amino-Benzoic Acid	Nutritional suppliment,vitamin,,,,,,,,,,,,,,,,	-1.21615	0.139488
PM05	G05	Folic Acid	Nutritional suppliment,vitamin,,,,,,,,,,,,,,,,	-1.17781	0.195934
PM05	G06	Inosine + Thiamine	Nutritional suppliment,,,,,,,,,,,,,,,,,	-1.23589	0.110657
PM05	G07	Thiamine	Nutritional suppliment,,,,,,,,,,,,,,,,,	-1.183	0.188268
PM05	G08	Thiamine Pyrophosphate	Nutritional suppliment,,,,,,,,,,,,,,,,,	-1.19074	0.170704
PM05	G09	Riboflavin	Nutritional suppliment,,,,,,,,,,,,,,,,,	-1.17122	0.208232
PM05	G10	Pyrrolo-Quinoline Quinone	Nutritional suppliment,,,,,,,,,,,,,,,,,	-1.17166	0.189688
PM05	G11	Menadione	Nutritional suppliment,,,,,,,,,,,,,,,,,	-1.18213	0.156312
PM05	G12	m-Inositol	Nutritional suppliment,carbohydrate,hexose,inositol,,,Galactose Metabolism,galactose,-,-,-,-,-,-,-,	-1.21417	0.110568
PM05	H01	Butyric Acid	Nutritional suppliment,carboxylate,4 carbon,,,,TCA,oxologlutarate,Butonanate metabolism,-,-,-,-,-,-	-1.16265	0.11174
PM05	H02	a-Hydroxybutyric Acid	Nutritional suppliment,carboxylate,4 carbon,,,,TCA,oxaloacetate,Pyruvate,gly ser thr metablolism,-,	-1.21712	0.119628
PM05	H03	a-Ketobutyric Acid	Nutritional suppliment,carboxylate,4 carbon,,,,Glycine, serine and threonine metabolism,-,-,-,-,-,-	-1.25716	0.136103
PM05	H04	Caprylic Acid	Nutritional suppliment,carbohydrate,8 carbon,,,,,,,,,,,,,,,	-1.22483	0.0950903
PM05	H05	D,L-Thioctic acid	Nutritional suppliment,,,,,,,,,,,,,,,,,	-1.21318	0.0733725
PM05	H06	D,L-Mevalonic Acid Lactone	Nutritional suppliment,,,,,,,,,,,,,,,,,	-1.21012	0.0951502
PM05	H07	D,L-Carnitine	Nutritional suppliment,carboxylate,7 carbon,,,,TCA,Citrate,acetyl CoA,lysine degadation,-,-,-,-,-,-	-1.23567	0.110843
PM05	H08	Choline	Nutritional suppliment,,,,,,,,,,,,,,,,,	-1.19938	0.109385
PM05	H09	Tween 20	Nutritional suppliment,-,-,-,,,-,-,-,-,-,-,-,-,-,-,-,-	-1.24706	0.0752339
PM05	H10	Tween 40	Nutritional suppliment,-,-,-,,,-,-,-,-,-,-,-,-,-,-,-,-	-1.21005	0.147469
PM05	H11	Tween 60	Nutritional suppliment,,,,,,,,,,,,,,,,,	-1.22044	0.12968
PM05	H12	Tween 80	Nutritional suppliment,-,-,-,,,-,-,-,-,-,-,-,-,-,-,-,-	-1.15801	0.149382
PM06	A01	Background	N-Source,Background,,,,,-,-,-,-,-,-,-,-,-,-,-,-	-1.05878	0.548969
PM06	A02	L-Glutamine	N-Source,amino acid,amino acid,Gln,AA,,TCA,oxologlutarate,glutamate,Gln,-,-,-,-,-,-,-,-	-1.19198	0.00840838
PM06	A03	Ala-Ala	N-Source,amino acid,dipeptide,Ala,Ala,,TCA,oxaloacetate,Pyruvate,Ala,-,-,TCA,oxaloglutarate,Pyruvat	-1.13854	0.00654876
PM06	A04	Ala-Arg	N-Source,amino acid,dipeptide,Ala,Arg,,TCA,oxaloacetate,Pyruvate,Ala,-,-,TCA,oxaloglutarate,glutama	-1.16971	0.000288553
PM06	A05	Ala-Asn	N-Source,amino acid,dipeptide,Ala,Asn,,TCA,oxaloacetate,Pyruvate,Ala,-,-,TCA,oxaloacetate,Asp,Asn,-	-1.07995	0.0117719
PM06	A06	Ala-Glu	N-Source,amino acid,dipeptide,Ala,Glu,,TCA,oxaloacetate,Pyruvate,Ala,-,-,TCA,oxaloglutarate,Glu,-,-	-1.19875	0.0159357
PM06	A07	Ala-Gly	N-Source,amino acid,dipeptide,Ala,Gly,,TCA,oxaloacetate,Pyruvate,Ala,-,-,TCA,oxaloacetate,Pyruvate,	-1.13746	0.0345665
PM06	A08	Ala-His	N-Source,amino acid,dipeptide,Ala,His,,TCA,oxaloacetate,Pyruvate,Ala,-,-,TCA,oxaloglutarate,glutama	-1.31945	0.0377112
PM06	A09	Ala-Leu	N-Source,amino acid,dipeptide,Ala,Leu,,TCA,oxaloacetate,Pyruvate,Ala,-,-,TCA,Citrate,acetyl CoA,Leu	-1.2177	0.0605404
PM06	A10	Ala-Lys	N-Source,amino acid,dipeptide,Ala,Lys,,TCA,oxaloacetate,Pyruvate,Ala,-,-,TCA,Citrate,acetyl CoA,Lys	-1.46646	0.0820606
PM06	A11	Ala-Phe	N-Source,amino acid,dipeptide,Ala,Phe,,TCA,oxaloacetate,Pyruvate,Ala,-,-,TCA,Citrate,acetyl CoA,Phe	-1.33112	0.0344547
PM06	A12	Ala-Pro	N-Source,amino acid,dipeptide,Ala,Pro,,TCA,oxaloacetate,Pyruvate,Ala,-,-,TCA,oxaloglutarate,glutama	-1.07635	0.0694225
PM06	B01	Ala-Ser	N-Source,amino acid,dipeptide,Ala,Ser,,TCA,oxaloacetate,Pyruvate,Ala,-,-,TCA,oxaloacetate,Pyruvate,	-1.09691	0.0105008
PM06	B02	Ala-Thr	N-Source,amino acid,dipeptide,Ala,Thr,,TCA,oxaloacetate,Pyruvate,Ala,-,-,TCA,oxaloacetate,Pyruvate,	-1.09267	0.00164165
PM06	B03	Ala-Trp	N-Source,amino acid,dipeptide,Ala,Trp,,TCA,oxaloacetate,Pyruvate,Ala,-,-,TCA,Citrate,acetyl CoA,Trp	-1.24715	0.154957
PM06	B04	Ala-Tyr	N-Source,amino acid,dipeptide,Ala,Tyr,,TCA,oxaloacetate,Pyruvate,-,-,-,TCA,succinate,Tyr,-,-,-	-1.13976	0.0545096
PM06	B05	Arg-Ala	N-Source,amino acid,dipeptide,Arg,Ala,,TCA,oxologlutarate,glutamate,Arg,-,-,TCA,oxaloglutarate,Pyru	-1.2071	0.0732513
PM06	B06	Arg-Arg	N-Source,amino acid,dipeptide,Arg,Arg,,TCA,oxologlutarate,glutamate,Arg,-,-,TCA,oxaloglutarate,glut	-1.32558	0.0840328
PM06	B07	Arg-Asp	N-Source,amino acid,dipeptide,Arg,Asp,,TCA,oxologlutarate,glutamate,Arg,-,-,TCA,oxaloacetate,Asp,-,	-1.32326	0.0954068
PM06	B08	Arg-Gln	N-Source,amino acid,dipeptide,Arg,Gln,,TCA,oxologlutarate,glutamate,Arg,-,-,TCA,oxaloglutarate,glut	-1.24067	0.0466765
PM06	B09	Arg-Glu	N-Source,amino acid,dipeptide,Arg,Glu,,TCA,oxologlutarate,glutamate,Arg,-,-,TCA,oxaloglutarate,Glu,	-1.37106	0.0952963
PM06	B10	Arg-Ile	N-Source,amino acid,dipeptide,Arg,Ile,,TCA,oxologlutarate,glutamate,Arg,-,-,TCA,succinyl CoA,Propio	-1.45088	0.246329
PM06	B11	Arg-Leu	N-Source,amino acid,dipeptide,Arg,Leu,,TCA,oxologlutarate,glutamate,Arg,-,-,TCA,Citrate,acetyl CoA,	-1.44471	0.140796
PM06	B12	Arg-Lys	N-Source,amino acid,dipeptide,Arg,Lys,,TCA,oxologlutarate,glutamate,Arg,-,-,TCA,Citrate,acetyl CoA,	-1.21341	0.0612304
PM06	C01	Arg-Met	N-Source,amino acid,dipeptide,Arg,Met,,TCA,oxologlutarate,glutamate,Arg,-,-,TCA,succinyl CoA,propan	-1.70424	0.0670313
PM06	C02	Arg-Phe	N-Source,amino acid,dipeptide,Arg,Phe,,TCA,oxologlutarate,glutamate,Arg,-,-,TCA,Citrate,acetyl CoA,	-1.25618	0.153085
PM06	C03	Arg-Ser	N-Source,amino acid,dipeptide,Arg,Ser,,TCA,oxologlutarate,glutamate,Arg,-,-,TCA,oxaloacetate,Pyruva	-1.18481	0.157213
PM06	C04	Arg-Trp	N-Source,amino acid,dipeptide,Arg,Trp,,TCA,oxologlutarate,glutamate,Arg,-,-,TCA,Citrate,acetyl CoA,	-1.29207	0.2082
PM06	C05	Arg-Tyr	N-Source,amino acid,dipeptide,Arg,Tyr,,TCA,oxologlutarate,Glu,-,-,-,TCA,succinate,Tyr,-,-,-	-1.25693	0.169513
PM06	C06	Arg-Val	N-Source,amino acid,dipeptide,Arg,Val,,TCA,oxologlutarate,glutamate,Arg,-,-,TCA,succinyl CoA,Val,-,	-1.64077	0.302909
PM06	C07	Asn-Glu	N-Source,amino acid,dipeptide,Asn,Glu,,TCA,oxaloacetate,Asp,Asn,-,-,TCA,oxaloglutarate,Glu,-,-,-	-1.30531	0.0694293
PM06	C08	Asn-Val	N-Source,amino acid,dipeptide,Asn,Val,,TCA,oxaloacetate,Asp,Asn,-,-,TCA,succinyl CoA,Val,-,-,-	-1.46293	0.231013
PM06	C09	Asp-Asp	N-Source,amino acid,dipeptide,Asp,Asp,,TCA,oxaloacetate,Asp,-,-,-,TCA,oxaloacetate,Asp,-,-,-	-1.72294	0.263362
PM06	C10	Asp-Glu	N-Source,amino acid,dipeptide,Asp,Glu,,TCA,oxaloacetate,Asp,-,-,-,TCA,oxaloglutarate,Glu,-,-,-	-1.72656	0.320741
PM06	C11	Asp-Leu	N-Source,amino acid,dipeptide,Asp,Leu,,TCA,oxaloacetate,Asp,-,-,-,TCA,Citrate,acetyl CoA,Leu,-,-	-1.52786	0.187247
PM06	C12	Asp-Lys	N-Source,amino acid,dipeptide,Asp,Lys,,TCA,oxaloacetate,Asp,-,-,-,TCA,Citrate,acetyl CoA,Lys,-,-	-1.65347	0.165658
PM06	D01	Asp-Phe	N-Source,amino acid,dipeptide,Asp,Phe,,TCA,oxaloacetate,Asp,-,-,-,TCA,Citrate,acetyl CoA,Phe,-,-	-1.85233	0.152144
PM06	D02	Asp-Trp	N-Source,amino acid,dipeptide,Asp,Trp,,TCA,oxaloacetate,Asp,-,-,-,TCA,Citrate,acetyl CoA,Trp,-,-	-1.45745	0.535709
PM06	D03	Asp-Val	N-Source,amino acid,dipeptide,Asp,Val,,TCA,oxaloacetate,Asp,-,-,-,TCA,succinyl CoA,Val,-,-,-	-1.4823	0.447729
PM06	D04	Cys-Gly	N-Source,amino acid,dipeptide,Cys,Gly,,TCA,oxaloacetate,Pyruvate,gly ser thr metablolism,Cys,-,TCA,	-1.28172	0.318691
PM06	D05	Gln-Gln	N-Source,amino acid,dipeptide,Gln,Gln,,TCA,oxologlutarate,glutamate,Gln,-,-,TCA,oxaloglutarate,glut	-1.10719	0.00685514
PM06	D06	Gln-Gly	N-Source,amino acid,dipeptide,Gln,Gly,,TCA,oxologlutarate,glutamate,Gln,-,-,TCA,oxaloacetate,Pyruva	-1.15577	0.000135369
PM06	D07	Glu-Asp	N-Source,amino acid,dipeptide,Glu,Asp,,TCA,oxologlutarate,Glu,,,,TCA,oxaloacetate,Asp,,,	-1.88454	0.131277
PM06	D08	Glu-Glu	N-Source,amino acid,dipeptide,Glu,Glu,,TCA,oxologlutarate,Glu,-,-,-,TCA,oxaloglutarate,Glu,-,-,-	-1.73944	0.285805
PM06	D09	Glu-Gly	N-Source,amino acid,dipeptide,Glu,Gly,,TCA,oxologlutarate,Glu,-,-,-,TCA,oxaloacetate,Pyruvate,Gly,-	-2.13048	0.157937
PM06	D10	Glu-Ser	N-Source,amino acid,dipeptide,Glu,Ser,,TCA,oxologlutarate,Glu,-,-,-,TCA,oxaloacetate,Pyruvate,Ser,-	-1.33174	0.0859608
PM06	D11	Glu-Trp	N-Source,amino acid,dipeptide,Glu,Trp,,TCA,oxologlutarate,Glu,-,-,-,TCA,Citrate,acetyl CoA,Trp,-,-	-1.69682	0.341759
PM06	D12	Glu-Tyr	N-Source,amino acid,dipeptide,Glu,Tyr,,TCA,oxologlutarate,Glu,-,-,-,TCA,succinate,Tyr,-,-,-	-1.59987	0.229898
PM06	E01	Glu-Val	N-Source,amino acid,dipeptide,Glu,Val,,TCA,oxologlutarate,Glu,-,-,-,TCA,succinyl CoA,Val,-,-,-	-1.05097	0.90794
PM06	E02	Gly-Ala	N-Source,amino acid,dipeptide,Gly,Ala,,TCA,oxaloacetate,Pyruvate,Gly,-,-,TCA,oxaloglutarate,Pyruvat	-1.10646	0.021009
PM06	E03	Gly-Arg	N-Source,amino acid,dipeptide,Gly,Arg,,TCA,oxaloacetate,Pyruvate,Gly,-,-,TCA,oxaloglutarate,glutama	-1.14639	0.0996825
PM06	E04	Gly-Cys	N-Source,amino acid,dipeptide,Gly,Cys,,TCA,oxaloacetate,Pyruvate,Gly,-,-,TCA,oxaloacetate,Pyruvate,	-1.5863	0.193165
PM06	E05	Gly-Gly	N-Source,amino acid,dipeptide,Gly-6,Gly,,TCA,oxaloacetate,Pyruvate,Gly,-,-,TCA,oxaloacetate,Pyruvat	-1.39651	0.0245031
PM06	E06	Gly-His	N-Source,amino acid,dipeptide,Gly,His,,TCA,oxaloacetate,Pyruvate,Gly,-,-,TCA,oxaloglutarate,glutama	-1.74925	0.165858
PM06	E07	Gly-Leu	N-Source,amino acid,dipeptide,Gly,Leu,,TCA,oxaloacetate,Pyruvate,Gly,-,-,TCA,Citrate,acetyl CoA,Leu	-1.42369	0.0797925
PM06	E08	Gly-Lys	N-Source,amino acid,dipeptide,Gly,Lys,,TCA,oxaloacetate,Pyruvate,Gly,-,-,TCA,Citrate,acetyl CoA,Lys	-1.63092	0.0808608
PM06	E09	Gly-Met	N-Source,amino acid,dipeptide,Gly,Met,,TCA,oxaloacetate,Pyruvate,Gly,-,-,TCA,succinyl CoA,propanoat	-1.45798	0.0411542
PM06	E10	Gly-Phe	N-Source,amino acid,dipeptide,Gly,Phe,,TCA,oxaloacetate,Pyruvate,Gly,-,-,TCA,Citrate,acetyl CoA,Phe	-1.79815	0.115486
PM06	E11	Gly-Pro	N-Source,amino acid,dipeptide,Gly,Pro,,TCA,oxaloacetate,Pyruvate,Gly,-,-,TCA,oxaloglutarate,glutama	-1.45457	0.0561509
PM06	E12	Gly-Ser	N-Source,amino acid,dipeptide,Gly,Ser,,TCA,oxaloacetate,Pyruvate,Gly,-,-,TCA,oxaloacetate,Pyruvate,	-1.1247	0.00571881
PM06	F01	Gly-Thr	N-Source,amino acid,dipeptide,Gly,Thr,,TCA,oxaloacetate,Pyruvate,Gly,-,-,TCA,oxaloacetate,Pyruvate,	-1.30324	0.0735741
PM06	F02	Gly-Trp	N-Source,amino acid,dipeptide,Gly,Trp,,TCA,oxaloacetate,Pyruvate,Gly,-,-,TCA,Citrate,acetyl CoA,Trp	-2.16069	0.153531
PM06	F03	Gly-Tyr	N-Source,amino acid,dipeptide,Gly,Tyr,,TCA,oxaloacetate,Pyruvate,Gly,-,-,TCA,succinate,Tyr,-,-,-	-1.57624	0.100988
PM06	F04	Gly-Val	N-Source,amino acid,dipeptide,Gly,Val,,TCA,oxaloacetate,Pyruvate,Gly,-,-,TCA,succinyl CoA,Val,-,-,-	-1.59099	0.126214
PM06	F05	His-Asp	N-Source,amino acid,dipeptide,His,Asp,,TCA,oxologlutarate,glutamate,His,-,-,TCA,oxaloacetate,Asp,-,	-1.51769	0.17294
PM06	F06	His-Gly	N-Source,amino acid,dipeptide,His,Gly,,TCA,oxologlutarate,glutamate,His,-,-,TCA,oxaloacetate,Pyruva	-1.8779	0.195982
PM06	F07	His-Leu	N-Source,amino acid,dipeptide,His,Leu,,TCA,oxologlutarate,glutamate,His,-,-,TCA,Citrate,acetyl CoA,	1.35387	0.67699
PM06	F08	His-Lys	N-Source,amino acid,dipeptide,His,Lys,,TCA,oxologlutarate,glutamate,His,-,-,TCA,Citrate,acetyl CoA,	-1.53157	0.427071
PM06	F09	His-Met	N-Source,amino acid,dipeptide,His,Met,,TCA,oxologlutarate,glutamate,His,-,-,TCA,succinyl CoA,propan	1.18191	0.802661
PM06	F10	His-Pro	N-Source,amino acid,dipeptide,His,Pro,,TCA,oxologlutarate,glutamate,His,-,-,TCA,oxaloglutarate,glut	-1.42891	0.432902
PM06	F11	His-Ser	N-Source,amino acid,dipeptide,His,Ser,,TCA,oxologlutarate,glutamate,His,-,-,TCA,oxaloacetate,Pyruva	-1.39764	0.0958534
PM06	F12	His-Trp	N-Source,amino acid,dipeptide,His,Trp,,TCA,oxologlutarate,glutamate,His,-,-,TCA,Citrate,acetyl CoA,	1.15007	0.743445
PM06	G01	His-Tyr	N-Source,amino acid,dipeptide,His,Tyr,,TCA,oxologlutarate,glutamate,His,-,-,TCA,succinate,Tyr,-,-,-	-1.08935	0.555196
PM06	G02	His-Val	N-Source,amino acid,dipeptide,His,Val,,TCA,oxologlutarate,glutamate,His,-,-,TCA,succinyl CoA,Val,-,	1.05144	0.876461
PM06	G03	Ile-Ala	N-Source,amino acid,dipeptide,Ile,Ala,,TCA,succinyl CoA,Propionyl CoA,Ile,-,-,TCA,oxaloglutarate,Py	-1.41017	0.167519
PM06	G04	Ile-Arg	N-Source,amino acid,dipeptide,Ile,Arg,,TCA,succinyl CoA,Propionyl CoA,Ile,-,-,TCA,oxaloglutarate,gl	-1.46542	0.160302
PM06	G05	Ile-Gln	N-Source,amino acid,dipeptide,Ile,Gln,,TCA,succinyl CoA,Propionyl CoA,Ile,-,-,TCA,oxaloglutarate,gl	-1.32438	0.0852821
PM06	G06	Ile-Gly	N-Source,amino acid,dipeptide,Ile,Gly,,TCA,succinyl CoA,Propionyl CoA,Ile,-,-,TCA,oxaloacetate,Pyru	-1.78374	0.126945
PM06	G07	Ile-His	N-Source,amino acid,dipeptide,Ile,His,,TCA,succinyl CoA,Propionyl CoA,Ile,-,-,TCA,oxaloglutarate,gl	1.20605	0.75589
PM06	G08	Ile-Ile	N-Source,amino acid,dipeptide,Ile,Ile,,TCA,succinyl CoA,Propionyl CoA,Ile,-,-,TCA,succinyl CoA,Prop	1.1865	0.79018
PM06	G09	Ile-Met	N-Source,amino acid,dipeptide,Ile,Met,,TCA,succinyl CoA,Propionyl CoA,Ile,-,-,TCA,succinyl CoA,prop	-1.90411	0.204439
PM06	G10	Ile-Phe	N-Source,amino acid,dipeptide,Ile,Phe,,TCA,succinyl CoA,Propionyl CoA,Ile,-,-,TCA,Citrate,acetyl Co	1.15472	0.793439
PM06	G11	Ile-Pro	N-Source,amino acid,dipeptide,Ile,Pro,,TCA,succinyl CoA,Propionyl CoA,Ile,-,-,TCA,oxaloglutarate,gl	-1.22858	0.705946
PM06	G12	Ile-Ser	N-Source,amino acid,dipeptide,Ile,Ser,,TCA,succinyl CoA,Propionyl CoA,Ile,-,-,TCA,oxaloacetate,Pyru	-1.42129	0.066137
PM06	H01	Ile-Trp	N-Source,amino acid,dipeptide,Ile,Trp,,TCA,succinyl CoA,Propionyl CoA,Ile,-,-,TCA,Citrate,acetyl Co	1.02256	0.957034
PM06	H02	Ile-Tyr	N-Source,amino acid,dipeptide,Ile,Tyr,,TCA,succinyl CoA,Propionyl CoA,Ile,-,-,TCA,succinate,Tyr,-,-	1.12754	0.779103
PM06	H03	Ile-Val	N-Source,amino acid,dipeptide,Ile,Val,,TCA,succinyl CoA,Propionyl CoA,Ile,-,-,TCA,succinyl CoA,Val,	1.14426	0.691571
PM06	H04	Leu-Ala	N-Source,amino acid,dipeptide,Leu,Ala,,TCA,Citrate,acetyl CoA,Leu,-,-,TCA,oxaloglutarate,Pyruvate,A	-1.25441	0.0173662
PM06	H05	Leu-Arg	N-Source,amino acid,dipeptide,Leu,Arg,,TCA,Citrate,acetyl CoA,Leu,-,-,TCA,oxaloglutarate,glutamate,	-1.42843	0.132834
PM06	H06	Leu-Asp	N-Source,amino acid,dipeptide,Leu,Asp,,TCA,Citrate,acetyl CoA,Leu,-,-,TCA,oxaloacetate,Asp,-,-,-	-1.22034	0.00431612
PM06	H07	Leu-Glu	N-Source,amino acid,dipeptide,Leu,Glu,,TCA,Citrate,acetyl CoA,Leu,-,-,TCA,oxaloglutarate,Glu,-,-,-	-1.48319	0.199792
PM06	H08	Leu-Gly	N-Source,amino acid,dipeptide,Leu,Gly,,TCA,Citrate,acetyl CoA,Leu,-,-,TCA,oxaloacetate,Pyruvate,Gly	-1.41239	0.00318157
PM06	H09	Leu-Ile	N-Source,amino acid,dipeptide,Leu,Ile,,TCA,Citrate,acetyl CoA,Leu,-,-,TCA,succinyl CoA,Propionyl Co	-1.00218	0.996454
PM06	H10	Leu-Leu	N-Source,amino acid,dipeptide,Leu,Leu,,TCA,Citrate,acetyl CoA,Leu,-,-,TCA,Citrate,acetyl CoA,Leu,-,	1.11185	0.864022
PM06	H11	Leu-Met	N-Source,amino acid,dipeptide,Leu,Met,,TCA,Citrate,acetyl CoA,Leu,-,-,TCA,succinyl CoA,propanoate m	-1.38262	0.35493
PM06	H12	Leu-Phe	N-Source,amino acid,dipeptide,Leu,Phe,,TCA,Citrate,acetyl CoA,Leu,-,-,TCA,Citrate,acetyl CoA,Phe,-,	1.24977	0.564064
PM07	A01	Background	N-Source,Background,,,,,-,-,-,-,-,-,-,-,-,-,-,-	-1.03911	0.732739
PM07	A02	L-Glutamine	N-Source,amino acid,amino acid,Gln,AA,,TCA,oxologlutarate,glutamate,Gln,-,-,-,-,-,-,-,-	-1.21223	0.145911
PM07	A03	Leu-Ser	N-Source,amino acid,dipeptide,Leu,Ser,,TCA,Citrate,acetyl CoA,Leu,-,-,TCA,oxaloacetate,Pyruvate,Ser	1.13819	0.561404
PM07	A04	Leu-Trp	N-Source,amino acid,dipeptide,Leu,Trp,,TCA,Citrate,acetyl CoA,Leu,-,-,TCA,Citrate,acetyl CoA,Trp,-,	-1.18375	0.596779
PM07	A05	Leu-Val	N-Source,amino acid,dipeptide,Leu,Val,,TCA,Citrate,acetyl CoA,Leu,-,-,TCA,succinyl CoA,Val,-,-,-	1.37213	0.662415
PM07	A06	Lys-Ala	N-Source,amino acid,dipeptide,Lys,Ala,,TCA,Citrate,acetyl CoA,Lys,-,-,TCA,oxaloglutarate,Pyruvate,A	-1.73045	0.190541
PM07	A07	Lys-Arg	N-Source,amino acid,dipeptide,Lys,Arg,,TCA,Citrate,acetyl CoA,Lys,-,-,TCA,oxaloglutarate,glutamate,	-1.24288	0.241709
PM07	A08	Lys-Glu	N-Source,amino acid,dipeptide,Lys,Glu,,TCA,Citrate,acetyl CoA,Lys,-,-,TCA,oxaloglutarate,Glu,-,-,-	-1.52629	0.334945
PM07	A09	Lys-Ile	N-Source,amino acid,dipeptide,Lys,Ile,,TCA,Citrate,acetyl CoA,Lys,-,-,TCA,succinyl CoA,Propionyl Co	-1.72358	0.285857
PM07	A10	Lys-Leu	N-Source,amino acid,dipeptide,Lys,Leu,,TCA,Citrate,acetyl CoA,Lys,-,-,TCA,Citrate,acetyl CoA,Leu,-,	-1.63798	0.295735
PM07	A11	Lys-Lys	N-Source,amino acid,dipeptide,Lys,Lys,,TCA,Citrate,acetyl CoA,Lys,-,-,TCA,Citrate,acetyl CoA,Lys,-,	-1.47517	0.383138
PM07	A12	Lys-Phe	N-Source,amino acid,dipeptide,Lys,Phe,,TCA,Citrate,acetyl CoA,Lys,-,-,TCA,Citrate,acetyl CoA,Phe,-,	-1.67619	0.218159
PM07	B01	Lys-Pro	N-Source,amino acid,dipeptide,Lys,Pro,,TCA,Citrate,acetyl CoA,Lys,-,-,TCA,oxaloglutarate,glutamate,	-1.48927	0.259047
PM07	B02	Lys-Ser	N-Source,amino acid,dipeptide,Lys,Ser,,TCA,Citrate,acetyl CoA,Lys,-,-,TCA,oxaloacetate,Pyruvate,Ser	-1.50202	0.124578
PM07	B03	Lys-Thr	N-Source,amino acid,dipeptide,Lys,Thr,,TCA,Citrate,acetyl CoA,Lys,-,-,TCA,oxaloacetate,Pyruvate,Thr	-1.31849	0.174755
PM07	B04	Lys-Trp	N-Source,amino acid,dipeptide,Lys,Trp,,TCA,Citrate,acetyl CoA,Lys,-,-,TCA,Citrate,acetyl CoA,Trp,-,	-1.75726	0.214277
PM07	B05	Lys-Tyr	N-Source,amino acid,dipeptide,Lys,Tyr,,TCA,Citrate,acetyl CoA,Lys,-,-,TCA,succinate,Tyr,-,-,-	-1.97578	0.221218
PM07	B06	Lys-Val	N-Source,amino acid,dipeptide,Lys,Val,,TCA,Citrate,acetyl CoA,Lys,-,-,TCA,succinyl CoA,Val,-,-,-	-1.71831	0.396199
PM07	B07	Met-Arg	N-Source,amino acid,dipeptide,Met,Arg,,TCA,succinyl CoA,propanoate metabolism,gly ser thr metabloli	-1.2019	0.224294
PM07	B08	Met-Asp	N-Source,amino acid,dipeptide,Met,Asp,,TCA,succinyl CoA,propanoate metabolism,gly ser thr metabloli	-1.2261	0.177768
PM07	B09	Met-Gln	N-Source,amino acid,dipeptide,Met,Gln,,TCA,succinyl CoA,propanoate metabolism,gly ser thr metabloli	-1.12121	0.170719
PM07	B10	Met-Glu	N-Source,amino acid,dipeptide,Met,Glu,,TCA,succinyl CoA,propanoate metabolism,gly ser thr metabloli	-1.40922	0.289281
PM07	B11	Met-Gly	N-Source,amino acid,dipeptide,Met,Gly,,TCA,succinyl CoA,propanoate metabolism,gly ser thr metabloli	-1.27544	0.0705144
PM07	B12	Met-His	N-Source,amino acid,dipeptide,Met,His,,TCA,succinyl CoA,propanoate metabolism,gly ser thr metabloli	-1.02162	0.959427
PM07	C01	Met-Ile	N-Source,amino acid,dipeptide,Met,Ile,,TCA,succinyl CoA,propanoate metabolism,gly ser thr metabloli	1.21442	0.642698
PM07	C02	Met-Leu	N-Source,amino acid,dipeptide,Met,Leu,,TCA,succinyl CoA,propanoate metabolism,gly ser thr metabloli	-1.37062	0.373089
PM07	C03	Met-Lys	N-Source,amino acid,dipeptide,Met,Lys,,TCA,succinyl CoA,propanoate metabolism,gly ser thr metabloli	-1.63932	0.167751
PM07	C04	Met-Met	N-Source,amino acid,dipeptide,Met,Met,,TCA,succinyl CoA,propanoate metabolism,gly ser thr metabloli	-1.33348	0.37698
PM07	C05	Met-Phe	N-Source,amino acid,dipeptide,Met,Phe,,TCA,succinyl CoA,propanoate metabolism,gly ser thr metabloli	-1.67367	0.3493
PM07	C06	Met-Pro	N-Source,amino acid,dipeptide,Met,Pro,,TCA,succinyl CoA,propanoate metabolism,gly ser thr metabloli	-1.6299	0.20895
PM07	C07	Met-Trp	N-Source,amino acid,dipeptide,Met,Trp,,TCA,succinyl CoA,propanoate metabolism,gly ser thr metabloli	-1.44502	0.288194
PM07	C08	Met-Val	N-Source,amino acid,dipeptide,Met,Val,,TCA,succinyl CoA,propanoate metabolism,gly ser thr metabloli	-1.17706	0.714326
PM07	C09	Phe-Ala	N-Source,amino acid,dipeptide,Phe,Ala,,TCA,Citrate,acetyl CoA,Phe,-,-,TCA,oxaloglutarate,Pyruvate,A	-1.1574	0.124254
PM07	C10	Phe-Gly	N-Source,amino acid,dipeptide,Phe,Gly,,TCA,Citrate,acetyl CoA,Phe,-,-,TCA,oxaloacetate,Pyruvate,Gly	-1.35172	0.0643339
PM07	C11	Phe-Ile	N-Source,amino acid,dipeptide,Phe,Ile,,TCA,Citrate,acetyl CoA,Phe,-,-,TCA,succinyl CoA,Propionyl Co	1.18409	0.722276
PM07	C12	Phe-Phe	N-Source,amino acid,dipeptide,Phe,Phe,,TCA,Citrate,acetyl CoA,Phe,-,-,TCA,Citrate,acetyl CoA,Phe,-,	1.02761	0.920393
PM07	D01	Phe-Pro	N-Source,amino acid,dipeptide,Phe,Pro,,TCA,Citrate,acetyl CoA,Phe,-,-,TCA,oxaloglutarate,glutamate,	-1.35367	0.382385
PM07	D02	Phe-Ser	N-Source,amino acid,dipeptide,Phe,Ser,,TCA,Citrate,acetyl CoA,Phe,-,-,TCA,oxaloacetate,Pyruvate,Ser	-1.12617	0.120804
PM07	D03	Phe-Trp	N-Source,amino acid,dipeptide,Phe,Trp,,TCA,Citrate,acetyl CoA,Phe,-,-,TCA,Citrate,acetyl CoA,Trp,-,	-1.37733	0.34397
PM07	D04	Pro-Ala	N-Source,amino acid,dipeptide,Pro,Ala,,TCA,oxologlutarate,glutamate,Pro,-,-,TCA,oxaloglutarate,Pyru	-1.35353	0.200049
PM07	D05	Pro-Asp	N-Source,amino acid,dipeptide,Pro,Asp,,TCA,oxologlutarate,glutamate,Pro,-,-,TCA,oxaloacetate,Asp,-,	-1.21094	0.000773572
PM07	D06	Pro-Gln	N-Source,amino acid,dipeptide,Pro,Gln,,TCA,oxologlutarate,glutamate,Pro,-,-,TCA,oxaloglutarate,glut	-1.73415	0.179064
PM07	D07	Pro-Gly	N-Source,amino acid,dipeptide,Pro,Gly,,TCA,oxologlutarate,glutamate,Pro,-,-,TCA,oxaloacetate,Pyruva	-1.8911	0.233769
PM07	D08	Pro-Hyp	N-Source,amino acid,dipeptide,Pro,Hyp,,TCA,oxologlutarate,glutamate,Pro,-,-,-,-,-,-,-,-	-1.02441	0.957929
PM07	D09	Pro-Leu	N-Source,amino acid,dipeptide,Pro,Leu,,TCA,oxologlutarate,glutamate,Pro,-,-,TCA,Citrate,acetyl CoA,	-1.29416	0.180784
PM07	D10	Pro-Phe	N-Source,amino acid,dipeptide,Pro,Phe,,TCA,oxologlutarate,glutamate,Pro,-,-,TCA,Citrate,acetyl CoA,	-2.17196	0.165114
PM07	D11	Pro-Pro	N-Source,amino acid,dipeptide,Pro,Pro,,TCA,oxologlutarate,glutamate,Pro,-,-,TCA,oxaloglutarate,glut	-1.83099	0.178328
PM07	D12	Pro-Tyr	N-Source,amino acid,dipeptide,Pro,Tyr,,TCA,oxologlutarate,glutamate,Pro,-,-,TCA,succinate,Tyr,-,-,-	-1.18204	0.701384
PM07	E01	Ser-Ala	N-Source,amino acid,dipeptide,Ser,Ala,,TCA,oxaloacetate,Pyruvate,Ser,-,-,TCA,oxaloglutarate,Pyruvat	-1.07754	0.139213
PM07	E02	Ser-Gly	N-Source,amino acid,dipeptide,Ser,Gly,,TCA,oxaloacetate,Pyruvate,Ser,-,-,TCA,oxaloacetate,Pyruvate,	-1.06185	0.105534
PM07	E03	Ser-His	N-Source,amino acid,dipeptide,Ser,His,,TCA,oxaloacetate,Pyruvate,Ser,-,-,TCA,oxaloglutarate,glutama	-1.28437	0.220244
PM07	E04	Ser-Leu	N-Source,amino acid,dipeptide,Ser,Leu,,TCA,oxaloacetate,Pyruvate,Ser,-,-,TCA,Citrate,acetyl CoA,Leu	-1.19121	0.295391
PM07	E05	Ser-Met	N-Source,amino acid,dipeptide,Ser,Met,,TCA,oxaloacetate,Pyruvate,Ser,-,-,TCA,succinyl CoA,propanoat	-1.19281	0.175495
PM07	E06	Ser-Phe	N-Source,amino acid,dipeptide,Ser,Phe,,TCA,oxaloacetate,Pyruvate,Ser,-,-,TCA,Citrate,acetyl CoA,Phe	-1.45087	0.180209
PM07	E07	Ser-Pro	N-Source,amino acid,dipeptide,Ser,Pro,,TCA,oxaloacetate,Pyruvate,Ser,-,-,TCA,oxaloglutarate,glutama	-1.1399	0.0156882
PM07	E08	Ser-Ser	N-Source,amino acid,dipeptide,Ser,Ser,,TCA,oxaloacetate,Pyruvate,Ser,-,-,TCA,oxaloacetate,Pyruvate,	-1.0776	0.119754
PM07	E09	Ser-Tyr	N-Source,amino acid,dipeptide,Ser,Tyr,,TCA,oxaloacetate,Pyruvate,Ser,-,-,TCA,succinate,Tyr,-,-,-	-1.28199	0.171413
PM07	E10	Ser-Val	N-Source,amino acid,dipeptide,Ser,Val,,TCA,oxaloacetate,Pyruvate,Ser,-,-,TCA,succinyl CoA,Val,-,-,-	-1.36239	0.208474
PM07	E11	Thr-Ala	N-Source,amino acid,dipeptide,Thr,Ala,,TCA,oxaloacetate,Pyruvate,Thr,-,-,TCA,oxaloglutarate,Pyruvat	-1.06412	0.178027
PM07	E12	Thr-Arg	N-Source,amino acid,dipeptide,Thr,Arg,,TCA,oxaloacetate,Pyruvate,Thr,-,-,TCA,oxaloglutarate,glutama	-1.27462	0.160995
PM07	F01	Thr-Glu	N-Source,amino acid,dipeptide,Thr,Glu,,TCA,oxaloacetate,Pyruvate,Thr,-,-,TCA,oxaloglutarate,Glu,-,-	-1.39951	0.231954
PM07	F02	Thr-Gly	N-Source,amino acid,dipeptide,Thr,Gly,,TCA,oxaloacetate,Pyruvate,Thr,-,-,TCA,oxaloacetate,Pyruvate,	-1.15502	0.0377441
PM07	F03	Thr-Leu	N-Source,amino acid,dipeptide,Thr,Leu,,TCA,oxaloacetate,Pyruvate,Thr,-,-,TCA,Citrate,acetyl CoA,Leu	-1.37424	0.205962
PM07	F04	Thr-Met	N-Source,amino acid,dipeptide,Thr,Met,,TCA,oxaloacetate,Pyruvate,Thr,-,-,TCA,succinyl CoA,propanoat	-1.31122	0.207407
PM07	F05	Thr-Pro	N-Source,amino acid,dipeptide,Thr,Pro,,TCA,oxaloacetate,Pyruvate,Thr,-,-,TCA,oxaloglutarate,glutama	-1.18202	0.0155219
PM07	F06	Trp-Ala	N-Source,amino acid,dipeptide,Trp,Ala,,TCA,Citrate,acetyl CoA,Trp,-,-,TCA,oxaloglutarate,Pyruvate,A	-1.18099	0.0576095
PM07	F07	Trp-Arg	N-Source,amino acid,dipeptide,Trp,Arg,,TCA,Citrate,acetyl CoA,Trp,-,-,TCA,oxaloglutarate,glutamate,	-1.32458	0.265617
PM07	F08	Trp-Asp	N-Source,amino acid,dipeptide,Trp,Asp,,TCA,Citrate,acetyl CoA,Trp,-,-,TCA,oxaloacetate,Asp,-,-,-	-1.38575	0.131388
PM07	F09	Trp-Glu	N-Source,amino acid,dipeptide,Trp,Glu,,TCA,Citrate,acetyl CoA,Trp,-,-,TCA,oxaloglutarate,Glu,-,-,-	-1.47932	0.201888
PM07	F10	Trp-Gly	N-Source,amino acid,dipeptide,Trp,Gly,,TCA,Citrate,acetyl CoA,Trp,-,-,TCA,oxaloacetate,Pyruvate,Gly	-1.22429	0.107252
PM07	F11	Trp-Leu	N-Source,amino acid,dipeptide,Trp,Leu,,TCA,Citrate,acetyl CoA,Trp,-,-,TCA,Citrate,acetyl CoA,Leu,-,	-1.41519	0.411182
PM07	F12	Trp-Lys	N-Source,amino acid,dipeptide,Trp,Lys,,TCA,Citrate,acetyl CoA,Trp,-,-,TCA,Citrate,acetyl CoA,Lys,-,	-1.76059	0.1972
PM07	G01	Trp-Phe	N-Source,amino acid,dipeptide,Trp,Phe,,TCA,Citrate,acetyl CoA,Trp,-,-,TCA,Citrate,acetyl CoA,Phe,-,	-1.32636	0.283129
PM07	G02	Trp-Ser	N-Source,amino acid,dipeptide,Trp,Ser,,TCA,Citrate,acetyl CoA,Trp,-,-,TCA,oxaloacetate,Pyruvate,Ser	-1.28963	0.159647
PM07	G03	Trp-Trp	N-Source,amino acid,dipeptide,Trp,Trp,,TCA,Citrate,acetyl CoA,Trp,-,-,TCA,Citrate,acetyl CoA,Trp,-,	-1.3414	0.33527
PM07	G04	Trp-Tyr	N-Source,amino acid,dipeptide,Trp,Tyr,,TCA,Citrate,acetyl CoA,Trp,-,-,TCA,succinate,Tyr,-,-,-	-1.72512	0.165355
PM07	G05	Tyr-Ala	N-Source,amino acid,dipeptide,Tyr,Ala,,TCA,succinate,Tyr,-,-,-,TCA,oxaloglutarate,Pyruvate,Ala,-,-	-1.14696	0.0604318
PM07	G06	Tyr-Gln	N-Source,amino acid,dipeptide,Tyr,Gln,,TCA,succinate,Tyr,-,-,-,TCA,oxaloglutarate,glutamate,Gln,-,-	-1.18752	0.136383
PM07	G07	Tyr-Glu	N-Source,amino acid,dipeptide,Tyr,Glu,,TCA,succinate,Tyr,-,-,-,TCA,oxaloglutarate,Glu,-,-,-	-1.47819	0.229196
PM07	G08	Tyr-Gly	N-Source,amino acid,dipeptide,Tyr,Gly,,TCA,succinate,Tyr,-,-,-,TCA,oxaloacetate,Pyruvate,Gly,-,-	-1.24593	0.000504024
PM07	G09	Tyr-His	N-Source,amino acid,dipeptide,Tyr,His,,TCA,succinate,Tyr,-,-,-,TCA,oxaloglutarate,Glu,His,-,-	-1.11511	0.806359
PM07	G10	Tyr-Leu	N-Source,amino acid,dipeptide,Tyr,Leu,,TCA,succinate,Tyr,-,-,-,TCA,Citrate,acetyl CoA,Leu,-,-	1.14926	0.768645
PM07	G11	Tyr-Lys	N-Source,amino acid,dipeptide,Tyr,Lys,,TCA,succinate,Tyr,-,-,-,TCA,Citrate,acetyl CoA,Lys,-,-	-1.66974	0.192819
PM07	G12	Tyr-Phe	N-Source,amino acid,dipeptide,Tyr,Phe,,TCA,succinate,Tyr,-,-,-,TCA,Citrate,acetyl CoA,Phe,-,-	1.10725	0.710863
PM07	H01	Tyr-Trp	N-Source,amino acid,dipeptide,Tyr,Trp,,TCA,succinate,Tyr,-,-,-,TCA,Citrate,acetyl CoA,Trp,-,-	1.07084	0.865648
PM07	H02	Tyr-Tyr	N-Source,amino acid,dipeptide,Tyr,Tyr,,TCA,succinate,Tyr,-,-,-,TCA,succinate,Tyr,-,-,-	-1.01131	0.97351
PM07	H03	Val-Arg	N-Source,amino acid,dipeptide,Val,Arg,,TCA,succinyl CoA,Val,-,-,-,TCA,oxaloglutarate,glutamate,Arg,	-1.4799	0.24118
PM07	H04	Val-Asn	N-Source,amino acid,dipeptide,Val,Asn,,TCA,Succinyl CoA,Val,-,-,-,TCA,oxaloacetate,Asp,Asn,-,-	-1.38303	0.244325
PM07	H05	Val-Asp	N-Source,amino acid,dipeptide,Val,Asp,,TCA,succinyl CoA,Val,-,-,-,TCA,oxaloacetate,Asp,-,-,-	-1.30283	0.343969
PM07	H06	Val-Gly	N-Source,amino acid,dipeptide,Val,Gly,,TCA,succinyl CoA,Val,-,-,-,TCA,oxaloacetate,Pyruvate,Gly,-,-	-1.46613	0.0621306
PM07	H07	Val-His	N-Source,amino acid,dipeptide,Val,His,,TCA,succinyl CoA,Val,-,-,-,TCA,oxaloglutarate,glutamate,His,	-1.03552	0.906721
PM07	H08	Val-Ile	N-Source,amino acid,dipeptide,Val,Ile,,TCA,succinyl CoA,Val,-,-,-,TCA,succinyl CoA,Propionyl CoA,Il	1.07389	0.833047
PM07	H09	Val-Leu	N-Source,amino acid,dipeptide,Val,Leu,,TCA,succinyl CoA,Val,-,-,-,TCA,Citrate,acetyl CoA,Leu,-,-	1.1843	0.695805
PM07	H10	Val-Tyr	N-Source,amino acid,dipeptide,Val,Tyr,,TCA,succinyl Co A,Val,,,,TCA,succinate,Tyr,,,	-1.00688	0.980015
PM07	H11	Val-Val	N-Source,amino acid,dipeptide,Val,Val,,TCA,succinyl CoA,Val,-,-,-,TCA,succinyl CoA,Val,-,-,-	-1.10805	0.451919
PM07	H12	g-Glu-Gly	N-Source,amino acid,dipeptide,Glu-g,Gly,,TCA,oxologlutarate,Glu,-,-,-,TCA,oxaloacetate,Pyruvate,Gly	-1.21755	0.358247
PM08	A01	Background	N-Source,Background,,,,,-,-,-,-,-,-,-,-,-,-,-,-	1.04708	0.64119
PM08	A02	L-Glutamine	N-Source,amino acid,amino acid,Gln,AA,,TCA,oxologlutarate,glutamate,Gln,-,-,-,-,-,-,-,-	-1.20043	0.0903816
PM08	A03	Ala-Asp	N-Source,amino acid,dipeptide,Ala,Asp,,TCA,oxaloacetate,Pyruvate,Ala,-,-,TCA,oxaloacetate,Asp,-,-,-	-1.10734	0.00128368
PM08	A04	Ala-Gln	N-Source,amino acid,dipeptide,Ala,Gln,,TCA,oxaloacetate,Pyruvate,Ala,-,-,TCA,oxaloglutarate,glutama	-1.07996	0.0894049
PM08	A05	Ala-Ile	N-Source,amino acid,dipeptide,Ala,Ile,,TCA,oxaloacetate,Pyruvate,Ala,-,-,TCA,succinyl CoA,Propionyl	-1.40959	0.128456
PM08	A06	Ala-Met	N-Source,amino acid,dipeptide,Ala,Met,,TCA,oxaloacetate,Pyruvate,Ala,-,-,TCA,succinyl CoA,propanoat	-1.24287	0.0346463
PM08	A07	Ala-Val	N-Source,amino acid,dipeptide,Ala,Val,,TCA,oxaloacetate,Pyruvate,Ala,-,-,TCA,succinyl CoA,Val,-,-,-	-1.34795	0.165577
PM08	A08	Asp-Ala	N-Source,amino acid,dipeptide,Asp,Ala,,TCA,oxaloacetate,Asp,-,-,-,TCA,oxaloglutarate,Pyruvate,Ala,-	-1.61374	0.116698
PM08	A09	Asp-Gln	N-Source,amino acid,dipeptide,Asp,Gln,,TCA,oxaloacetate,Asp,-,-,-,TCA,oxaloglutarate,glutamate,Gln,	-1.53262	0.0984672
PM08	A10	Asp-Gly	N-Source,amino acid,dipeptide,Asp,Gly,,TCA,oxaloacetate,Asp,-,-,-,TCA,oxaloacetate,Pyruvate,Gly,-,-	-1.55875	0.239173
PM08	A11	Glu-Ala	N-Source,amino acid,dipeptide,Glu,Ala,,TCA,oxologlutarate,Glu,-,-,-,TCA,oxaloglutarate,Pyruvate,Ala	-1.41975	0.0691549
PM08	A12	Gly-Asn	N-Source,amino acid,dipeptide,Gly-3,Asn,,TCA,oxaloacetate,Pyruvate,Gly,-,-,TCA,oxaloacetate,Asp,Asn	-1.06181	0.00221551
PM08	B01	Gly-Asp	N-Source,amino acid,dipeptide,Gly,Asp,,TCA,oxaloacetate,Pyruvate,Gly,-,-,TCA,oxaloacetate,Asp,-,-,-	-1.18051	0.0330493
PM08	B02	Gly-Ile	N-Source,amino acid,dipeptide,Gly,Ile,,TCA,oxaloacetate,Pyruvate,Gly,-,-,TCA,succinyl CoA,Propionyl	-1.38717	0.172486
PM08	B03	His-Ala	N-Source,amino acid,dipeptide,His,Ala,,TCA,oxologlutarate,glutamate,His,-,-,TCA,oxaloglutarate,Pyru	-1.24709	0.156892
PM08	B04	His-Glu	N-Source,amino acid,dipeptide,His,Glu,,TCA,oxologlutarate,glutamate,His,-,-,TCA,oxaloglutarate,Glu,	-1.34391	0.279582
PM08	B05	His-His	N-Source,amino acid,dipeptide,His,His,,TCA,oxologlutarate,glutamate,His,-,-,TCA,oxaloglutarate,glut	-1.00847	0.966977
PM08	B06	Ile-Asn	N-Source,amino acid,dipeptide,Ile,Asn,,TCA,succinyl CoA,Propionyl CoA,Ile,-,-,TCA,oxaloacetate,Asp,	-1.21675	0.220113
PM08	B07	Ile-Leu	N-Source,amino acid,dipeptide,Ile,Leu,,TCA,succinyl CoA,Propionyl CoA,Ile,-,-,TCA,Citrate,acetyl Co	1.14161	0.77891
PM08	B08	Leu-Asn	N-Source,amino acid,dipeptide,Leu,Asn,,TCA,Citrate,acetyl CoA,Leu,-,-,TCA,oxaloacetate,Asp,Asn,-,-	1.02077	0.88669
PM08	B09	Leu-His	N-Source,amino acid,dipeptide,Leu,His,,TCA,Citrate,acetyl CoA,Leu,-,-,TCA,oxaloglutarate,glutamate,	-1.10299	0.834069
PM08	B10	Leu-Pro	N-Source,amino acid,dipeptide,Leu,Pro,,TCA,Citrate,acetyl CoA,Leu,-,-,TCA,oxaloglutarate,glutamate,	-1.39221	0.191903
PM08	B11	Leu-Tyr	N-Source,amino acid,dipeptide,Leu,Tyr,,TCA,Citrate,acetyl CoA,Leu,-,-,TCA,succinate,Tyr,-,-,-	-1.26026	0.468273
PM08	B12	Lys-Asp	N-Source,amino acid,dipeptide,Lys,Asp,,TCA,Citrate,acetyl CoA,Lys,-,-,TCA,oxaloacetate,Asp,-,-,-	-1.48404	0.0933551
PM08	C01	Lys-Gly	N-Source,amino acid,dipeptide,Lys,Gly,,TCA,Citrate,acetyl CoA,Lys,-,-,TCA,oxaloacetate,Pyruvate,Gly	-1.55236	0.0744837
PM08	C02	Lys-Met	N-Source,amino acid,dipeptide,Lys,Met,,TCA,Citrate,acetyl CoA,Lys,-,-,TCA,succinyl CoA,propanoate m	-1.79415	0.114171
PM08	C03	Met-Thr	N-Source,amino acid,dipeptide,Met,Thr,,TCA,succinyl CoA,propanoate metabolism,gly ser thr metabloli	-1.25222	0.187275
PM08	C04	Met-Tyr	N-Source,amino acid,dipeptide,Met,Tyr,,TCA,succinyl CoA,propanoate metabolism,gly ser thr metabloli	-1.30872	0.509083
PM08	C05	Phe-Asp	N-Source,amino acid,dipeptide,Phe,Asp,,TCA,Citrate,acetyl CoA,Phe,-,-,TCA,oxaloacetate,Asp,-,-,-	-1.31476	0.104541
PM08	C06	Phe-Glu	N-Source,amino acid,dipeptide,Phe,Glu,,TCA,Citrate,acetyl CoA,Phe,-,-,TCA,oxaloglutarate,Glu,-,-,-	-1.48104	0.143791
PM08	C07	Gln-Glu	N-Source,amino acid,dipeptide,Gln,Glu,,TCA,oxologlutarate,glutamate,Gln,-,-,TCA,oxaloglutarate,Glu,	-1.32935	0.164281
PM08	C08	Phe-Met	N-Source,amino acid,dipeptide,Phe,Met,,TCA,Citrate,acetyl CoA,Phe,-,-,TCA,succinyl CoA,propanoate m	-1.35704	0.146104
PM08	C09	Phe-Tyr	N-Source,amino acid,dipeptide,Phe,Tyr,,TCA,Citrate,acetyl CoA,Phe,-,-,TCA,succinate,Tyr,-,-,-	-1.11524	0.620569
PM08	C10	Phe-Val	N-Source,amino acid,dipeptide,Phe,Val,,TCA,Citrate,acetyl CoA,Phe,-,-,TCA,succinyl CoA,Val,-,-,-	-1.12753	0.665867
PM08	C11	Pro-Arg	N-Source,amino acid,dipeptide,Pro,Arg,,TCA,oxologlutarate,glutamate,Pro,-,-,TCA,oxaloglutarate,glut	-1.16172	0.185672
PM08	C12	Pro-Asn	N-Source,amino acid,dipeptide,Pro,Asn,,TCA,oxologlutarate,glutamate,Pro,-,-,TCA,oxaloacetate,Asp,As	-1.11578	0.00142886
PM08	D01	Pro-Glu	N-Source,amino acid,dipeptide,Pro,Glu,,TCA,oxologlutarate,glutamate,Pro,-,-,TCA,oxaloglutarate,Glu,	-1.30294	0.533161
PM08	D02	Pro-lle	N-Source,amino acid,dipeptide,Pro,Ile,,TCA,oxologlutarate,glutamate,Pro,-,-,TCA,succinyl CoA,Propio	-1.38765	0.465288
PM08	D03	Pro-Lys	N-Source,amino acid,dipeptide,Pro,Lys,,TCA,oxologlutarate,glutamate,Pro,-,-,TCA,Citrate,acetyl CoA,	-1.59126	0.210504
PM08	D04	Pro-Ser	N-Source,amino acid,dipeptide,Pro,Ser,,TCA,oxologlutarate,glutamate,Pro,-,-,TCA,oxaloacetate,Pyruva	-1.11954	0.000434883
PM08	D05	Pro-Trp	N-Source,amino acid,dipeptide,Pro,Trp,,TCA,oxologlutarate,glutamate,Pro,-,-,TCA,Citrate,acetyl CoA,	-1.66454	0.31594
PM08	D06	Pro-Val	N-Source,amino acid,dipeptide,Pro,Val,,TCA,oxologlutarate,glutamate,Pro,-,-,TCA,succinyl CoA,Val,-,	-1.40688	0.285963
PM08	D07	Ser-Asn	N-Source,amino acid,dipeptide,Ser,Asn,,TCA,oxaloacetate,Pyruvate,Ser,-,-,TCA,oxaloacetate,Asp,Asn,-	-1.12638	0.12761
PM08	D08	Ser-Asp	N-Source,amino acid,dipeptide,Ser,Asp,,TCA,oxaloacetate,Pyruvate,Ser,-,-,TCA,oxaloacetate,Asp,-,-,-	-1.08378	0.0108994
PM08	D09	Ser-Gln	N-Source,amino acid,dipeptide,Ser,Gln,,TCA,oxaloacetate,Pyruvate,Ser,-,-,TCA,oxaloglutarate,glutama	-1.06673	0.019439
PM08	D10	Ser-Glu	N-Source,amino acid,dipeptide,Ser,Glu,,TCA,oxaloacetate,Pyruvate,Ser,-,-,TCA,oxaloglutarate,Glu,-,-	-1.38145	0.126237
PM08	D11	Thr-Asp	N-Source,amino acid,dipeptide,Thr,Asp,,TCA,oxaloacetate,Pyruvate,Thr,-,-,TCA,oxaloacetate,Asp,-,-,-	-1.10119	0.0136632
PM08	D12	Thr-Gln	N-Source,amino acid,dipeptide,Thr,Gln,,TCA,oxaloacetate,Pyruvate,Thr,-,-,TCA,oxaloglutarate,glutama	-1.14479	0.000891235
PM08	E01	Thr-Phe	N-Source,amino acid,dipeptide,Thr,Phe,,TCA,oxaloacetate,Pyruvate,Thr,-,-,TCA,Citrate,acetyl CoA,Phe	-1.78028	0.175891
PM08	E02	Thr-Ser	N-Source,amino acid,dipeptide,Thr,Ser,,TCA,oxaloacetate,Pyruvate,Thr,-,-,TCA,oxaloacetate,Pyruvate,	-1.13301	0.0972807
PM08	E03	Trp-Val	N-Source,amino acid,dipeptide,Trp,Val,,TCA,Citrate,acetyl CoA,Trp,-,-,TCA,succinyl CoA,Val,-,-,-	-1.51525	0.33713
PM08	E04	Tyr-Ile	N-Source,amino acid,dipeptide,Tyr,Ile,,TCA,succinate,Tyr,-,-,-,TCA,succinyl CoA,Propionyl CoA,Ile,-	1.35051	0.626776
PM08	E05	Tyr-Val	N-Source,amino acid,dipeptide,Tyr,Val,,TCA,succinate,Tyr,-,-,-,TCA,succinyl CoA,Val,-,-,-	1.37653	0.570657
PM08	E06	Val-Ala	N-Source,amino acid,dipeptide,Val,Ala,,TCA,succinyl CoA,Val,-,-,-,TCA,oxaloglutarate,Pyruvate,Ala,-	-1.24001	0.230398
PM08	E07	Val-Gln	N-Source,amino acid,dipeptide,Val,Gln,,TCA,succinyl CoA,Val,-,-,-,TCA,oxaloglutarate,glutamate,Gln,	-1.29373	0.307923
PM08	E08	Val-Glu	N-Source,amino acid,dipeptide,Val,Glu,,TCA,succinyl CoA,Val,-,-,-,TCA,oxaloglutarate,Glu,-,-,-	-1.402	0.28481
PM08	E09	Val-Lys	N-Source,amino acid,dipeptide,Val,Lys,,TCA,succinyl CoA,Val,-,-,-,TCA,Citrate,acetyl CoA,Lys,-,-	-1.45052	0.47269
PM08	E10	Val-Met	N-Source,amino acid,dipeptide,Val,Met,,TCA,succinyl CoA,Val,-,-,-,TCA,succinyl CoA,propanoate metab	-1.06043	0.861663
PM08	E11	Val-Phe	N-Source,amino acid,dipeptide,Val,Phe,,TCA,succinyl CoA,Val,-,-,-,TCA,Citrate,acetyl CoA,Phe,-,-	1.10646	0.738219
PM08	E12	Val-Pro	N-Source,amino acid,dipeptide,Val,Pro,,TCA,succinyl CoA,Val,-,-,-,TCA,oxaloglutarate,glutamate,Pro,	-1.05961	0.841121
PM08	F01	Val-Ser	N-Source,amino acid,dipeptide,Val,Ser,,TCA,succinyl CoA,Val,-,-,-,TCA,oxaloacetate,Pyruvate,Ser,-,-	-1.3071	0.237265
PM08	F02	b-Ala-Ala	N-Source,amino acid,dipeptide,Ala-b,Ala,,TCA,oxaloacetate,Pyruvate,Ala,-,-,TCA,oxaloglutarate,Pyruv	-1.03934	0.930448
PM08	F03	b-Ala-Gly	N-Source,amino acid,dipeptide,Ala-b,Gly,,TCA,oxaloacetate,Pyruvate,Ala,-,-,TCA,oxaloacetate,Pyruvat	1.01052	0.973711
PM08	F04	b-Ala-His	N-Source,amino acid,dipeptide,Ala-b,His,,TCA,oxaloacetate,Pyruvate,Ala,-,-,TCA,oxaloglutarate,gluta	-1.08077	0.752879
PM08	F05	Met-b-Ala	N-Source,amino acid,dipeptide,Met,Ala-b,,TCA,succinyl CoA,propanoate metabolism,gly ser thr metablo	1.31146	0.731008
PM08	F06	b-Ala-Phe	N-Source,amino acid,dipeptide,Ala-b,Phe,,TCA,oxaloacetate,Pyruvate,Ala,-,-,TCA,Citrate,acetyl CoA,P	1.07052	0.903139
PM08	F07	D-Ala-D-Ala	N-Source,amino acid,dipeptide,Ala-D,Ala-D,,TCA,oxaloacetate,Pyruvate,Ala,-,-,TCA,oxaloglutarate,Pyr	1.45936	0.662081
PM08	F08	D-Ala-Gly	N-Source,amino acid,dipeptide,Ala-D,Gly,,TCA,oxaloacetate,Pyruvate,Ala,-,-,TCA,oxaloacetate,Pyruvat	-1.41597	0.520833
PM08	F09	D-Ala-Leu	N-Source,amino acid,dipeptide,Tyr,Leu,,TCA,,,,-,-,TCA,Citrate,acetyl CoA,Leu,-,-	1.19491	0.761959
PM08	F10	D-Leu-D-Leu	N-Source,amino acid,dipeptide,Leu-D,Leu-D,,TCA,Citrate,acetyl CoA,Leu,,,TCA,Citrate,acetyl CoA,Leu,	-1.0962	0.717132
PM08	F11	D-Leu-Gly	N-Source,amino acid,dipeptide,Leu-D,Gly,,TCA,Citrate,acetyl CoA,Leu,-,-,TCA,oxaloacetate,Pyruvate,G	1.04642	0.886798
PM08	F12	D-Leu-Tyr	N-Source,amino acid,dipeptide,Leu-D,Tyr,,TCA,Citrate,acetyl CoA,Leu,,,TCA,succinate,Tyr,,,	-1.07704	0.396468
PM08	G01	g-Glu-Gly	N-Source,amino acid,dipeptide,Glu-g,Gly,,TCA,oxologlutarate,Glu,-,-,-,TCA,oxaloacetate,Pyruvate,Gly	-1.15773	0.0105574
PM08	G02	g-D-Glu-Gly	N-Source,amino acid,dipeptide,Glu-g-D,Gly,,TCA,oxologlutarate,Glu,-,-,-,TCA,oxaloacetate,Pyruvate,G	1.04611	0.846783
PM08	G03	Gly-D-Ala	N-Source,amino acid,dipeptide,Gly,Ala-D,,TCA,oxaloacetate,Pyruvate,Gly,-,-,TCA,oxaloglutarate,Pyruv	1.27976	0.703708
PM08	G04	Gly-D-Asp	N-Source,amino acid,dipeptide,Gly,Asp-D,,TCA,oxaloacetate,Pyruvate,Gly,-,-,TCA,oxaloacetate,Asp,-,-	1.11911	0.752021
PM08	G05	Gly-D-Ser	N-Source,amino acid,dipeptide,Gly,Ser-D,,TCA,oxaloacetate,Pyruvate,Gly,-,-,TCA,oxaloacetate,Pyruvat	-1.00545	0.99379
PM08	G06	Gly-D-Thr	N-Source,amino acid,dipeptide,Gly,Thr-D,,TCA,oxaloacetate,Pyruvate,Gly,-,-,TCA,oxaloacetate,Pyruvat	-1.02913	0.953777
PM08	G07	Gly-D-Val	N-Source,amino acid,dipeptide,Gly,Val-D,,TCA,oxaloacetate,Pyruvate,Gly,-,-,TCA,succinyl CoA,Val,-,-	-1.03406	0.923352
PM08	G08	Leu-b-Ala	N-Source,amino acid,dipeptide,Leu,Ala-b,,TCA,Citrate,acetyl CoA,Leu,-,-,TCA,oxaloglutarate,Pyruvate	1.47758	0.656519
PM08	G09	Leu-D-Leu	N-Source,amino acid,dipeptide,Leu,Leu-D,,TCA,Citrate,acetyl CoA,Leu,-,-,TCA,Citrate,acetyl CoA,Leu,	1.04701	0.906471
PM08	G10	Phe-b-Ala	N-Source,amino acid,dipeptide,Phe,Ala-b,,TCA,Citrate,acetyl CoA,Phe,-,-,TCA,oxaloglutarate,Pyruvate	1.13564	0.78827
PM08	G11	Ala-Ala-Ala	N-Source,amino acid,tripeptide,Ala,Tripeptide,,TCA,oxaloacetate,Pyruvate,Ala,-,-,TCA,oxaloglutarate	-1.09507	0.0327251
PM08	G12	D-Ala-Gly-Gly	N-Source,amino acid,tripeptide,Ala-D,Gly,,TCA,oxaloacetate,Pyruvate,Ala,-,-,TCA,oxaloacetate,Pyruva	1.00435	0.983687
PM08	H01	Gly-Gly-Ala	N-Source,amino acid,tripeptide,Gly,Ala,,TCA,oxaloacetate,Pyruvate,Gly,-,-,TCA,oxaloglutarate,Pyruva	-1.15741	0.00367177
PM08	H02	Gly-Gly-D-Leu	N-Source,amino acid,tripeptide,Gly,Leu-D,,TCA,oxaloacetate,Pyruvate,Gly,-,-,TCA,Citrate,acetyl CoA,	-1.43062	0.410414
PM08	H03	Gly-Gly-Gly	N-Source,amino acid,tripeptide,Gly,Tripeptide,,TCA,oxaloacetate,Pyruvate,Gly,-,-,TCA,oxaloacetate,P	-1.34711	0.507376
PM08	H04	Gly-Gly-Ile	N-Source,amino acid,tripeptide,Gly,Ile,,TCA,oxaloacetate,Pyruvate,Gly,-,-,TCA,succinyl CoA,Propiony	-1.54581	0.100221
PM08	H05	Gly-Gly-Leu	N-Source,amino acid,tripeptide,Gly,Leu,,TCA,oxaloacetate,Pyruvate,Gly,-,-,TCA,Citrate,acetyl CoA,Le	-1.4382	0.0511193
PM08	H06	Gly-Gly-Phe	N-Source,amino acid,tripeptide,Gly,Phe,,TCA,oxaloacetate,Pyruvate,Gly,-,-,TCA,Citrate,acetyl CoA,Ph	-1.47052	0.0613543
PM08	H07	Val-Tyr-Val	N-Source,amino acid,tripeptide,Val,Val,,TCA,succinyl CoA,Val,-,-,-,TCA,succinyl CoA,Val,-,-,-	1.09838	0.799496
PM08	H08	Gly-Phe-Phe	N-Source,amino acid,tripeptide,Gly,Phe,,TCA,oxaloacetate,Pyruvate,Gly,-,-,TCA,Citrate,acetyl CoA,Ph	1.52767	0.398547
PM08	H09	Leu-Gly-Gly	N-Source,amino acid,tripeptide,Leu,Gly,,TCA,Citrate,acetyl CoA,Leu,-,-,TCA,oxaloacetate,Pyruvate,Gl	-1.46689	0.0259283
PM08	H10	Leu-Leu-Leu	N-Source,amino acid,tripeptide,Leu,Tripeptide,,TCA,Citrate,acetyl CoA,Leu,-,-,TCA,Citrate,acetyl Co	1.40296	0.611342
PM08	H11	Phe-Gly-Gly	N-Source,amino acid,tripeptide,Phe,Gly,,TCA,Citrate,acetyl CoA,Phe,-,-,TCA,oxaloacetate,Pyruvate,Gl	-1.97719	0.0997573
PM08	H12	Tyr-Gly-Gly	N-Source,amino acid,tripeptide,Tyr,Gly,,TCA,succinate,Tyr,-,-,-,TCA,oxaloacetate,Pyruvate,Gly,-,-	-1.62355	0.079162
PM09	A01	1% NaCl	osmotic sensitivity, NaCl	-1.08894	0.0163296
PM09	A02	2% NaCl	osmotic sensitivity, NaCl	-1.06264	0.0206418
PM09	A03	3% NaCl	osmotic sensitivity, NaCl	-1.05403	0.070546
PM09	A04	4% NaCl	osmotic sensitivity, NaCl	-1.06372	0.135249
PM09	A05	5% NaCl	osmotic sensitivity, NaCl	-1.51936	0.012175
PM09	A06	5.5% NaCl	osmotic sensitivity, NaCl	-1.23644	0.0889576
PM09	A07	6% NaCl	osmotic sensitivity, NaCl	-2.6056	0.00113412
PM09	A08	6.5% NaCl	osmotic sensitivity, NaCl	-1.88713	0.0188292
PM09	A09	7% NaCl	osmotic sensitivity, NaCl	-1.99768	0.034042
PM09	A10	8% NaCl	osmotic sensitivity, NaCl	-2.23472	0.0195093
PM09	A11	9% NaCl	osmotic sensitivity, NaCl	-2.08047	0.076634
PM09	A12	10% NaCl	osmotic sensitivity, NaCl	-1.63485	0.242919
PM09	B01	6% NaCl	osmotic sensitivity, NaCl control	-1.58596	0.0246492
PM09	B02	6% NaCl + Betaine	osmolyte, betaine	-1.93949	0.00134217
PM09	B03	6% NaCl + N-N Dimethyl glycine	osmolyte, dimethylglycine	-1.21386	0.108902
PM09	B04	6% NaCl + Sarcosine	osmolyte, sarcosine	-1.16153	0.269674
PM09	B05	6% NaCl + Dimethyl sulphonyl propionate	osmolyte, dimethyl sulphonyl propionate	-1.87057	0.0236532
PM09	B06	6% NaCl + MOPS	osmolyte, MOPS	1.21012	0.308662
PM09	B07	6% NaCl + Ectoine	osmolyte, ectoine	-1.18823	0.295666
PM09	B08	6% NaCl + Choline	osmolyte, choline	1.09387	0.537152
PM09	B09	6% NaCl + Phosphorylcholine	osmolyte, phosphorylcholine	-1.13245	0.357173
PM09	B10	6% NaCl + Creatine	osmolyte, creatine	-1.62711	0.0612763
PM09	B11	6% NaCl + Creatinine	osmolyte, creatinine	-1.42963	0.224588
PM09	B12	6% NaCl + L-Carnitine	osmolyte, carnitine	-1.58423	0.0144289
PM09	C01	6% NaCl + KCl	osmolyte, KCl	-1.40009	0.0283583
PM09	C02	6% NaCl + L-Proline	osmolyte, proline	-1.83083	0.0165011
PM09	C03	6% NaCl + N-Acetyl-L-glutamine	osmolyte, acetyl glutamine	1.23973	0.0861674
PM09	C04	6% NaCl + ?-Glutamic acid	osmolyte, b-glutamate	-1.04477	0.604368
PM09	C05	6% NaCl + Amino-N-butyric acid	osmolyte, g-amino butyric acid	1.29629	0.116067
PM09	C06	6% NaCl + Glutathione	osmolyte, glutathione	1.34146	0.0449532
PM09	C07	6% NaCl + Glycerol	osmolyte, glycerol	-1.01621	0.862183
PM09	C08	6% NaCl + Trehalose	osmolyte, trehalose	1.26693	0.260718
PM09	C09	6% NaCl + Trimethylamine-N-oxide	osmolyte, trimethylamine-N-oxide	-1.05729	0.614574
PM09	C10	6% NaCl + Trimethylamine	osmolyte, trimethylamine	1.34859	0.104862
PM09	C11	6% NaCl + Octopine	osmolyte, octopine	-1.3561	0.145317
PM09	C12	6% NaCl + Trigonelline	osmolyte, trigonelline	-2.38017	0.0311324
PM09	D01	3% Potassium Chloride	osmotic sensitivity, KCl	-1.041	0.0139743
PM09	D02	4% Potassium Chloride	osmotic sensitivity, KCl	-1.03476	0.05885
PM09	D03	5% Potassium Chloride	osmotic sensitivity, KCl	-1.00527	0.761753
PM09	D04	6% Potassium Chloride	osmotic sensitivity, KCl	1.1964	0.005352
PM09	D05	2% Sodium Sulfate	osmotic sensitivity, Na2SO4	-1.05719	0.0118225
PM09	D06	3% Sodium Sulfate	osmotic sensitivity, Na2SO4	-1.08889	0.00535766
PM09	D07	4% Sodium Sulfate	osmotic sensitivity, Na2SO4	-1.07356	0.00108282
PM09	D08	5% Sodium Sulfate	osmotic sensitivity, Na2SO4	-1.05109	0.00263647
PM09	D09	5% Ethylene Glycol	osmotic sensitivity, ethylene glycol	-1.03155	0.196776
PM09	D10	10% Ethylene Glycol	osmotic sensitivity, ethylene glycol	-1.05686	0.0451749
PM09	D11	15% Ethylene Glycol	osmotic sensitivity, ethylene glycol	-1.0552	0.0756043
PM09	D12	20% Ethylene Glycol	osmotic sensitivity, ethylene glycol	-1.09129	0.0293077
PM09	E01	1% Sodium Formate	osmotic sensitivity, sodium formate	-1.08683	0.0469724
PM09	E02	2% Sodium Formate	osmotic sensitivity, sodium formate	-1.12165	0.0135786
PM09	E03	3% Sodium Formate	osmotic sensitivity, sodium formate	-1.2324	0.0019839
PM09	E04	4% Sodium Formate	osmotic sensitivity, sodium formate	-2.32739	0.031942
PM09	E05	5% Sodium Formate	osmotic sensitivity, sodium formate	-1.62766	0.196004
PM09	E06	6% Sodium Formate	osmotic sensitivity, sodium formate	-1.68356	0.0593808
PM09	E07	2% Urea	osmotic sensitivity, urea	1.04436	0.245793
PM09	E08	3% Urea	osmotic sensitivity, urea	-1.01261	0.576808
PM09	E09	4% Urea	osmotic sensitivity, urea	2.60781	0.232794
PM09	E10	5% Urea	osmotic sensitivity, urea	-1.23601	0.0504102
PM09	E11	6% Urea	osmotic sensitivity, urea	-1.22928	0.031691
PM09	E12	7% Urea	osmotic sensitivity, urea	-1.21014	0.0191628
PM09	F01	1% Sodium Lactate	osmotic sensitivity, sodium lactate	-1.19982	0.000794884
PM09	F02	2% Sodium Lactate	osmotic sensitivity, sodium lactate	-3.52395	0.01575
PM09	F03	3% Sodium Lactate	osmotic sensitivity, sodium lactate	-1.4388	0.218701
PM09	F04	4% Sodium Lactate	osmotic sensitivity, sodium lactate	-1.12526	0.23213
PM09	F05	5% Sodium Lactate	osmotic sensitivity, sodium lactate	-1.30626	0.0639092
PM09	F06	6% Sodium Lactate	osmotic sensitivity, sodium lactate	-1.78409	0.178138
PM09	F07	7% Sodium Lactate	osmotic sensitivity, sodium lactate	-1.41647	0.0696542
PM09	F08	8% Sodium Lactate	osmotic sensitivity, sodium lactate	-1.92057	0.265189
PM09	F09	9% Sodium Lactate	osmotic sensitivity, sodium lactate	-1.19022	0.0732668
PM09	F10	10% Sodium Lactate	osmotic sensitivity, sodium lactate	-1.21613	0.0724626
PM09	F11	11% Sodium Lactate	osmotic sensitivity, sodium lactate	-1.23921	0.159132
PM09	F12	12% Sodium Lactate	osmotic sensitivity, sodium lactate	-1.64306	0.142336
PM09	G01	20mM Sodium Phosphate pH 7	toxicity, phosphate	-1.05765	0.130922
PM09	G02	50mM Sodium Phosphate pH 7	toxicity, phosphate	-1.07014	0.0658916
PM09	G03	100mM Sodium Phosphate pH 7	toxicity, phosphate	-1.0693	0.108247
PM09	G04	200mM Sodium Phosphate pH 7	toxicity, phosphate	-1.08448	0.0141162
PM09	G05	20mM Sodium Benzoate pH 5.2	toxicity, benzoate	-1.22493	0.0253932
PM09	G06	50mM Sodium Benzoate pH 5.2	toxicity, benzoate	-2.50505	1.65523e-06
PM09	G07	100mM Sodium Benzoate pH 5.2	toxicity, benzoate	-1.35173	0.0400245
PM09	G08	200mM Sodium Benzoate pH 5.2	toxicity, benzoate	-1.6098	0.0565689
PM09	G09	10mM Ammonium Sulfate pH 8	toxicity, ammonia	-1.02736	0.25128
PM09	G10	20mM Ammonium Sulfate pH 8	toxicity, ammonia	-1.04869	0.0730624
PM09	G11	50mM Ammonium Sulfate pH 8	toxicity, ammonia	-1.0396	0.145819
PM09	G12	100mM Ammonium Sulfate pH 8	toxicity, ammonia	-1.11692	0.00993772
PM09	H01	10mM Sodium Nitrate	toxicity, nitrate	-1.08453	0.0115296
PM09	H02	20mM Sodium Nitrate	toxicity, nitrate	-1.15189	0.000295214
PM09	H03	40mM Sodium Nitrate	toxicity, nitrate	-1.06681	0.459339
PM09	H04	60mM Sodium Nitrate	toxicity, nitrate	-1.30036	0.03726
PM09	H05	80mM Sodium Nitrate	toxicity, nitrate	-1.31578	0.0405837
PM09	H06	100mM Sodium Nitrate	toxicity, nitrate	-1.32909	0.035178
PM09	H07	10mM Sodium Nitrite	toxicity, nitrite	-1.03135	0.229812
PM09	H08	20mM Sodium Nitrite	toxicity, nitrite	-1.0697	0.113626
PM09	H09	40mM Sodium Nitrite	toxicity, nitrite	-1.06218	0.261704
PM09	H10	60mM Sodium Nitrite	toxicity, nitrite	-1.11676	0.0536408
PM09	H11	80mM Sodium Nitrite	toxicity, nitrite	-1.1502	0.0220385
PM09	H12	100mM Sodium Nitrite	toxicity, nitrite	-1.06678	0.136602
PM10	A01	pH 3.5	pH, growth at 3.5	1.20267	0.00501434
PM10	A02	pH 4	pH, growth at 4	1.16101	0.0115738
PM10	A03	pH 4.5	pH, growth at 4.5	-1.38681	0.66873
PM10	A04	pH 5	pH, growth at 5	-1.32948	0.140148
PM10	A05	pH 5.5	pH, growth at 5.5	-1.12002	0.0679706
PM10	A06	pH 6	pH, growth at 6	-1.10215	0.00409712
PM10	A07	pH 7	pH, growth at 7	-1.05111	0.132347
PM10	A08	pH 8	pH, growth at 8	-1.08382	0.0351784
PM10	A09	pH 8.5	pH, growth at 8.5	-1.06226	0.09838
PM10	A10	pH 9	pH, growth at 9	-1.08103	0.123167
PM10	A11	pH 9.5	pH, growth at 9.5	-1.0673	0.161381
PM10	A12	pH 10	pH, growth at 10	-1.07856	0.0718289
PM10	B01	pH 4.5	pH, decarboxylase control	-2.13791	0.00187583
PM10	B02	pH 4.5 + L-Alanine	pH, decarboxylase	-2.01237	0.00387147
PM10	B03	pH 4.5 + L-Arginine	pH, decarboxylase	-1.25937	0.297576
PM10	B04	pH 4.5 + L-Asparagine	pH, decarboxylase	-1.8186	0.00726909
PM10	B05	pH 4.5 + L-Aspartic Acid	pH, decarboxylase	-1.56254	0.325507
PM10	B06	pH 4.5 + L-Glutamic Acid	pH, decarboxylase	-1.76773	0.168753
PM10	B07	pH 4.5 + L-Glutamine	pH, decarboxylase	-1.56333	0.0208035
PM10	B08	pH 4.5 + Glycine	pH, decarboxylase	-1.38311	0.275578
PM10	B09	pH 4.5 + L-Histidine	pH, decarboxylase	-1.76797	0.102266
PM10	B10	pH 4.5 + L-Isoleucine	pH, decarboxylase	1.01947	0.909753
PM10	B11	pH 4.5 + L-Leucine	pH, decarboxylase	-1.17881	0.289052
PM10	B12	pH 4.5 + L-Lysine	pH, decarboxylase	-1.11457	0.402772
PM10	C01	pH 4.5 + L-Methionine	pH, decarboxylase	-1.02369	0.304117
PM10	C02	pH 4.5 + L-Phenylalanine	pH, decarboxylase	-1.17581	0.482478
PM10	C03	pH 4.5 + L-Proline	pH, decarboxylase	-1.59349	2.06198e-05
PM10	C04	pH 4.5 + L-Serine	pH, decarboxylase	-1.66043	0.00950815
PM10	C05	pH 4.5 + L-Threonine	pH, decarboxylase	-1.7117	0.0240414
PM10	C06	pH 4.5 + L-Tryptophan	pH, decarboxylase	1.10139	0.0634309
PM10	C07	pH 4.5 + L-Tyrosine	pH, decarboxylase	-1.30652	0.426047
PM10	C08	pH 4.5 + L-Valine	pH, decarboxylase	-1.5521	0.0273274
PM10	C09	pH 4.5 + Hydroxy-L-Proline	pH, decarboxylase	-1.63829	0.00968651
PM10	C10	pH 4.5 + L-Ornithine	pH, decarboxylase	-1.05955	0.391038
PM10	C11	pH 4.5 + L-Homoarginine	pH, decarboxylase	-1.97113	0.00372361
PM10	C12	pH 4.5 + L-Homoserine	pH, decarboxylase	-2.07221	0.013734
PM10	D01	pH 4.5 + Anthranilic acid	pH, decarboxylase	1.20935	0.00497482
PM10	D02	pH 4.5 + L-Norleucine	pH, decarboxylase	1.10146	0.269116
PM10	D03	pH 4.5 + L-Norvaline	pH, decarboxylase	-1.50789	0.000230707
PM10	D04	pH 4.5 + a- Amino-N-butyric acid	pH, decarboxylase	-1.46816	0.00180715
PM10	D05	pH 4.5 + a-Amino Malonate	pH, decarboxylase	1.09474	0.210186
PM10	D06	pH 4.5 + b-Hydroxy Glutamate	pH, decarboxylase	-1.54381	0.000678872
PM10	D07	pH 4.5 + g-Hydroxy Glutamate	pH, decarboxylase	-1.17368	0.388395
PM10	D08	pH 4.5 + 5-HydroxyLysine	pH, decarboxylase	-1.20792	0.463489
PM10	D09	pH 4.5 + 5-HydroxyTryptophan	pH, decarboxylase	1.05332	0.337021
PM10	D10	pH 4.5 + D,L Diamino-Pimelic acid	pH, decarboxylase	-1.47348	0.0044304
PM10	D11	pH 4.5 + Trimethylamine-N-oxide	pH, decarboxylase	-1.98639	0.00394711
PM10	D12	pH 4.5 + Urea	pH, decarboxylase	-2.46857	0.000368535
PM10	E01	pH 9.5	pH, deaminase control	-1.09112	0.0155461
PM10	E02	pH 9.5 + L-Alanine	pH, deaminase	1.02199	0.487699
PM10	E03	pH 9.5 + L-Arginine	pH, deaminase	1.05158	0.184167
PM10	E04	pH 9.5 + L-Asparagine	pH, deaminase	1.04136	0.189777
PM10	E05	pH 9.5 + L-Aspartic Acid	pH, deaminase	1.00909	0.872961
PM10	E06	pH 9.5 + L-Glutamic Acid	pH, deaminase	-1.00468	0.899553
PM10	E07	pH 9.5 + L-Glutamine	pH, deaminase	-1.03207	0.256373
PM10	E08	pH 9.5 + Glycine	pH, deaminase	1.0388	0.346942
PM10	E09	pH 9.5 + L-Histidine	pH, deaminase	1.01407	0.509668
PM10	E10	pH 9.5 + L-Isoleucine	pH, deaminase	1.02911	0.469735
PM10	E11	pH 9.5 + L-Leucine	pH, deaminase	1.05792	0.148281
PM10	E12	pH 9.5 + L-Lysine	pH, deaminase	-1.02127	0.54691
PM10	F01	pH 9.5 + L-Methionine	pH, deaminase	-1.01296	0.753801
PM10	F02	pH 9.5 + L-Phenylalanine	pH, deaminase	1.11147	0.1173
PM10	F03	pH 9.5 + L-Proline	pH, deaminase	-1.03312	0.166673
PM10	F04	pH 9.5 + L-Serine	pH, deaminase	1.05812	0.0686332
PM10	F05	pH 9.5 + L-Threonine	pH, deaminase	1.02596	0.626531
PM10	F06	pH 9.5 + L-Tryptophan	pH, deaminase	1.00711	0.939713
PM10	F07	pH 9.5 + L-Tyrosine	pH, deaminase	-1.17007	0.336389
PM10	F08	pH 9.5 + L-Valine	pH, deaminase	1.03667	0.339707
PM10	F09	pH 9.5 + Hydroxy-L-Proline	pH, deaminase	1.0271	0.507972
PM10	F10	pH 9.5 + L-Ornithine	pH, deaminase	1.06308	0.0286204
PM10	F11	pH 9.5 + L-Homoarginine	pH, deaminase	1.03605	0.458503
PM10	F12	pH 9.5 + L-Homoserine	pH, deaminase	1.06975	0.0741311
PM10	G01	pH 9.5 + Anthranilic acid	pH, deaminase	-1.08836	0.0284096
PM10	G02	pH 9.5 + L-Norleucine	pH, deaminase	1.1531	0.173247
PM10	G03	pH 9.5 + L-Norvaline	pH, deaminase	1.01477	0.755622
PM10	G04	pH 9.5 + Agmatine	pH, deaminase	1.16003	0.210231
PM10	G05	pH 9.5 + Cadaverine	pH, deaminase	-1.06733	0.666569
PM10	G06	pH 9.5 + Putrescine	pH, deaminase	-1.02553	0.560335
PM10	G07	pH 9.5 + Histamine	pH, deaminase	1.06357	0.039416
PM10	G08	pH 9.5 + Phenylethylamine	pH, deaminase	1.46358	0.238222
PM10	G09	pH 9.5 + Tyramine	pH, deaminase	-1.53439	0.0169978
PM10	G10	pH 9.5 + Tryptamine	pH, deaminase	-1.04845	0.162501
PM10	G11	pH 9.5 + Trimethylamine-N-oxide	pH, deaminase	-1.17548	0.0274177
PM10	G12	pH 9.5 + Urea	pH, deaminase	-1.06041	0.0356022
PM10	H01	X-Caprylate	caprylate esterase	-1.11865	0.00228588
PM10	H02	X-alpha-D-Glucoside	alpha-D-glucosidase	-1.08384	0.0304157
PM10	H03	X-beta-D-Glucoside	beta-D-glucosidase	-1.06441	0.0212832
PM10	H04	X-alpha-D-Galactoside	alpha-D-galactosidase	-1.04278	0.0882121
PM10	H05	X-beta-D-Galactoside	beta-D-galactosidase	-1.03391	0.110867
PM10	H06	X-alpha-D-Glucuronide	alpha-D-glucuronidase	-1.0982	0.00715616
PM10	H07	X-beta-D-Glucuronide	beta-D-glucuronidase	-1.03117	0.0432791
PM10	H08	X-beta-D-Glucosaminide	beta-D-glucosaminidase	-1.10786	0.00307452
PM10	H09	X-beta-D-Galactosaminide	beta-D-galactosaminidase	-1.10994	0.00353062
PM10	H10	X-alpha-D-Mannoside	alpha-D-mannosidase	-1.06418	0.0076409
PM10	H11	X-PO4	aryl phosphatase	-1.08981	0.00090651
PM10	H12	X-SO4	aryl sulfatase	-1.13439	0.000205322
PM11	A01	Amikacin	protein synthesis; 30S ribosomal subunit; aminoglycoside	-1.0811	0.00205952
PM11	A02	Amikacin	protein synthesis; 30S ribosomal subunit; aminoglycoside	-1.04281	0.0461087
PM11	A03	Amikacin	protein synthesis; 30S ribosomal subunit; aminoglycoside	-1.04794	0.00328407
PM11	A04	Amikacin	protein synthesis; 30S ribosomal subunit; aminoglycoside	-1.12221	0.0503425
PM11	A05	Chlortetracycline	protein synthesis; 30S ribosomal subunit; tetracycline	1.00055	0.96542
PM11	A06	Chlortetracycline	protein synthesis; 30S ribosomal subunit; tetracycline	1.33389	0.0571454
PM11	A07	Chlortetracycline	protein synthesis; 30S ribosomal subunit; tetracycline	3.04899	0.00835345
PM11	A08	Chlortetracycline	protein synthesis; 30S ribosomal subunit; tetracycline	11.0381	4.02632e-06
PM11	A09	Lincomycin	protein synthesis; lincosamide	-1.03398	0.000764159
PM11	A10	Lincomycin	protein synthesis; lincosamide	-1.03217	0.0796953
PM11	A11	Lincomycin	protein synthesis; lincosamide	-1.05296	0.0173549
PM11	A12	Lincomycin	protein synthesis; lincosamide	-1.07042	0.633422
PM11	B01	Amoxicillin	wall; lactam	-1.08697	0.00143873
PM11	B02	Amoxicillin	wall; lactam	-1.05889	0.0133276
PM11	B03	Amoxicillin	wall; lactam	-1.0686	0.00424844
PM11	B04	Amoxicillin	wall; lactam	-1.04423	0.0541134
PM11	B05	Cloxacillin	wall; lactam	-1.06464	0.0437772
PM11	B06	Cloxacillin	wall; lactam	-1.05566	0.0560239
PM11	B07	Cloxacillin	wall; lactam	1.23387	0.00759452
PM11	B08	Cloxacillin	wall; lactam	11.9209	1.61054e-06
PM11	B09	Lomefloxacin	DNA unwinding; gyrase (GN); topoisomerase (GP); fluoroquinolone	-1.0524	0.0323558
PM11	B10	Lomefloxacin	DNA unwinding; gyrase (GN); topoisomerase (GP); fluoroquinolone	-1.04526	0.0791912
PM11	B11	Lomefloxacin	DNA unwinding; gyrase (GN); topoisomerase (GP); fluoroquinolone	-1.0507	0.0442968
PM11	B12	Lomefloxacin	DNA unwinding; gyrase (GN); topoisomerase (GP); fluoroquinolone	1.75919	0.0928124
PM11	C01	Bleomycin	DNA synthesis; polymerase inhibitor	-1.02185	0.711303
PM11	C02	Bleomycin	DNA synthesis; polymerase inhibitor	-1.06676	0.00859784
PM11	C03	Bleomycin	DNA synthesis; polymerase inhibitor	-1.06441	0.00143772
PM11	C04	Bleomycin	DNA synthesis; polymerase inhibitor	1.00579	0.787764
PM11	C05	Colistin	membrane; transport	-1.05925	0.018274
PM11	C06	Colistin	membrane; transport	-3.05336	0.106902
PM11	C07	Colistin	membrane; transport	-1.03268	0.809743
PM11	C08	Colistin	membrane; transport	-1.03699	0.866518
PM11	C09	Minocycline	protein synthesis; 30S ribosomal subunit; tetracycline	1.10445	0.0383714
PM11	C10	Minocycline	protein synthesis; 30S ribosomal subunit; tetracycline	5.62868	1.97633e-05
PM11	C11	Minocycline	protein synthesis; 30S ribosomal subunit; tetracycline	-1.01492	0.883623
PM11	C12	Minocycline	protein synthesis; 30S ribosomal subunit; tetracycline	-1.05773	0.446952
PM11	D01	Capreomycin	protein synthesis	-1.07538	0.0379443
PM11	D02	Capreomycin	protein synthesis	-1.07224	0.01336
PM11	D03	Capreomycin	protein synthesis	-1.09334	0.00568869
PM11	D04	Capreomycin	protein synthesis	-1.16639	0.0311392
PM11	D05	Demeclocyline	protein synthesis; 30S ribosomal subunit; tetracycline	-1.0245	0.18967
PM11	D06	Demeclocyline	protein synthesis; 30S ribosomal subunit; tetracycline	1.19509	0.00224804
PM11	D07	Demeclocyline	protein synthesis; 30S ribosomal subunit; tetracycline	10.2848	6.93032e-06
PM11	D08	Demeclocyline	protein synthesis; 30S ribosomal subunit; tetracycline	10.4919	2.50693e-06
PM11	D09	Nafcillin	wall; lactam	-1.05648	0.0429607
PM11	D10	Nafcillin	wall; lactam	-1.06471	0.0381785
PM11	D11	Nafcillin	wall; lactam	1.01977	0.299003
PM11	D12	Nafcillin	wall; lactam	7.24977	6.64396e-05
PM11	E01	Cefazolin	wall; cephalosporin first generation	-1.08884	0.0262263
PM11	E02	Cefazolin	wall; cephalosporin first generation	-1.07004	0.0327679
PM11	E03	Cefazolin	wall; cephalosporin first generation	-1.0333	0.321795
PM11	E04	Cefazolin	wall; cephalosporin first generation	3.70689	0.0102576
PM11	E05	Enoxacin	DNA unwinding; gyrase (GN); topoisomerase (GP); fluoroquinolone	-1.04399	0.0622368
PM11	E06	Enoxacin	DNA unwinding; gyrase (GN); topoisomerase (GP); fluoroquinolone	-1.04474	0.0895839
PM11	E07	Enoxacin	DNA unwinding; gyrase (GN); topoisomerase (GP); fluoroquinolone	-1.05227	0.116491
PM11	E08	Enoxacin	DNA unwinding; gyrase (GN); topoisomerase (GP); fluoroquinolone	1.63974	0.462413
PM11	E09	Nalidixic acid	DNA unwinding; gyrase (GN); topoisomerase (GP); quinolone	-1.05772	0.0212532
PM11	E10	Nalidixic acid	DNA unwinding; gyrase (GN); topoisomerase (GP); quinolone	-1.05532	0.0705816
PM11	E11	Nalidixic acid	DNA unwinding; gyrase (GN); topoisomerase (GP); quinolone	-1.07149	0.0559605
PM11	E12	Nalidixic acid	DNA unwinding; gyrase (GN); topoisomerase (GP); quinolone	-1.38089	0.00267987
PM11	F01	Chloramphenicol	protein synthesis	-1.10142	0.0199836
PM11	F02	Chloramphenicol	protein synthesis	-1.03787	0.225607
PM11	F03	Chloramphenicol	protein synthesis	-1.30299	0.140841
PM11	F04	Chloramphenicol	protein synthesis	-1.08256	0.368492
PM11	F05	Erythromycin	protein synthesis; 50S ribosomal subunit; macrolide	-1.03838	0.172551
PM11	F06	Erythromycin	protein synthesis; 50S ribosomal subunit; macrolide	-1.02219	0.115845
PM11	F07	Erythromycin	protein synthesis; 50S ribosomal subunit; macrolide	1.02449	0.37577
PM11	F08	Erythromycin	protein synthesis; 50S ribosomal subunit; macrolide	1.4378	0.000703067
PM11	F09	Neomycin	protein synthesis; 30S ribosomal subunit; aminoglycoside	-1.04788	0.119086
PM11	F10	Neomycin	protein synthesis; 30S ribosomal subunit; aminoglycoside	-1.04809	0.0121453
PM11	F11	Neomycin	protein synthesis; 30S ribosomal subunit; aminoglycoside	-1.82466	0.166655
PM11	F12	Neomycin	protein synthesis; 30S ribosomal subunit; aminoglycoside	-5.18275	0.00756588
PM11	G01	Ceftriaxone	wall; cephalosporin third generation	-1.08464	0.0255329
PM11	G02	Ceftriaxone	wall; cephalosporin third generation	-1.05915	0.0682981
PM11	G03	Ceftriaxone	wall; cephalosporin third generation	1.82221	0.00330837
PM11	G04	Ceftriaxone	wall; cephalosporin third generation	8.11327	4.7125e-06
PM11	G05	Gentamicin	protein synthesis; 30S ribosomal subunit; aminoglycoside	-1.07838	0.0888669
PM11	G06	Gentamicin	protein synthesis; 30S ribosomal subunit; aminoglycoside	-1.04744	0.0198606
PM11	G07	Gentamicin	protein synthesis; 30S ribosomal subunit; aminoglycoside	-1.05217	0.112878
PM11	G08	Gentamicin	protein synthesis; 30S ribosomal subunit; aminoglycoside	-1.03541	0.0942563
PM11	G09	Potassium tellurite	toxic anion	-1.07789	0.00236325
PM11	G10	Potassium tellurite	toxic anion	-1.08723	0.0191442
PM11	G11	Potassium tellurite	toxic anion	-1.15721	0.000522708
PM11	G12	Potassium tellurite	toxic anion	-1.21634	0.00141528
PM11	H01	Cephalothin	wall; cephalosporin first generation	-1.10914	0.0119276
PM11	H02	Cephalothin	wall; cephalosporin first generation	-1.09361	0.0384761
PM11	H03	Cephalothin	wall; cephalosporin first generation	1.00272	0.910712
PM11	H04	Cephalothin	wall; cephalosporin first generation	2.46753	0.143523
PM11	H05	Kanamycin	protein synthesis; 30S ribosomal subunit; aminoglycoside	-1.08528	0.0337604
PM11	H06	Kanamycin	protein synthesis; 30S ribosomal subunit; aminoglycoside	-1.07101	0.0442693
PM11	H07	Kanamycin	protein synthesis; 30S ribosomal subunit; aminoglycoside	-1.06646	0.022839
PM11	H08	Kanamycin	protein synthesis; 30S ribosomal subunit; aminoglycoside	-1.11526	0.0937672
PM11	H09	Ofloxacin	DNA unwinding; gyrase (GN); topoisomerase (GP); fluoroquinolone	-1.06275	0.0256462
PM11	H10	Ofloxacin	DNA unwinding; gyrase (GN); topoisomerase (GP); fluoroquinolone	-1.06298	0.0497682
PM11	H11	Ofloxacin	DNA unwinding; gyrase (GN); topoisomerase (GP); fluoroquinolone	-1.07851	0.0400497
PM11	H12	Ofloxacin	DNA unwinding; gyrase (GN); topoisomerase (GP); fluoroquinolone	1.0209	0.555887
PM12	A01	Penicillin G	wall, lactam	-1.0535	0.0166731
PM12	A02	Penicillin G	wall, lactam	-1.0355	0.0049324
PM12	A03	Penicillin G	wall, lactam	-1.03597	0.0936844
PM12	A04	Penicillin G	wall, lactam	-1.02662	0.0227116
PM12	A05	Tetracycline	protein synthesis, 30S ribosomal subunit, tetracycline	-1.03168	0.211602
PM12	A06	Tetracycline	protein synthesis, 30S ribosomal subunit, tetracycline	1.1182	0.00774324
PM12	A07	Tetracycline	protein synthesis, 30S ribosomal subunit, tetracycline	2.16101	0.00362116
PM12	A08	Tetracycline	protein synthesis, 30S ribosomal subunit, tetracycline	7.50455	0.000234823
PM12	A09	Carbenicillin	wall, lactam	-1.05762	0.0724554
PM12	A10	Carbenicillin	wall, lactam	-1.06254	0.0601815
PM12	A11	Carbenicillin	wall, lactam	-1.0465	0.151951
PM12	A12	Carbenicillin	wall, lactam	-1.06102	0.00727422
PM12	B01	Oxacillin	wall, lactam	-1.04473	0.0342292
PM12	B02	Oxacillin	wall, lactam	-1.04265	0.00928187
PM12	B03	Oxacillin	wall, lactam	-1.02769	0.23723
PM12	B04	Oxacillin	wall, lactam	2.78822	0.121899
PM12	B05	Penimepicycline	protein synthesis, 30S ribosomal subunit, tetracycline	1.05362	0.0529169
PM12	B06	Penimepicycline	protein synthesis, 30S ribosomal subunit, tetracycline	1.72639	8.60535e-05
PM12	B07	Penimepicycline	protein synthesis, 30S ribosomal subunit, tetracycline	9.77388	3.58527e-05
PM12	B08	Penimepicycline	protein synthesis, 30S ribosomal subunit, tetracycline	11.1696	0.000313417
PM12	B09	Polymyxin B	membrane, disorganize structure	-1.06435	0.0472962
PM12	B10	Polymyxin B	membrane, disorganize structure	-1.06046	0.0852213
PM12	B11	Polymyxin B	membrane, disorganize structure	1.58415	0.29162
PM12	B12	Polymyxin B	membrane, disorganize structure	-1.03653	0.330541
PM12	C01	Paromomycin	protein synthesis, 30S ribosomal subunit, aminoglycoside	-1.04047	0.0171035
PM12	C02	Paromomycin	protein synthesis, 30S ribosomal subunit, aminoglycoside	-1.02883	0.0422396
PM12	C03	Paromomycin	protein synthesis, 30S ribosomal subunit, aminoglycoside	-1.04805	0.0661702
PM12	C04	Paromomycin	protein synthesis, 30S ribosomal subunit, aminoglycoside	-7.05158	0.0422749
PM12	C05	Vancomycin	wall	-1.06069	0.0395548
PM12	C06	Vancomycin	wall	-1.04324	0.0240257
PM12	C07	Vancomycin	wall	-1.02839	0.247458
PM12	C08	Vancomycin	wall	-1.17813	0.216715
PM12	C09	D,L-Serine hydroxamate	tRNA synthetase	-1.02995	0.150639
PM12	C10	D,L-Serine hydroxamate	tRNA synthetase	1.11201	0.134476
PM12	C11	D,L-Serine hydroxamate	tRNA synthetase	1.01875	0.481851
PM12	C12	D,L-Serine hydroxamate	tRNA synthetase	-1.94399	0.0154424
PM12	D01	Sisomicin	protein synthesis, 30S ribosomal subunit, aminoglycoside	-1.04587	0.0254505
PM12	D02	Sisomicin	protein synthesis, 30S ribosomal subunit, aminoglycoside	-1.0323	0.000306493
PM12	D03	Sisomicin	protein synthesis, 30S ribosomal subunit, aminoglycoside	-1.02425	0.0988717
PM12	D04	Sisomicin	protein synthesis, 30S ribosomal subunit, aminoglycoside	-1.43841	0.481302
PM12	D05	Sulfamethazine	folate synthesis, PABA analog	-1.04755	0.0752647
PM12	D06	Sulfamethazine	folate synthesis, PABA analog	-1.0384	0.0820771
PM12	D07	Sulfamethazine	folate synthesis, PABA analog	-1.03224	0.149252
PM12	D08	Sulfamethazine	folate synthesis, PABA analog	-1.05197	0.0403089
PM12	D09	Novobiocin	DNA unwinding, gyrase (GN), topoisomerase (GP), quinolone	-1.23597	0.0288998
PM12	D10	Novobiocin	DNA unwinding, gyrase (GN), topoisomerase (GP), quinolone	-1.27474	0.189904
PM12	D11	Novobiocin	DNA unwinding, gyrase (GN), topoisomerase (GP), quinolone	1.09441	0.154678
PM12	D12	Novobiocin	DNA unwinding, gyrase (GN), topoisomerase (GP), quinolone	-1.18689	0.0185917
PM12	E01	2,4-Diamino-6,7-diisopropylpteridine	dihydrofolate reductase inhibitor	-1.05551	0.0342351
PM12	E02	2,4-Diamino-6,7-diisopropylpteridine	dihydrofolate reductase inhibitor	-1.01604	0.160696
PM12	E03	2,4-Diamino-6,7-diisopropylpteridine	dihydrofolate reductase inhibitor	-1.02002	0.260882
PM12	E04	2,4-Diamino-6,7-diisopropylpteridine	dihydrofolate reductase inhibitor	1.00617	0.439553
PM12	E05	Sulfadiazine	folate synthesis, PABA analog	-1.0521	0.0843774
PM12	E06	Sulfadiazine	folate synthesis, PABA analog	-1.03814	0.114946
PM12	E07	Sulfadiazine	folate synthesis, PABA analog	-1.0195	0.0183389
PM12	E08	Sulfadiazine	folate synthesis, PABA analog	-1.05711	0.00053677
PM12	E09	Benzethonium chloride	membrane, detergent, cationic	-1.07787	0.0322993
PM12	E10	Benzethonium chloride	membrane, detergent, cationic	-1.15878	0.0162455
PM12	E11	Benzethonium chloride	membrane, detergent, cationic	-1.10083	0.258629
PM12	E12	Benzethonium chloride	membrane, detergent, cationic	-1.02535	0.776273
PM12	F01	Tobramycin	protein synthesis, 30S ribosomal subunit, aminoglycoside	-1.07016	0.0397272
PM12	F02	Tobramycin	protein synthesis, 30S ribosomal subunit, aminoglycoside	-1.04445	0.0873966
PM12	F03	Tobramycin	protein synthesis, 30S ribosomal subunit, aminoglycoside	-1.07427	0.00265644
PM12	F04	Tobramycin	protein synthesis, 30S ribosomal subunit, aminoglycoside	1.07818	0.419799
PM12	F05	Sulfathiazole	folate synthesis, PABA analog	-1.05599	0.00664299
PM12	F06	Sulfathiazole	folate synthesis, PABA analog	-1.05596	0.102685
PM12	F07	Sulfathiazole	folate synthesis, PABA analog	-1.06351	0.0188123
PM12	F08	Sulfathiazole	folate synthesis, PABA analog	-1.06747	0.0351921
PM12	F09	5-Fluoroorotic acid	nucleic acid analog, pyrimidine	-1.07004	0.0618467
PM12	F10	5-Fluoroorotic acid	nucleic acid analog, pyrimidine	-1.10461	0.0412624
PM12	F11	5-Fluoroorotic acid	nucleic acid analog, pyrimidine	-1.09046	0.0375773
PM12	F12	5-Fluoroorotic acid	nucleic acid analog, pyrimidine	-1.09979	0.0033276
PM12	G01	Spectinomycin	protein synthesis, ribosome, aminoglycoside	-1.06206	0.0124947
PM12	G02	Spectinomycin	protein synthesis, ribosome, aminoglycoside	-1.04565	0.0265596
PM12	G03	Spectinomycin	protein synthesis, ribosome, aminoglycoside	-1.04424	0.0492328
PM12	G04	Spectinomycin	protein synthesis, ribosome, aminoglycoside	-1.06315	0.0687593
PM12	G05	Sulfamethoxazole	folate synthesis, PABA analog	-1.06079	0.0286408
PM12	G06	Sulfamethoxazole	folate synthesis, PABA analog	-1.05165	0.0522361
PM12	G07	Sulfamethoxazole	folate synthesis, PABA analog	-1.07217	0.0541384
PM12	G08	Sulfamethoxazole	folate synthesis, PABA analog	-1.06945	0.0674545
PM12	G09	L-Aspartic-b-hydroxamate	tRNA synthetase	-1.02469	0.160083
PM12	G10	L-Aspartic-b-hydroxamate	tRNA synthetase	-1.03756	0.0458458
PM12	G11	L-Aspartic-b-hydroxamate	tRNA synthetase	-1.02185	0.670433
PM12	G12	L-Aspartic-b-hydroxamate	tRNA synthetase	-2.07998	6.62628e-05
PM12	H01	Spiramycin	protein synthesis, 50S ribosomal subunit, macrolide	-1.09698	0.00715442
PM12	H02	Spiramycin	protein synthesis, 50S ribosomal subunit, macrolide	-1.04735	0.0673818
PM12	H03	Spiramycin	protein synthesis, 50S ribosomal subunit, macrolide	-1.00895	0.433929
PM12	H04	Spiramycin	protein synthesis, 50S ribosomal subunit, macrolide	1.10493	0.731456
PM12	H05	Rifampicin	RNA polymerase	-1.05699	0.000502591
PM12	H06	Rifampicin	RNA polymerase	-1.04829	0.00539108
PM12	H07	Rifampicin	RNA polymerase	1.10966	0.598445
PM12	H08	Rifampicin	RNA polymerase	1.11695	0.118915
PM12	H09	Dodecyltrimethyl ammonium bromide	membrane, detergent, cationic	-1.07617	0.00451458
PM12	H10	Dodecyltrimethyl ammonium bromide	membrane, detergent, cationic	-1.18917	0.0021146
PM12	H11	Dodecyltrimethyl ammonium bromide	membrane, detergent, cationic	-2.07418	0.426654
PM12	H12	Dodecyltrimethyl ammonium bromide	membrane, detergent, cationic	1.01709	0.538882
PM13	A01	Ampicillin	wall, lactam	-1.07593	0.00803982
PM13	A02	Ampicillin	wall, lactam	-1.03315	0.090262
PM13	A03	Ampicillin	wall, lactam	-1.0367	0.0571358
PM13	A04	Ampicillin	wall, lactam	-1.0199	0.11594
PM13	A05	Dequalinium	ion channal inhibitor, K+ (m)	1.90585	0.0181204
PM13	A06	Dequalinium	ion channal inhibitor, K+ (m)	-3.37588	0.188607
PM13	A07	Dequalinium	ion channal inhibitor, K+ (m)	1.02804	0.833429
PM13	A08	Dequalinium	ion channal inhibitor, K+ (m)	1.02711	0.825835
PM13	A09	Nickel chloride	toxic cation	-1.02348	0.121235
PM13	A10	Nickel chloride	toxic cation	1.00949	0.223072
PM13	A11	Nickel chloride	toxic cation	1.07254	0.638117
PM13	A12	Nickel chloride	toxic cation	-1.10482	0.242977
PM13	B01	Azlocillin	wall, lactam	-1.06867	0.00877884
PM13	B02	Azlocillin	wall, lactam	-1.04072	0.0351224
PM13	B03	Azlocillin	wall, lactam	-1.05404	0.0302379
PM13	B04	Azlocillin	wall, lactam	-1.03496	0.0694628
PM13	B05	2,2`-Dipyridyl	chelator, Fe++	2.64225	0.0022829
PM13	B06	2,2`-Dipyridyl	chelator, Fe++	1.20273	0.0788901
PM13	B07	2,2`-Dipyridyl	chelator, Fe++	1.06396	0.593193
PM13	B08	2,2`-Dipyridyl	chelator, Fe++	-1.04422	0.830732
PM13	B09	Oxolinic acid	DNA unwinding, gyrase (GN), topoisomerase (GP), quinolone	-1.03709	0.0612505
PM13	B10	Oxolinic acid	DNA unwinding, gyrase (GN), topoisomerase (GP), quinolone	-1.02485	0.143027
PM13	B11	Oxolinic acid	DNA unwinding, gyrase (GN), topoisomerase (GP), quinolone	-1.02063	0.190786
PM13	B12	Oxolinic acid	DNA unwinding, gyrase (GN), topoisomerase (GP), quinolone	-1.02705	0.0856753
PM13	C01	6-Mercaptopurine	nucleic acid analog, purine	1.07206	0.435778
PM13	C02	6-Mercaptopurine	nucleic acid analog, purine	-1.04069	0.62107
PM13	C03	6-Mercaptopurine	nucleic acid analog, purine	1.15022	0.538405
PM13	C04	6-Mercaptopurine	nucleic acid analog, purine	-1.05484	0.698042
PM13	C05	Doxycycline	protein synthesis, tetracycline	1.02004	0.309606
PM13	C06	Doxycycline	protein synthesis, tetracycline	1.35015	0.0119253
PM13	C07	Doxycycline	protein synthesis, tetracycline	10.2802	8.49987e-07
PM13	C08	Doxycycline	protein synthesis, tetracycline	8.79544	0.000116753
PM13	C09	Potassium chromate	toxic anion	1.01432	0.472855
PM13	C10	Potassium chromate	toxic anion	1.20961	0.54007
PM13	C11	Potassium chromate	toxic anion	-1.04122	0.331922
PM13	C12	Potassium chromate	toxic anion	-1.03394	0.465949
PM13	D01	Cefuroxime	wall, cephalosporin second generation	-1.05647	0.0226119
PM13	D02	Cefuroxime	wall, cephalosporin second generation	-1.05974	0.0458616
PM13	D03	Cefuroxime	wall, cephalosporin second generation	-1.02453	0.209032
PM13	D04	Cefuroxime	wall, cephalosporin second generation	11.6373	2.43615e-06
PM13	D05	5-Fluorouracil	nucleic acid analog, pyrimidine	-1.03435	0.102902
PM13	D06	5-Fluorouracil	nucleic acid analog, pyrimidine	-1.0322	0.102466
PM13	D07	5-Fluorouracil	nucleic acid analog, pyrimidine	-1.0291	0.161902
PM13	D08	5-Fluorouracil	nucleic acid analog, pyrimidine	-1.03924	0.287314
PM13	D09	Rolitetracycline	protein synthesis, 30S ribosomal subunit, tetracycline	-1.01387	0.394007
PM13	D10	Rolitetracycline	protein synthesis, 30S ribosomal subunit, tetracycline	1.11074	0.00696804
PM13	D11	Rolitetracycline	protein synthesis, 30S ribosomal subunit, tetracycline	2.22256	0.0151136
PM13	D12	Rolitetracycline	protein synthesis, 30S ribosomal subunit, tetracycline	5.25656	0.00019096
PM13	E01	Cytosine arabinoside	nucleic acid analog, pyrimidine	-1.05807	0.134111
PM13	E02	Cytosine arabinoside	nucleic acid analog, pyrimidine	-1.01157	0.675241
PM13	E03	Cytosine arabinoside	nucleic acid analog, pyrimidine	-1.00571	0.883232
PM13	E04	Cytosine arabinoside	nucleic acid analog, pyrimidine	1.12623	0.105824
PM13	E05	Geneticin (G418)	protein synthesis, aminoglycoside	-1.03861	0.0895994
PM13	E06	Geneticin (G418)	protein synthesis, aminoglycoside	-1.02381	0.106507
PM13	E07	Geneticin (G418)	protein synthesis, aminoglycoside	-1.02723	0.176841
PM13	E08	Geneticin (G418)	protein synthesis, aminoglycoside	-1.03454	0.169868
PM13	E09	Ruthenium red	respiration, mitochondrial Ca++ porter	-1.02998	0.00526464
PM13	E10	Ruthenium red	respiration, mitochondrial Ca++ porter	-1.03384	0.0190042
PM13	E11	Ruthenium red	respiration, mitochondrial Ca++ porter	-1.023	0.211888
PM13	E12	Ruthenium red	respiration, mitochondrial Ca++ porter	-1.01943	0.257859
PM13	F01	Cesium chloride	toxic cation	-1.07098	0.0927554
PM13	F02	Cesium chloride	toxic cation	-1.04601	0.119879
PM13	F03	Cesium chloride	toxic cation	-1.03343	0.108247
PM13	F04	Cesium chloride	toxic cation	-1.03441	0.0950587
PM13	F05	Glycine	wall	-1.04694	0.218835
PM13	F06	Glycine	wall	-1.03284	0.245584
PM13	F07	Glycine	wall	-1.0214	0.467947
PM13	F08	Glycine	wall	1.0146	0.0427734
PM13	F09	Thallium (I) acetate	toxic cation	-1.00492	0.778494
PM13	F10	Thallium (I) acetate	toxic cation	-1.00654	0.772337
PM13	F11	Thallium (I) acetate	toxic cation	1.15829	0.529925
PM13	F12	Thallium (I) acetate	toxic cation	-1.1506	0.070663
PM13	G01	Cobalt chloride	toxic cation	-1.12963	0.00701581
PM13	G02	Cobalt chloride	toxic cation	-1.49915	0.000712482
PM13	G03	Cobalt chloride	toxic cation	-2.43583	0.041635
PM13	G04	Cobalt chloride	toxic cation	1.13573	0.140658
PM13	G05	Manganese (II) chloride	toxic cation	-1.06169	0.0364981
PM13	G06	Manganese (II) chloride	toxic cation	-1.02819	0.169474
PM13	G07	Manganese (II) chloride	toxic cation	-1.09758	0.00259656
PM13	G08	Manganese (II) chloride	toxic cation	-1.23248	0.0235895
PM13	G09	Trifluoperazine	cell cycle modulation, DNA synthesis, Ca(2+)/calmodulin dependent protein phosphorylation and lipid	-1.0217	0.123854
PM13	G10	Trifluoperazine	cell cycle modulation, DNA synthesis, Ca(2+)/calmodulin dependent protein phosphorylation and lipid	-1.08966	0.00575889
PM13	G11	Trifluoperazine	cell cycle modulation, DNA synthesis, Ca(2+)/calmodulin dependent protein phosphorylation and lipid	-1.21656	0.0121481
PM13	G12	Trifluoperazine	cell cycle modulation, DNA synthesis, Ca(2+)/calmodulin dependent protein phosphorylation and lipid	-1.20763	0.000280204
PM13	H01	Cupric chloride	toxic cation	-1.04429	0.127208
PM13	H02	Cupric chloride	toxic cation	-1.07464	0.086293
PM13	H03	Cupric chloride	toxic cation	-1.13842	0.031377
PM13	H04	Cupric chloride	toxic cation	1.03022	0.654943
PM13	H05	Moxalactam	wall, lactam	-1.06352	0.0553597
PM13	H06	Moxalactam	wall, lactam	-1.05511	0.0319663
PM13	H07	Moxalactam	wall, lactam	-1.07523	0.0463203
PM13	H08	Moxalactam	wall, lactam	1.06998	0.136544
PM13	H09	Tylosin	protein synthesis, 50S ribosomal subunit, macrolide	-1.06841	0.0421857
PM13	H10	Tylosin	protein synthesis, 50S ribosomal subunit, macrolide	-1.07062	0.0249675
PM13	H11	Tylosin	protein synthesis, 50S ribosomal subunit, macrolide	-1.1285	0.00420572
PM13	H12	Tylosin	protein synthesis, 50S ribosomal subunit, macrolide	1.26437	0.00368148
PM14	A01	Acriflavine	DNA intercalator	-1.08039	0.01175
PM14	A02	Acriflavine	DNA intercalator	-1.08192	0.0170682
PM14	A03	Acriflavine	DNA intercalator	-1.00876	0.813886
PM14	A04	Acriflavine	DNA intercalator	-1.05078	0.174408
PM14	A05	Furaltadone	DNA damage, multiple sites, nitrofuran analog	-1.04249	0.0161623
PM14	A06	Furaltadone	DNA damage, multiple sites, nitrofuran analog	-1.05562	0.011873
PM14	A07	Furaltadone	DNA damage, multiple sites, nitrofuran analog	-1.02375	0.776017
PM14	A08	Furaltadone	DNA damage, multiple sites, nitrofuran analog	1.7912	0.288444
PM14	A09	Sanguinarine	ATPase, Na+/K+ and Mg++	-1.15668	0.11427
PM14	A10	Sanguinarine	ATPase, Na+/K+ and Mg++	1.23526	0.444857
PM14	A11	Sanguinarine	ATPase, Na+/K+ and Mg++	-1.07498	0.00770957
PM14	A12	Sanguinarine	ATPase, Na+/K+ and Mg++	-1.01971	0.514038
PM14	B01	9-Aminoacridine	DNA intercalator	-1.08111	0.00256414
PM14	B02	9-Aminoacridine	DNA intercalator	-1.08166	0.00749217
PM14	B03	9-Aminoacridine	DNA intercalator	-1.05071	0.0851975
PM14	B04	9-Aminoacridine	DNA intercalator	1.16622	0.426151
PM14	B05	Fusaric acid	chelator, Fe, lipophilic, deplete Fe in yeast	-1.10683	0.00303789
PM14	B06	Fusaric acid	chelator, Fe, lipophilic, deplete Fe in yeast	-1.14212	0.000850895
PM14	B07	Fusaric acid	chelator, Fe, lipophilic, deplete Fe in yeast	-2.17818	0.00410971
PM14	B08	Fusaric acid	chelator, Fe, lipophilic, deplete Fe in yeast	-1.19348	0.101903
PM14	B09	Sodium arsenate	toxic anion, PO4 analog	-1.05417	0.0761713
PM14	B10	Sodium arsenate	toxic anion, PO4 analog	-1.06209	0.085105
PM14	B11	Sodium arsenate	toxic anion, PO4 analog	-1.05488	0.0617796
PM14	B12	Sodium arsenate	toxic anion, PO4 analog	-1.02289	0.0690929
PM14	C01	Boric Acid	toxic anion	-1.05727	0.0533671
PM14	C02	Boric Acid	toxic anion	-1.00159	0.957592
PM14	C03	Boric Acid	toxic anion	1.23191	0.117473
PM14	C04	Boric Acid	toxic anion	1.14644	0.18525
PM14	C05	1-Hydroxy- pyridine-2-thione	Membrane, interferes permeability (Ionophores)	-1.04928	0.0603612
PM14	C06	1-Hydroxy- pyridine-2-thione	Membrane, interferes permeability (Ionophores)	-1.05565	0.0266526
PM14	C07	1-Hydroxy- pyridine-2-thione	Membrane, interferes permeability (Ionophores)	-1.05306	0.125253
PM14	C08	1-Hydroxy- pyridine-2-thione	Membrane, interferes permeability (Ionophores)	-1.24162	0.0852938
PM14	C09	Sodium cyanate	toxic anion	-1.06486	0.0366814
PM14	C10	Sodium cyanate	toxic anion	-1.0693	0.00708771
PM14	C11	Sodium cyanate	toxic anion	-1.10349	0.0226901
PM14	C12	Sodium cyanate	toxic anion	-1.06472	0.582229
PM14	D01	Cadmium chloride	toxic cation	1.00104	0.944963
PM14	D02	Cadmium chloride	toxic cation	1.02981	0.216757
PM14	D03	Cadmium chloride	toxic cation	1.01437	0.826166
PM14	D04	Cadmium chloride	toxic cation	1.03432	0.741872
PM14	D05	Iodoacetate	oxidation, sulfhydryl	-1.08222	0.00125462
PM14	D06	Iodoacetate	oxidation, sulfhydryl	-1.1118	0.270323
PM14	D07	Iodoacetate	oxidation, sulfhydryl	-1.27459	0.204203
PM14	D08	Iodoacetate	oxidation, sulfhydryl	-1.1984	0.152246
PM14	D09	Sodium dichromate	toxic anion, SO4 analog	1.02053	0.558448
PM14	D10	Sodium dichromate	toxic anion, SO4 analog	-1.01873	0.397232
PM14	D11	Sodium dichromate	toxic anion, SO4 analog	1.4224	0.0157298
PM14	D12	Sodium dichromate	toxic anion, SO4 analog	1.174	0.530033
PM14	E01	Cefoxitin	wall, cephalosporin second generation	-1.07133	0.00996298
PM14	E02	Cefoxitin	wall, cephalosporin second generation	-1.04201	0.113581
PM14	E03	Cefoxitin	wall, cephalosporin second generation	1.13967	0.134558
PM14	E04	Cefoxitin	wall, cephalosporin second generation	1.00045	0.996658
PM14	E05	Nitrofurantoin	DNA damage, multiple sites, nitrofuran analog	-1.04258	0.0367138
PM14	E06	Nitrofurantoin	DNA damage, multiple sites, nitrofuran analog	-1.06549	0.0214254
PM14	E07	Nitrofurantoin	DNA damage, multiple sites, nitrofuran analog	-1.07548	0.0316021
PM14	E08	Nitrofurantoin	DNA damage, multiple sites, nitrofuran analog	-1.12494	0.0114337
PM14	E09	Sodium metaborate	toxic anion	-1.04299	0.111936
PM14	E10	Sodium metaborate	toxic anion	-1.01691	0.56517
PM14	E11	Sodium metaborate	toxic anion	-1.11953	0.176657
PM14	E12	Sodium metaborate	toxic anion	1.03087	0.926991
PM14	F01	Chloramphenicol	protein synthesis	-1.07685	0.00524115
PM14	F02	Chloramphenicol	protein synthesis	-1.07098	0.0214766
PM14	F03	Chloramphenicol	protein synthesis	-1.02802	0.502965
PM14	F04	Chloramphenicol	protein synthesis	-1.57556	0.0301962
PM14	F05	Piperacillin	wall, lactam	-1.04663	0.0722118
PM14	F06	Piperacillin	wall, lactam	-1.03909	0.102053
PM14	F07	Piperacillin	wall, lactam	-1.04451	0.166899
PM14	F08	Piperacillin	wall, lactam	-1.04246	0.188988
PM14	F09	Sodium metavanadate	toxic anion, PO4 analog	-1.18436	0.123755
PM14	F10	Sodium metavanadate	toxic anion, PO4 analog	-1.12062	0.196165
PM14	F11	Sodium metavanadate	toxic anion, PO4 analog	-1.20215	0.0806753
PM14	F12	Sodium metavanadate	toxic anion, PO4 analog	-1.12848	0.114622
PM14	G01	Chelerythrine	protein kinase C inhibitor	-1.07448	0.00604395
PM14	G02	Chelerythrine	protein kinase C inhibitor	-1.02363	0.404486
PM14	G03	Chelerythrine	protein kinase C inhibitor	1.01011	0.831113
PM14	G04	Chelerythrine	protein kinase C inhibitor	-1.04041	0.565523
PM14	G05	Carbenicillin	wall, lactam	-1.05783	0.0397449
PM14	G06	Carbenicillin	wall, lactam	-1.0542	0.0486435
PM14	G07	Carbenicillin	wall, lactam	-1.03139	0.0995666
PM14	G08	Carbenicillin	wall, lactam	-1.05793	0.0303051
PM14	G09	Nitrite	toxic anion	-1.06042	0.0129971
PM14	G10	Nitrite	toxic anion	-1.05045	0.103105
PM14	G11	Nitrite	toxic anion	-1.10335	0.117896
PM14	G12	Nitrite	toxic anion	-1.39747	0.00229903
PM14	H01	EGTA	chelator, Ca++	-1.09913	0.0342049
PM14	H02	EGTA	chelator, Ca++	-1.04115	0.173366
PM14	H03	EGTA	chelator, Ca++	-1.01607	0.516817
PM14	H04	EGTA	chelator, Ca++	-1.03886	0.125304
PM14	H05	Promethazine	cyclic nucleotide phosphodiesterase	-1.01559	0.294164
PM14	H06	Promethazine	cyclic nucleotide phosphodiesterase	-1.1131	0.0233586
PM14	H07	Promethazine	cyclic nucleotide phosphodiesterase	-1.93352	0.00396991
PM14	H08	Promethazine	cyclic nucleotide phosphodiesterase	1.0035	0.966906
PM14	H09	Sodium orthovanadate	toxic anion, PO4 analog	-1.11948	0.29496
PM14	H10	Sodium orthovanadate	toxic anion, PO4 analog	-1.28178	0.0448046
PM14	H11	Sodium orthovanadate	toxic anion, PO4 analog	1.00032	0.997259
PM14	H12	Sodium orthovanadate	toxic anion, PO4 analog	-1.01434	0.817789
PM15	A01	Procaine	ion channal inhibitor, Na+ (m)	-1.10804	0.00355966
PM15	A02	Procaine	ion channal inhibitor, Na+ (m)	-1.042	0.186349
PM15	A03	Procaine	ion channal inhibitor, Na+ (m)	-1.00639	0.896912
PM15	A04	Procaine	ion channal inhibitor, Na+ (m)	-1.13039	0.587959
PM15	A05	Guanidine hydrochloride	membrane, chaotropic agent	-1.05701	0.00775452
PM15	A06	Guanidine hydrochloride	membrane, chaotropic agent	-1.09461	0.00683721
PM15	A07	Guanidine hydrochloride	membrane, chaotropic agent	1.04873	0.603578
PM15	A08	Guanidine hydrochloride	membrane, chaotropic agent	1.03194	0.829139
PM15	A09	Cefmetazole	wall, cephalosporin second generation	-1.05416	0.0131982
PM15	A10	Cefmetazole	wall, cephalosporin second generation	-1.03402	0.13396
PM15	A11	Cefmetazole	wall, cephalosporin second generation	-1.04797	0.00781253
PM15	A12	Cefmetazole	wall, cephalosporin second generation	1.00933	0.824788
PM15	B01	D-Cycloserine	wall, sphingolipid synthesis	-1.09112	0.00501155
PM15	B02	D-Cycloserine	wall, sphingolipid synthesis	-1.02627	0.0930951
PM15	B03	D-Cycloserine	wall, sphingolipid synthesis	1.03025	0.283738
PM15	B04	D-Cycloserine	wall, sphingolipid synthesis	2.62584	0.393893
PM15	B05	EDTA	chelator, hydrophilic	-1.03769	0.042374
PM15	B06	EDTA	chelator, hydrophilic	-1.03244	0.0639468
PM15	B07	EDTA	chelator, hydrophilic	-1.05339	0.015223
PM15	B08	EDTA	chelator, hydrophilic	-3.00023	0.00744047
PM15	B09	5,7-Dichloro-8-hydroxy-quinaldine	chelator, lipophilic	-1.03458	0.0272534
PM15	B10	5,7-Dichloro-8-hydroxy-quinaldine	chelator, lipophilic	-1.01356	0.436297
PM15	B11	5,7-Dichloro-8-hydroxy-quinaldine	chelator, lipophilic	-1.01741	0.187061
PM15	B12	5,7-Dichloro-8-hydroxy-quinaldine	chelator, lipophilic	-1.25491	0.0052673
PM15	C01	5,7-Dichloro-8-hydroxyquinoline	chelator, lipophilic	-1.08531	0.000485127
PM15	C02	5,7-Dichloro-8-hydroxyquinoline	chelator, lipophilic	-1.03625	0.175062
PM15	C03	5,7-Dichloro-8-hydroxyquinoline	chelator, lipophilic	-1.03435	0.0828483
PM15	C04	5,7-Dichloro-8-hydroxyquinoline	chelator, lipophilic	-1.23569	0.436322
PM15	C05	Fusidic acid	protein synthesis, elongation factor	-1.04297	0.0202307
PM15	C06	Fusidic acid	protein synthesis, elongation factor	-1.03567	0.0212188
PM15	C07	Fusidic acid	protein synthesis, elongation factor	-1.11086	0.0450319
PM15	C08	Fusidic acid	protein synthesis, elongation factor	-1.40949	0.173223
PM15	C09	1,10-Phenanthroline	chelator, Fe++, Zn++, divalent metal ions	-1.03007	0.0325797
PM15	C10	1,10-Phenanthroline	chelator, Fe++, Zn++, divalent metal ions	1.07763	0.0363098
PM15	C11	1,10-Phenanthroline	chelator, Fe++, Zn++, divalent metal ions	1.11964	0.225952
PM15	C12	1,10-Phenanthroline	chelator, Fe++, Zn++, divalent metal ions	1.00588	0.91896
PM15	D01	Phleomycin	DNA damage, oxidative, ionizing ratiation	-1.08895	0.0153624
PM15	D02	Phleomycin	DNA damage, oxidative, ionizing ratiation	-1.06796	0.00773864
PM15	D03	Phleomycin	DNA damage, oxidative, ionizing ratiation	-1.25035	0.691803
PM15	D04	Phleomycin	DNA damage, oxidative, ionizing ratiation	-4.66647	0.409553
PM15	D05	Domiphen bromide	membrane, detergent, cationic, fungiside	-1.07797	0.00809136
PM15	D06	Domiphen bromide	membrane, detergent, cationic, fungiside	-1.13142	1.15369e-06
PM15	D07	Domiphen bromide	membrane, detergent, cationic, fungiside	-1.14103	0.783341
PM15	D08	Domiphen bromide	membrane, detergent, cationic, fungiside	-1.09624	0.204975
PM15	D09	Nordihydroguaiaretic acid	lipoxygenase, fungicide	-1.02146	0.0745515
PM15	D10	Nordihydroguaiaretic acid	lipoxygenase, fungicide	-1.03533	0.114004
PM15	D11	Nordihydroguaiaretic acid	lipoxygenase, fungicide	-1.05369	0.0690455
PM15	D12	Nordihydroguaiaretic acid	lipoxygenase, fungicide	-1.0472	0.0688907
PM15	E01	Alexidine	membrane, biguanide, electron transport	-1.11383	0.000654735
PM15	E02	Alexidine	membrane, biguanide, electron transport	-2.59986	0.275102
PM15	E03	Alexidine	membrane, biguanide, electron transport	-2.58444	0.382554
PM15	E04	Alexidine	membrane, biguanide, electron transport	-1.24671	0.205095
PM15	E05	Nitrofurazone	DNA damage, multiple sites, nitrofuran analog	-1.02966	0.00786067
PM15	E06	Nitrofurazone	DNA damage, multiple sites, nitrofuran analog	-1.03564	0.0455509
PM15	E07	Nitrofurazone	DNA damage, multiple sites, nitrofuran analog	-1.05609	0.12512
PM15	E08	Nitrofurazone	DNA damage, multiple sites, nitrofuran analog	-1.11777	0.353893
PM15	E09	Methyl viologen	oxidizing agent	-1.06873	0.0441965
PM15	E10	Methyl viologen	oxidizing agent	-1.02347	0.141326
PM15	E11	Methyl viologen	oxidizing agent	1.07547	0.0299024
PM15	E12	Methyl viologen	oxidizing agent	-1.04875	0.527743
PM15	F01	3, 4-Dimethoxybenzyl alcohol	oxidizing agent, free radical-peroxidase substrate	-1.10871	0.00658694
PM15	F02	3, 4-Dimethoxybenzyl alcohol	oxidizing agent, free radical-peroxidase substrate	-1.10991	0.00458062
PM15	F03	3, 4-Dimethoxybenzyl alcohol	oxidizing agent, free radical-peroxidase substrate	-1.04678	0.77525
PM15	F04	3, 4-Dimethoxybenzyl alcohol	oxidizing agent, free radical-peroxidase substrate	1.22019	0.316775
PM15	F05	Oleandomycin	protein synthesis, 50S ribosomal subunit, macrolide	-1.08104	0.00443254
PM15	F06	Oleandomycin	protein synthesis, 50S ribosomal subunit, macrolide	-1.05112	0.247529
PM15	F07	Oleandomycin	protein synthesis, 50S ribosomal subunit, macrolide	-1.04456	0.112605
PM15	F08	Oleandomycin	protein synthesis, 50S ribosomal subunit, macrolide	1.17474	0.00887626
PM15	F09	Puromycin	protein synthesis, 30S ribosomal subunit, premature chanin termination	-1.04939	0.0424538
PM15	F10	Puromycin	protein synthesis, 30S ribosomal subunit, premature chanin termination	-1.05306	0.118979
PM15	F11	Puromycin	protein synthesis, 30S ribosomal subunit, premature chanin termination	-1.04423	0.0498196
PM15	F12	Puromycin	protein synthesis, 30S ribosomal subunit, premature chanin termination	-1.09702	0.594409
PM15	G01	CCCP	respiration, ionophore, H+	-1.39402	0.00124346
PM15	G02	CCCP	respiration, ionophore, H+	-1.02141	0.526971
PM15	G03	CCCP	respiration, ionophore, H+	1.07534	0.480185
PM15	G04	CCCP	respiration, ionophore, H+	-1.0576	0.311654
PM15	G05	Sodium azide	respiration, uncoupler	-1.06502	0.00966254
PM15	G06	Sodium azide	respiration, uncoupler	-1.19165	0.387516
PM15	G07	Sodium azide	respiration, uncoupler	-1.24968	0.21047
PM15	G08	Sodium azide	respiration, uncoupler	-1.05786	0.533722
PM15	G09	Menadione	respiration, uncoupler	-1.07025	0.0358778
PM15	G10	Menadione	respiration, uncoupler	-1.10997	0.0171553
PM15	G11	Menadione	respiration, uncoupler	-1.17135	0.0553185
PM15	G12	Menadione	respiration, uncoupler	-1.32427	0.0005771
PM15	H01	2-Nitroimidazole	ribonucleotide DP reductase	-1.09133	0.0133006
PM15	H02	2-Nitroimidazole	ribonucleotide DP reductase	1.01713	0.805333
PM15	H03	2-Nitroimidazole	ribonucleotide DP reductase	2.71905	0.173121
PM15	H04	2-Nitroimidazole	ribonucleotide DP reductase	-1.17072	0.153765
PM15	H05	Hydroxyurea	ribonucleotide DP reductase, antifolate (inhibits thymine and methionine synthesis)	1.04148	0.426862
PM15	H06	Hydroxyurea	ribonucleotide DP reductase, antifolate (inhibits thymine and methionine synthesis)	-1.19949	0.49064
PM15	H07	Hydroxyurea	ribonucleotide DP reductase, antifolate (inhibits thymine and methionine synthesis)	-1.14685	0.385852
PM15	H08	Hydroxyurea	ribonucleotide DP reductase, antifolate (inhibits thymine and methionine synthesis)	-1.01201	0.882699
PM15	H09	Zinc chloride	toxic cation	-1.06143	0.0345874
PM15	H10	Zinc chloride	toxic cation	-1.04475	0.0165007
PM15	H11	Zinc chloride	toxic cation	-1.03079	0.0232946
PM15	H12	Zinc chloride	toxic cation	-1.00488	0.561871
PM16	A01	Cefotaxime	wall, cephalosporin third generation	-1.08427	0.00328476
PM16	A02	Cefotaxime	wall, cephalosporin third generation	-1.0445	0.0274826
PM16	A03	Cefotaxime	wall, cephalosporin third generation	1.43853	0.0291617
PM16	A04	Cefotaxime	wall, cephalosporin third generation	5.75985	7.04092e-08
PM16	A05	Phosphomycin	wall	-1.03804	0.0357825
PM16	A06	Phosphomycin	wall	-1.04821	0.000135582
PM16	A07	Phosphomycin	wall	-1.05339	0.000192237
PM16	A08	Phosphomycin	wall	-1.04371	0.0611177
PM16	A09	5-Chloro-7-iodo-8-hydroxyquinoline	chelator, lipophilic	-1.02964	0.000554884
PM16	A10	5-Chloro-7-iodo-8-hydroxyquinoline	chelator, lipophilic	-1.42639	0.0136539
PM16	A11	5-Chloro-7-iodo-8-hydroxyquinoline	chelator, lipophilic	-3.94523	0.000852432
PM16	A12	5-Chloro-7-iodo-8-hydroxyquinoline	chelator, lipophilic	-2.7082	0.0221948
PM16	B01	Norfloxacin	DNA unwinding, gyrase (GN), topoisomerase (GP), fluoroquinolone	-1.07134	0.00471883
PM16	B02	Norfloxacin	DNA unwinding, gyrase (GN), topoisomerase (GP), fluoroquinolone	-1.04636	0.00669019
PM16	B03	Norfloxacin	DNA unwinding, gyrase (GN), topoisomerase (GP), fluoroquinolone	-1.06472	0.00784597
PM16	B04	Norfloxacin	DNA unwinding, gyrase (GN), topoisomerase (GP), fluoroquinolone	-1.10907	0.051749
PM16	B05	Sulfanilamide	folate synthesis, PABA analog	-1.04723	0.00802229
PM16	B06	Sulfanilamide	folate synthesis, PABA analog	-1.03586	0.0313486
PM16	B07	Sulfanilamide	folate synthesis, PABA analog	-1.04535	0.00266222
PM16	B08	Sulfanilamide	folate synthesis, PABA analog	-1.03738	0.112834
PM16	B09	Trimethoprim	folate synthesis, dihyldrofolate reductase inhibitor	-1.04791	0.00485809
PM16	B10	Trimethoprim	folate synthesis, dihyldrofolate reductase inhibitor	-1.05381	0.00214394
PM16	B11	Trimethoprim	folate synthesis, dihyldrofolate reductase inhibitor	-1.06097	0.00837054
PM16	B12	Trimethoprim	folate synthesis, dihyldrofolate reductase inhibitor	-1.081	0.00659457
PM16	C01	Dichlofluanid	fungicide, phenylsulphamide	1.0489	0.693331
PM16	C02	Dichlofluanid	fungicide, phenylsulphamide	-1.86421	0.298459
PM16	C03	Dichlofluanid	fungicide, phenylsulphamide	-1.33793	0.661735
PM16	C04	Dichlofluanid	fungicide, phenylsulphamide	1.70277	0.526805
PM16	C05	Protamine sulfate	membrane, nonspecific binding	-5.64914	0.0187571
PM16	C06	Protamine sulfate	membrane, nonspecific binding	-1.56374	0.186879
PM16	C07	Protamine sulfate	membrane, nonspecific binding	-1.31867	0.206338
PM16	C08	Protamine sulfate	membrane, nonspecific binding	-1.59502	0.014549
PM16	C09	Cetylpyridinium chloride	membrane, detergent, cationic	-1.05003	0.000497554
PM16	C10	Cetylpyridinium chloride	membrane, detergent, cationic	-1.01833	0.135175
PM16	C11	Cetylpyridinium chloride	membrane, detergent, cationic	-1.12987	0.116213
PM16	C12	Cetylpyridinium chloride	membrane, detergent, cationic	-1.08984	0.0872565
PM16	D01	1-Chloro-2,4-dinitrobenzene	oxidation, glutathione	-1.06252	0.047364
PM16	D02	1-Chloro-2,4-dinitrobenzene	oxidation, glutathione	-1.04427	0.00716849
PM16	D03	1-Chloro-2,4-dinitrobenzene	oxidation, glutathione	1.0099	0.992397
PM16	D04	1-Chloro-2,4-dinitrobenzene	oxidation, glutathione	-1.09521	0.369201
PM16	D05	Diamide	oxidation, glutathione	-1.02984	0.0193839
PM16	D06	Diamide	oxidation, glutathione	-1.06295	0.09004
PM16	D07	Diamide	oxidation, glutathione	-1.03827	0.462495
PM16	D08	Diamide	oxidation, glutathione	1.0098	0.954746
PM16	D09	Cinoxacin	DNA unwinding, gyrase (GN), topoisomerase (GP), quinolone	-1.05532	0.00170877
PM16	D10	Cinoxacin	DNA unwinding, gyrase (GN), topoisomerase (GP), quinolone	-1.0637	0.0201033
PM16	D11	Cinoxacin	DNA unwinding, gyrase (GN), topoisomerase (GP), quinolone	-1.11302	0.00272543
PM16	D12	Cinoxacin	DNA unwinding, gyrase (GN), topoisomerase (GP), quinolone	-1.98944	0.0917251
PM16	E01	Streptomycin	protein synthesis, 30S ribosomal subunit, aminoglycoside	-1.0657	0.0116942
PM16	E02	Streptomycin	protein synthesis, 30S ribosomal subunit, aminoglycoside	-1.03944	0.0273256
PM16	E03	Streptomycin	protein synthesis, 30S ribosomal subunit, aminoglycoside	-1.0356	0.00998253
PM16	E04	Streptomycin	protein synthesis, 30S ribosomal subunit, aminoglycoside	-1.03796	0.0114204
PM16	E05	5-Azacytidine	DNA methylation, methyltransferase inhibitor	-1.04307	0.0265252
PM16	E06	5-Azacytidine	DNA methylation, methyltransferase inhibitor	-1.02963	0.00403811
PM16	E07	5-Azacytidine	DNA methylation, methyltransferase inhibitor	-1.03696	0.0119562
PM16	E08	5-Azacytidine	DNA methylation, methyltransferase inhibitor	-1.05602	0.00147469
PM16	E09	Rifamycin SV	RNA polymerase	-1.01246	0.506599
PM16	E10	Rifamycin SV	RNA polymerase	-1.02766	0.174767
PM16	E11	Rifamycin SV	RNA polymerase	1.02431	0.404318
PM16	E12	Rifamycin SV	RNA polymerase	-1.13653	0.20375
PM16	F01	Potassium tellurite	toxic anion	-1.13221	0.000134107
PM16	F02	Potassium tellurite	toxic anion	-1.1602	0.00172578
PM16	F03	Potassium tellurite	toxic anion	-1.14556	0.0895438
PM16	F04	Potassium tellurite	toxic anion	-1.10658	0.424596
PM16	F05	Sodium selenite	toxic anion	-1.04696	0.220843
PM16	F06	Sodium selenite	toxic anion	1.06726	0.074103
PM16	F07	Sodium selenite	toxic anion	1.68699	0.00102525
PM16	F08	Sodium selenite	toxic anion	1.20901	0.222471
PM16	F09	Aluminum sulfate	toxic cation	-1.04422	0.0313982
PM16	F10	Aluminum sulfate	toxic cation	-1.02257	0.119023
PM16	F11	Aluminum sulfate	toxic cation	1.0488	0.0235483
PM16	F12	Aluminum sulfate	toxic cation	2.02265	0.000158553
PM16	G01	Chromium chloride	toxic cation	-1.05463	0.014824
PM16	G02	Chromium chloride	toxic cation	-1.01446	0.0789618
PM16	G03	Chromium chloride	toxic cation	1.01744	0.0427716
PM16	G04	Chromium chloride	toxic cation	1.0118	0.680943
PM16	G05	Ferric chloride	toxic cation	-1.08529	0.023812
PM16	G06	Ferric chloride	toxic cation	-1.03587	0.0912277
PM16	G07	Ferric chloride	toxic cation	-1.00743	0.756287
PM16	G08	Ferric chloride	toxic cation	-1.20881	0.263557
PM16	G09	L-Glutamic acid g-hydroxamate	tRNA synthetase	-1.0429	0.0319393
PM16	G10	L-Glutamic acid g-hydroxamate	tRNA synthetase	-1.03157	0.122621
PM16	G11	L-Glutamic acid g-hydroxamate	tRNA synthetase	-1.0224	0.318871
PM16	G12	L-Glutamic acid g-hydroxamate	tRNA synthetase	-1.05432	0.104946
PM16	H01	Glycine hydroxamate	tRNA synthetase	-1.07505	0.0839656
PM16	H02	Glycine hydroxamate	tRNA synthetase	1.18104	0.545196
PM16	H03	Glycine hydroxamate	tRNA synthetase	-1.08074	0.579655
PM16	H04	Glycine hydroxamate	tRNA synthetase	-1.10042	0.538583
PM16	H05	Chloroxylenol	fungicide	-1.07936	0.00278038
PM16	H06	Chloroxylenol	fungicide	-1.05817	0.0187691
PM16	H07	Chloroxylenol	fungicide	1.22707	0.714635
PM16	H08	Chloroxylenol	fungicide	-2.71719	0.229474
PM16	H09	Sorbic Acid	respiration, ionophore, H+	-1.05959	0.000373454
PM16	H10	Sorbic Acid	respiration, ionophore, H+	-1.07612	0.00775977
PM16	H11	Sorbic Acid	respiration, ionophore, H+	-1.07193	0.0357961
PM16	H12	Sorbic Acid	respiration, ionophore, H+	-1.10855	0.00403408
PM17	A01	D-Serine	inhibits 3PGA dehydrogenase (L-serine and pantothenate synthesis)	-1.07655	0.00969471
PM17	A02	D-Serine	inhibits 3PGA dehydrogenase (L-serine and pantothenate synthesis)	-1.0386	0.949826
PM17	A03	D-Serine	inhibits 3PGA dehydrogenase (L-serine and pantothenate synthesis)	1.07223	0.543327
PM17	A04	D-Serine	inhibits 3PGA dehydrogenase (L-serine and pantothenate synthesis)	1.21064	0.103213
PM17	A05	b-Chloro-L-alanine	aa analog, alanine, aminotransferase inhibitor	-1.07196	0.0341153
PM17	A06	b-Chloro-L-alanine	aa analog, alanine, aminotransferase inhibitor	-1.13235	0.0145717
PM17	A07	b-Chloro-L-alanine	aa analog, alanine, aminotransferase inhibitor	-1.08173	0.0511415
PM17	A08	b-Chloro-L-alanine	aa analog, alanine, aminotransferase inhibitor	1.85084	0.244119
PM17	A09	Thiosalicylate	anti-capsule	-1.05742	0.0103152
PM17	A10	Thiosalicylate	anti-capsule	-1.09649	0.019214
PM17	A11	Thiosalicylate	anti-capsule	-1.10786	0.000803369
PM17	A12	Thiosalicylate	anti-capsule	-1.08864	0.0472197
PM17	B01	2-Hydroxybenzoic acid	anti-capsule, biofilm inhibition, mar inducer	-1.08134	0.00446212
PM17	B02	2-Hydroxybenzoic acid	anti-capsule, biofilm inhibition, mar inducer	-1.1044	0.133433
PM17	B03	2-Hydroxybenzoic acid	anti-capsule, biofilm inhibition, mar inducer	-2.07231	0.00469474
PM17	B04	2-Hydroxybenzoic acid	anti-capsule, biofilm inhibition, mar inducer	1.05464	0.534757
PM17	B05	Hygromycin B	protein synthesis, aminoglycoside	-1.08405	0.0111648
PM17	B06	Hygromycin B	protein synthesis, aminoglycoside	-1.06915	0.024556
PM17	B07	Hygromycin B	protein synthesis, aminoglycoside	-1.08516	0.00527184
PM17	B08	Hygromycin B	protein synthesis, aminoglycoside	-1.1001	8.10389e-05
PM17	B09	Ethionamide	anti-tuberculostic	-1.02428	0.23263
PM17	B10	Ethionamide	anti-tuberculostic	-1.04942	0.111128
PM17	B11	Ethionamide	anti-tuberculostic	-1.03526	0.205937
PM17	B12	Ethionamide	anti-tuberculostic	-1.21844	0.107972
PM17	C01	4-Aminopyridine	channel blocker, K+	-1.08049	0.0758496
PM17	C02	4-Aminopyridine	channel blocker, K+	-1.08187	0.0110025
PM17	C03	4-Aminopyridine	channel blocker, K+	-1.08529	0.0278715
PM17	C04	4-Aminopyridine	channel blocker, K+	-1.07718	0.0272074
PM17	C05	Sulfachloropyridazine	folate synthesis, PABA analog	-1.06305	0.00151893
PM17	C06	Sulfachloropyridazine	folate synthesis, PABA analog	-1.04469	0.0204336
PM17	C07	Sulfachloropyridazine	folate synthesis, PABA analog	-1.04321	0.097886
PM17	C08	Sulfachloropyridazine	folate synthesis, PABA analog	-1.03421	0.108371
PM17	C09	Sulfamonomethoxine	folate antagonist	-1.0379	0.0486772
PM17	C10	Sulfamonomethoxine	folate antagonist	-1.04753	0.0221719
PM17	C11	Sulfamonomethoxine	folate antagonist	-1.0342	0.082752
PM17	C12	Sulfamonomethoxine	folate antagonist	-1.03826	0.0602423
PM17	D01	Oxycarboxin	respiratory enzymes, carboxamide, fungicide	-1.24117	0.000627977
PM17	D02	Oxycarboxin	respiratory enzymes, carboxamide, fungicide	-1.40866	0.00503118
PM17	D03	Oxycarboxin	respiratory enzymes, carboxamide, fungicide	-1.35603	0.0168642
PM17	D04	Oxycarboxin	respiratory enzymes, carboxamide, fungicide	-1.13747	0.0792145
PM17	D05	Aminotriazole	aa analog, histidine, amino acid starvation, Gcn4p (yst), catalase inhibitor (gn)	-1.07023	0.00160025
PM17	D06	Aminotriazole	aa analog, histidine, amino acid starvation, Gcn4p (yst), catalase inhibitor (gn)	-1.03889	0.101069
PM17	D07	Aminotriazole	aa analog, histidine, amino acid starvation, Gcn4p (yst), catalase inhibitor (gn)	-1.00126	0.946986
PM17	D08	Aminotriazole	aa analog, histidine, amino acid starvation, Gcn4p (yst), catalase inhibitor (gn)	1.31919	0.0201386
PM17	D09	Chlorpromazine	cell cycle modulation, calmodulin dependent cyclic nucleotide phosphodiesterase (m)	-1.01004	0.454561
PM17	D10	Chlorpromazine	cell cycle modulation, calmodulin dependent cyclic nucleotide phosphodiesterase (m)	-1.15031	0.00245206
PM17	D11	Chlorpromazine	cell cycle modulation, calmodulin dependent cyclic nucleotide phosphodiesterase (m)	-1.62112	0.0153544
PM17	D12	Chlorpromazine	cell cycle modulation, calmodulin dependent cyclic nucleotide phosphodiesterase (m)	1.02625	0.5372
PM17	E01	Niaproof	membrane, detergent, anionic	-1.20249	0.000882294
PM17	E02	Niaproof	membrane, detergent, anionic	-1.13657	0.0104349
PM17	E03	Niaproof	membrane, detergent, anionic	-1.03433	0.0837692
PM17	E04	Niaproof	membrane, detergent, anionic	-1.40749	3.49235e-06
PM17	E05	Compound 48/80	cell cycle modulation, Calmodulin inhibitor (gn) phospholipase C, ADP ribosylation	-1.02805	0.0478984
PM17	E06	Compound 48/80	cell cycle modulation, Calmodulin inhibitor (gn) phospholipase C, ADP ribosylation	-1.07354	0.00906791
PM17	E07	Compound 48/80	cell cycle modulation, Calmodulin inhibitor (gn) phospholipase C, ADP ribosylation	-1.42362	0.0616349
PM17	E08	Compound 48/80	cell cycle modulation, Calmodulin inhibitor (gn) phospholipase C, ADP ribosylation	1.02874	0.693165
PM17	E09	Sodium tungstate	toxic anion, molybdate analog	-1.0078	0.578436
PM17	E10	Sodium tungstate	toxic anion, molybdate analog	-1.05664	0.0372584
PM17	E11	Sodium tungstate	toxic anion, molybdate analog	-1.03703	0.0364156
PM17	E12	Sodium tungstate	toxic anion, molybdate analog	-1.30874	0.00150126
PM17	F01	Lithium chloride	toxic cation	-1.05824	0.0528778
PM17	F02	Lithium chloride	toxic cation	1.46107	0.315624
PM17	F03	Lithium chloride	toxic cation	-1.21078	0.023087
PM17	F04	Lithium chloride	toxic cation	-1.05586	0.463674
PM17	F05	D,L-Methionine hydroxamate	tRNA synthetase	-1.08041	0.0731591
PM17	F06	D,L-Methionine hydroxamate	tRNA synthetase	-1.01724	0.307857
PM17	F07	D,L-Methionine hydroxamate	tRNA synthetase	-2.58952	0.00149218
PM17	F08	D,L-Methionine hydroxamate	tRNA synthetase	-1.12114	0.0462196
PM17	F09	Tannic acid	antimicrobial, from plants	-1.04642	0.101547
PM17	F10	Tannic acid	antimicrobial, from plants	-1.03363	0.162641
PM17	F11	Tannic acid	antimicrobial, from plants	1.031	2.7178e-05
PM17	F12	Tannic acid	antimicrobial, from plants	1.00126	0.833234
PM17	G01	Chlorambucil	N/A	-1.11373	0.0046107
PM17	G02	Chlorambucil	N/A	-1.06928	0.000641355
PM17	G03	Chlorambucil	N/A	-1.11318	0.00851191
PM17	G04	Chlorambucil	N/A	1.00416	0.889311
PM17	G05	Cefamandole	wall, cephalosporin second generation	-1.08326	0.0273768
PM17	G06	Cefamandole	wall, cephalosporin second generation	-1.06064	0.0148318
PM17	G07	Cefamandole	wall, cephalosporin second generation	-1.06637	0.0340021
PM17	G08	Cefamandole	wall, cephalosporin second generation	-1.02184	0.268414
PM17	G09	Cefoperazone	wall, cephalosporin third generation	-1.05447	0.0372444
PM17	G10	Cefoperazone	wall, cephalosporin third generation	-1.05323	0.0420365
PM17	G11	Cefoperazone	wall, cephalosporin third generation	-1.04387	0.0991992
PM17	G12	Cefoperazone	wall, cephalosporin third generation	1.01484	0.371104
PM17	H01	Cefsulodin	wall, cephalosporin	-1.11717	0.0106143
PM17	H02	Cefsulodin	wall, cephalosporin	-1.10717	0.00537474
PM17	H03	Cefsulodin	wall, cephalosporin	-1.10373	0.00995277
PM17	H04	Cefsulodin	wall, cephalosporin	1.07859	0.033957
PM17	H05	Caffeine	cyclic AMP phosphodiesterase	-1.12573	0.012842
PM17	H06	Caffeine	cyclic AMP phosphodiesterase	-1.14953	0.00346962
PM17	H07	Caffeine	cyclic AMP phosphodiesterase	-1.18298	0.00727479
PM17	H08	Caffeine	cyclic AMP phosphodiesterase	1.00185	0.976203
PM17	H09	Phenylarsine oxide	tyrosine phosphatase inhibitor	-1.06066	0.0192611
PM17	H10	Phenylarsine oxide	tyrosine phosphatase inhibitor	-1.1374	0.263594
PM17	H11	Phenylarsine oxide	tyrosine phosphatase inhibitor	1.01183	0.920566
PM17	H12	Phenylarsine oxide	tyrosine phosphatase inhibitor	-1.05139	0.525865
PM18	A01	Ketoprofen	anti-capsule	-1.08013	0.0009634
PM18	A02	Ketoprofen	anti-capsule	-1.04785	0.00894602
PM18	A03	Ketoprofen	anti-capsule	-1.52337	0.0124921
PM18	A04	Ketoprofen	anti-capsule	1.08093	0.0961978
PM18	A05	Sodium pyrophosphate decahydrate	chelating agent	-1.01339	0.122802
PM18	A06	Sodium pyrophosphate decahydrate	chelating agent	-1.06424	0.0268729
PM18	A07	Sodium pyrophosphate decahydrate	chelating agent	-1.05081	0.175169
PM18	A08	Sodium pyrophosphate decahydrate	chelating agent	-1.07688	0.0259034
PM18	A09	Thiamphenicol	protein synthesis	-1.07185	0.00334078
PM18	A10	Thiamphenicol	protein synthesis	-1.14522	0.00120796
PM18	A11	Thiamphenicol	protein synthesis	-1.29559	0.000186704
PM18	A12	Thiamphenicol	protein synthesis	-1.14545	0.166025
PM18	B01	Trifluorothymidine	thymidylate synthetase, DNA polymerase	-1.05811	0.0253559
PM18	B02	Trifluorothymidine	thymidylate synthetase, DNA polymerase	-1.05337	0.00281334
PM18	B03	Trifluorothymidine	thymidylate synthetase, DNA polymerase	-1.06289	0.0434389
PM18	B04	Trifluorothymidine	thymidylate synthetase, DNA polymerase	-1.08302	0.00137818
PM18	B05	Pipemidic Acid	DNA unwinding, gyrase (GN), topoisomerase (GP), quinolone	-1.05213	0.00594685
PM18	B06	Pipemidic Acid	DNA unwinding, gyrase (GN), topoisomerase (GP), quinolone	-1.04477	0.144119
PM18	B07	Pipemidic Acid	DNA unwinding, gyrase (GN), topoisomerase (GP), quinolone	-1.06115	0.0436135
PM18	B08	Pipemidic Acid	DNA unwinding, gyrase (GN), topoisomerase (GP), quinolone	1.46795	0.0524969
PM18	B09	Azathioprine	nucleic acid analog, purine	-1.02829	0.064785
PM18	B10	Azathioprine	nucleic acid analog, purine	-1.03213	0.0493994
PM18	B11	Azathioprine	nucleic acid analog, purine	-1.02052	0.390343
PM18	B12	Azathioprine	nucleic acid analog, purine	-1.07832	0.0245231
PM18	C01	Poly-L-lysine	membrane, detergent, cationic	-1.22821	0.0406084
PM18	C02	Poly-L-lysine	membrane, detergent, cationic	-4.95933	2.64113e-06
PM18	C03	Poly-L-lysine	membrane, detergent, cationic	-3.68098	0.00582833
PM18	C04	Poly-L-lysine	membrane, detergent, cationic	-2.01252	0.00139215
PM18	C05	Sulfisoxazole	folate synthesis, PABA analog	-1.02066	0.0577561
PM18	C06	Sulfisoxazole	folate synthesis, PABA analog	-1.03477	0.0278112
PM18	C07	Sulfisoxazole	folate synthesis, PABA analog	-1.0452	0.0251755
PM18	C08	Sulfisoxazole	folate synthesis, PABA analog	-1.06291	0.0141117
PM18	C09	Pentachlorophenol (PCP)	respiration, ionophore, H+	-1.03998	0.031828
PM18	C10	Pentachlorophenol (PCP)	respiration, ionophore, H+	-1.06062	0.0366789
PM18	C11	Pentachlorophenol (PCP)	respiration, ionophore, H+	1.04266	0.0016185
PM18	C12	Pentachlorophenol (PCP)	respiration, ionophore, H+	-1.22216	0.0186029
PM18	D01	Sodium m-arsenite	toxic anion	-1.04852	0.00149735
PM18	D02	Sodium m-arsenite	toxic anion	-1.02429	0.494559
PM18	D03	Sodium m-arsenite	toxic anion	1.08337	0.257668
PM18	D04	Sodium m-arsenite	toxic anion	1.19505	0.451354
PM18	D05	Sodium bromate	toxic anion	-1.06483	0.00506721
PM18	D06	Sodium bromate	toxic anion	1.0182	0.185549
PM18	D07	Sodium bromate	toxic anion	-1.07435	0.00605161
PM18	D08	Sodium bromate	toxic anion	1.02905	0.827652
PM18	D09	Lidocaine	ion channal inhibitor, Na+	-1.05279	0.00057443
PM18	D10	Lidocaine	ion channal inhibitor, Na+	-1.03229	0.0125074
PM18	D11	Lidocaine	ion channal inhibitor, Na+	1.71012	0.500558
PM18	D12	Lidocaine	ion channal inhibitor, Na+	-1.08274	0.196025
PM18	E01	Sodium metasilicate	toxic anion	-1.08438	0.0205981
PM18	E02	Sodium metasilicate	toxic anion	1.05116	0.0913808
PM18	E03	Sodium metasilicate	toxic anion	1.03298	0.845782
PM18	E04	Sodium metasilicate	toxic anion	-1.07784	0.69032
PM18	E05	Sodium periodate	toxic anion, oxidizing agent	-1.06142	0.0259046
PM18	E06	Sodium periodate	toxic anion, oxidizing agent	-1.13442	0.000248784
PM18	E07	Sodium periodate	toxic anion, oxidizing agent	1.01348	0.945017
PM18	E08	Sodium periodate	toxic anion, oxidizing agent	1.03212	0.864522
PM18	E09	Antimony (III) chloride	toxic cation	-1.16036	0.000589272
PM18	E10	Antimony (III) chloride	toxic cation	-1.22717	8.91111e-05
PM18	E11	Antimony (III) chloride	toxic cation	-1.22061	0.124141
PM18	E12	Antimony (III) chloride	toxic cation	-1.21088	0.0134151
PM18	F01	Semicarbazide hydrochloride	carbonyl agent, semicarbazide-sensitive amine oxidase, DNA damage	-1.03842	0.0453965
PM18	F02	Semicarbazide hydrochloride	carbonyl agent, semicarbazide-sensitive amine oxidase, DNA damage	2.87083	0.000472755
PM18	F03	Semicarbazide hydrochloride	carbonyl agent, semicarbazide-sensitive amine oxidase, DNA damage	1.53002	0.00541627
PM18	F04	Semicarbazide hydrochloride	carbonyl agent, semicarbazide-sensitive amine oxidase, DNA damage	-1.08852	0.704825
PM18	F05	Tinidazole	Mutagen, nitroimidazole (GP, GN)	-1.06777	0.0138686
PM18	F06	Tinidazole	Mutagen, nitroimidazole (GP, GN)	-1.09234	0.00509735
PM18	F07	Tinidazole	Mutagen, nitroimidazole (GP, GN)	-1.10758	0.00591437
PM18	F08	Tinidazole	Mutagen, nitroimidazole (GP, GN)	1.32836	0.339563
PM18	F09	Aztreonam	wall, lactam	-1.07599	0.000657777
PM18	F10	Aztreonam	wall, lactam	-1.06998	0.00895918
PM18	F11	Aztreonam	wall, lactam	2.18343	0.0540489
PM18	F12	Aztreonam	wall, lactam	5.65268	3.68631e-05
PM18	G01	Triclosan	bacterial fatty acid synthesis, enoyl-acyl carrier protein reductase	-1.04704	0.00887182
PM18	G02	Triclosan	bacterial fatty acid synthesis, enoyl-acyl carrier protein reductase	-1.02051	0.350551
PM18	G03	Triclosan	bacterial fatty acid synthesis, enoyl-acyl carrier protein reductase	-1.032	0.127832
PM18	G04	Triclosan	bacterial fatty acid synthesis, enoyl-acyl carrier protein reductase	1.04821	0.820076
PM18	G05	3,5- Diamino-1,2,4-triazole (Guanazole)	ribonucleotide DP reductase	-1.03326	0.360403
PM18	G06	3,5- Diamino-1,2,4-triazole (Guanazole)	ribonucleotide DP reductase	1.41586	0.407231
PM18	G07	3,5- Diamino-1,2,4-triazole (Guanazole)	ribonucleotide DP reductase	-1.11167	0.653243
PM18	G08	3,5- Diamino-1,2,4-triazole (Guanazole)	ribonucleotide DP reductase	-1.04183	0.694828
PM18	G09	Myricetin	DNA & RNA synthesis, polymerase inhibitor (e. coli)	-1.0692	0.0195718
PM18	G10	Myricetin	DNA & RNA synthesis, polymerase inhibitor (e. coli)	-1.05048	1.99467e-05
PM18	G11	Myricetin	DNA & RNA synthesis, polymerase inhibitor (e. coli)	-1.04563	0.0524
PM18	G12	Myricetin	DNA & RNA synthesis, polymerase inhibitor (e. coli)	-1.0426	0.00896571
PM18	H01	5-Fluoro-5'-deoxyuridine	pyrimidine antimetabolite: inhibits nucleic acid replication	-1.08361	0.00330178
PM18	H02	5-Fluoro-5'-deoxyuridine	pyrimidine antimetabolite: inhibits nucleic acid replication	-1.05675	0.0220371
PM18	H03	5-Fluoro-5'-deoxyuridine	pyrimidine antimetabolite: inhibits nucleic acid replication	-1.07533	0.00342981
PM18	H04	5-Fluoro-5'-deoxyuridine	pyrimidine antimetabolite: inhibits nucleic acid replication	-1.08252	0.003534
PM18	H05	2- Phenylphenol	DNA intercalator	-1.03311	0.0766335
PM18	H06	2- Phenylphenol	DNA intercalator	-1.06388	0.00613306
PM18	H07	2- Phenylphenol	DNA intercalator	-1.58754	0.210124
PM18	H08	2- Phenylphenol	DNA intercalator	1.2516	0.0394846
PM18	H09	Plumbagin	oxidizing agent	-1.07666	0.00301872
PM18	H10	Plumbagin	oxidizing agent	-1.10246	0.0106216
PM18	H11	Plumbagin	oxidizing agent	-1.22806	0.0155008
PM18	H12	Plumbagin	oxidizing agent	-1.70523	0.000372908
PM19	A01	Josamycin	protein synthesis, 50S ribosomal subunit, macrolide	-1.09187	0.0423228
PM19	A02	Josamycin	protein synthesis, 50S ribosomal subunit, macrolide	-1.03031	0.391384
PM19	A03	Josamycin	protein synthesis, 50S ribosomal subunit, macrolide	1.08836	0.164735
PM19	A04	Josamycin	protein synthesis, 50S ribosomal subunit, macrolide	1.08435	0.875854
PM19	A05	Gallic acid	respiration, ionophore, H+	-1.03276	0.0187757
PM19	A06	Gallic acid	respiration, ionophore, H+	-1.05859	0.00920082
PM19	A07	Gallic acid	respiration, ionophore, H+	-1.4682	0.00244975
PM19	A08	Gallic acid	respiration, ionophore, H+	-1.71255	0.244477
PM19	A09	Coumarin	DNA intercalator	-1.0464	0.0238234
PM19	A10	Coumarin	DNA intercalator	-1.0743	0.000170084
PM19	A11	Coumarin	DNA intercalator	-1.32357	0.688799
PM19	A12	Coumarin	DNA intercalator	-1.31682	0.0995641
PM19	B01	Methyltrioctylammonium chloride	membrane, detergent, cationic	-1.08524	0.0490296
PM19	B02	Methyltrioctylammonium chloride	membrane, detergent, cationic	-1.05764	0.543487
PM19	B03	Methyltrioctylammonium chloride	membrane, detergent, cationic	-1.29019	0.0963265
PM19	B04	Methyltrioctylammonium chloride	membrane, detergent, cationic	-1.66838	0.124808
PM19	B05	Harmane	imidazoline binding sites, agonist	-1.04996	0.0073312
PM19	B06	Harmane	imidazoline binding sites, agonist	-1.03104	0.215294
PM19	B07	Harmane	imidazoline binding sites, agonist	-1.34697	0.0049606
PM19	B08	Harmane	imidazoline binding sites, agonist	1.15834	0.658886
PM19	B09	2,4-Dinitrophenol	respiration, ionophore, H+	-1.0702	0.00346367
PM19	B10	2,4-Dinitrophenol	respiration, ionophore, H+	-1.06414	0.0213243
PM19	B11	2,4-Dinitrophenol	respiration, ionophore, H+	-1.0627	0.0480786
PM19	B12	2,4-Dinitrophenol	respiration, ionophore, H+	-1.15579	0.10094
PM19	C01	Chlorhexidine	membrane, electron transport	-1.06476	0.049315
PM19	C02	Chlorhexidine	membrane, electron transport	-1.01128	0.5858
PM19	C03	Chlorhexidine	membrane, electron transport	-4.0371	0.0480513
PM19	C04	Chlorhexidine	membrane, electron transport	-1.10993	0.0537046
PM19	C05	Umbelliferone	DNA intercalator	-1.08591	0.00386243
PM19	C06	Umbelliferone	DNA intercalator	-1.10434	0.00997036
PM19	C07	Umbelliferone	DNA intercalator	-1.20588	0.0592629
PM19	C08	Umbelliferone	DNA intercalator	-1.61978	0.0184402
PM19	C09	Cinnamic acid	respiration, ionophore, H+	-1.06905	0.00151508
PM19	C10	Cinnamic acid	respiration, ionophore, H+	-1.08305	0.00140007
PM19	C11	Cinnamic acid	respiration, ionophore, H+	-1.08594	0.0431216
PM19	C12	Cinnamic acid	respiration, ionophore, H+	-2.07262	0.308351
PM19	D01	Disulfiram	nucleic acid inhibitor, purine	-1.04093	0.300645
PM19	D02	Disulfiram	nucleic acid inhibitor, purine	1.00205	0.957214
PM19	D03	Disulfiram	nucleic acid inhibitor, purine	-1.05984	0.0366347
PM19	D04	Disulfiram	nucleic acid inhibitor, purine	1.15103	0.0915675
PM19	D05	Iodonitro tetrazolium violet	respiration	-1.00672	0.0978563
PM19	D06	Iodonitro tetrazolium violet	respiration	-1.00208	0.847477
PM19	D07	Iodonitro tetrazolium violet	respiration	-1.07665	0.127641
PM19	D08	Iodonitro tetrazolium violet	respiration	-1.49151	0.0820908
PM19	D09	Phenyl-methylsulfonyl-fluoride (PMSF)	protease inhibitor, serine	-1.04122	0.00141762
PM19	D10	Phenyl-methylsulfonyl-fluoride (PMSF)	protease inhibitor, serine	-1.05735	0.0121766
PM19	D11	Phenyl-methylsulfonyl-fluoride (PMSF)	protease inhibitor, serine	-1.13419	0.221372
PM19	D12	Phenyl-methylsulfonyl-fluoride (PMSF)	protease inhibitor, serine	-1.7114	0.327973
PM19	E01	FCCP	respiration, ionophore, H+	-1.2198	0.000915788
PM19	E02	FCCP	respiration, ionophore, H+	-1.04299	0.0198518
PM19	E03	FCCP	respiration, ionophore, H+	1.18171	0.0569275
PM19	E04	FCCP	respiration, ionophore, H+	1.31823	0.108921
PM19	E05	D,L-Thioctic acid	oxidizing agent	-1.17176	0.0276321
PM19	E06	D,L-Thioctic acid	oxidizing agent	-1.10121	0.0737573
PM19	E07	D,L-Thioctic acid	oxidizing agent	-1.49822	0.00862215
PM19	E08	D,L-Thioctic acid	oxidizing agent	-1.44376	0.41689
PM19	E09	Lawsone	oxidizing agent	-1.08044	0.000418788
PM19	E10	Lawsone	oxidizing agent	-1.05669	0.000591153
PM19	E11	Lawsone	oxidizing agent	-1.03115	0.0190924
PM19	E12	Lawsone	oxidizing agent	1.00595	0.822193
PM19	F01	Phenethicillin	wall, lactam	-1.06887	0.0552386
PM19	F02	Phenethicillin	wall, lactam	-1.0567	0.0637789
PM19	F03	Phenethicillin	wall, lactam	-1.06295	0.0395663
PM19	F04	Phenethicillin	wall, lactam	1.09848	0.0650387
PM19	F05	Blasticidin S	protein synthesis	-1.06819	0.0275174
PM19	F06	Blasticidin S	protein synthesis	-1.06687	0.0734717
PM19	F07	Blasticidin S	protein synthesis	-1.06634	0.0335482
PM19	F08	Blasticidin S	protein synthesis	-1.07365	0.841697
PM19	F09	Sodium caprylate	respiration, ionophore, H+	-1.052	0.0631467
PM19	F10	Sodium caprylate	respiration, ionophore, H+	-1.12437	0.00272007
PM19	F11	Sodium caprylate	respiration, ionophore, H+	-1.13684	0.588202
PM19	F12	Sodium caprylate	respiration, ionophore, H+	-1.25785	0.263005
PM19	G01	Lauryl sulfobetaine	membrane, detergent, zwitterionic	-1.11874	0.0236059
PM19	G02	Lauryl sulfobetaine	membrane, detergent, zwitterionic	-1.06796	0.137284
PM19	G03	Lauryl sulfobetaine	membrane, detergent, zwitterionic	-1.01965	0.654829
PM19	G04	Lauryl sulfobetaine	membrane, detergent, zwitterionic	-1.01039	0.848289
PM19	G05	Dihydrostreptomycin	protein synthesis, 30S ribosomal subunit, aminoglycoside	-1.0703	0.0390471
PM19	G06	Dihydrostreptomycin	protein synthesis, 30S ribosomal subunit, aminoglycoside	-1.05952	0.0635219
PM19	G07	Dihydrostreptomycin	protein synthesis, 30S ribosomal subunit, aminoglycoside	-1.06888	0.0406201
PM19	G08	Dihydrostreptomycin	protein synthesis, 30S ribosomal subunit, aminoglycoside	-1.06783	0.0233479
PM19	G09	Hydroxylamine	DNA damage, mutagen, antifolate (inhibits thymine and methionine synthesis)	-1.06249	0.0233074
PM19	G10	Hydroxylamine	DNA damage, mutagen, antifolate (inhibits thymine and methionine synthesis)	-1.06935	0.0332133
PM19	G11	Hydroxylamine	DNA damage, mutagen, antifolate (inhibits thymine and methionine synthesis)	-1.06117	0.185492
PM19	G12	Hydroxylamine	DNA damage, mutagen, antifolate (inhibits thymine and methionine synthesis)	-1.0526	0.94243
PM19	H01	Hexamminecobalt (III) Chloride	DNA synthesis	-1.10354	0.00111445
PM19	H02	Hexamminecobalt (III) Chloride	DNA synthesis	-1.11919	0.00207684
PM19	H03	Hexamminecobalt (III) Chloride	DNA synthesis	-1.16412	0.000848371
PM19	H04	Hexamminecobalt (III) Chloride	DNA synthesis	-1.1087	0.246171
PM19	H05	Thioglycerol	reducing agent, thiol, adenosyl methionine antagonist	-1.06441	0.0102372
PM19	H06	Thioglycerol	reducing agent, thiol, adenosyl methionine antagonist	-1.03786	0.221139
PM19	H07	Thioglycerol	reducing agent, thiol, adenosyl methionine antagonist	-1.48647	0.00263146
PM19	H08	Thioglycerol	reducing agent, thiol, adenosyl methionine antagonist	-1.55134	0.0241159
PM19	H09	Polymyxin B	membrane, disorganize structure	-1.07451	0.219917
PM19	H10	Polymyxin B	membrane, disorganize structure	-4.96005	0.00447948
PM19	H11	Polymyxin B	membrane, disorganize structure	-1.17883	0.111108
PM19	H12	Polymyxin B	membrane, disorganize structure	-1.14221	0.115643
PM20	A01	Amitriptyline	membrane, transport	-1.04717	0.000382048
PM20	A02	Amitriptyline	membrane, transport	-1.18516	0.028294
PM20	A03	Amitriptyline	membrane, transport	-1.62513	0.0767635
PM20	A04	Amitriptyline	membrane, transport	-1.04581	0.658323
PM20	A05	Apramycin	protein synthesis, 30S ribosomal subunit, aminoglycoside	-1.03794	0.0342499
PM20	A06	Apramycin	protein synthesis, 30S ribosomal subunit, aminoglycoside	-1.04472	0.0111743
PM20	A07	Apramycin	protein synthesis, 30S ribosomal subunit, aminoglycoside	-1.03984	0.00219795
PM20	A08	Apramycin	protein synthesis, 30S ribosomal subunit, aminoglycoside	-1.04594	0.00179012
PM20	A09	Benserazide	amino acid metabolism, arromatic amino acid decarboxylase inhibitor (gp, gn, yst, m)	-1.03967	0.147173
PM20	A10	Benserazide	amino acid metabolism, arromatic amino acid decarboxylase inhibitor (gp, gn, yst, m)	-1.01829	0.336606
PM20	A11	Benserazide	amino acid metabolism, arromatic amino acid decarboxylase inhibitor (gp, gn, yst, m)	-1.24472	0.138733
PM20	A12	Benserazide	amino acid metabolism, arromatic amino acid decarboxylase inhibitor (gp, gn, yst, m)	1.05845	0.0211173
PM20	B01	Orphenadrine	cholinergic antagonist	-1.03132	0.004138
PM20	B02	Orphenadrine	cholinergic antagonist	-1.0889	0.0217227
PM20	B03	Orphenadrine	cholinergic antagonist	-1.01066	0.908766
PM20	B04	Orphenadrine	cholinergic antagonist	1.00904	0.934398
PM20	B05	D,L-Propranolol	beta-adrenergic blocker	-1.0446	0.0153419
PM20	B06	D,L-Propranolol	beta-adrenergic blocker	-1.03951	0.0241825
PM20	B07	D,L-Propranolol	beta-adrenergic blocker	-1.12588	0.726747
PM20	B08	D,L-Propranolol	beta-adrenergic blocker	-1.03698	0.670215
PM20	B09	Tetrazolium violet	respiration, uncoupler	-1.03057	0.167847
PM20	B10	Tetrazolium violet	respiration, uncoupler	-1.02165	0.132424
PM20	B11	Tetrazolium violet	respiration, uncoupler	1.00565	0.985912
PM20	B12	Tetrazolium violet	respiration, uncoupler	1.00724	0.681865
PM20	C01	Thioridazine	respiration, uncoupler	-1.29581	0.000184945
PM20	C02	Thioridazine	respiration, uncoupler	-1.41457	0.000214812
PM20	C03	Thioridazine	respiration, uncoupler	-1.21758	0.00801593
PM20	C04	Thioridazine	respiration, uncoupler	-1.4883	0.00106387
PM20	C05	Atropine	acetylcholine receptor, antagonist	-1.03289	0.00939004
PM20	C06	Atropine	acetylcholine receptor, antagonist	1.02841	0.0262088
PM20	C07	Atropine	acetylcholine receptor, antagonist	1.00261	0.985912
PM20	C08	Atropine	acetylcholine receptor, antagonist	-1.00381	0.975828
PM20	C09	Ornidazole	protein glycosolation	-1.08502	0.0112426
PM20	C10	Ornidazole	protein glycosolation	-1.10674	0.000241278
PM20	C11	Ornidazole	protein glycosolation	-1.13616	0.000860445
PM20	C12	Ornidazole	protein glycosolation	-1.05152	0.028845
PM20	D01	Proflavine	flavone, antibacterial	-1.0712	0.00176229
PM20	D02	Proflavine	flavone, antibacterial	-1.08943	0.00333956
PM20	D03	Proflavine	flavone, antibacterial	1.01286	0.400468
PM20	D04	Proflavine	flavone, antibacterial	-1.02912	0.2992
PM20	D05	Ciprofloxacin	DNA unwinding, gyrase (GN), topoisomerase (GP), fluoroquinolone	-1.04637	0.00880712
PM20	D06	Ciprofloxacin	DNA unwinding, gyrase (GN), topoisomerase (GP), fluoroquinolone	-1.02939	0.242878
PM20	D07	Ciprofloxacin	DNA unwinding, gyrase (GN), topoisomerase (GP), fluoroquinolone	-1.03728	0.0725911
PM20	D08	Ciprofloxacin	DNA unwinding, gyrase (GN), topoisomerase (GP), fluoroquinolone	1.63901	0.304368
PM20	D09	18-Crown-6 ether	respiration, ionophore, H+	-1.0244	0.102288
PM20	D10	18-Crown-6 ether	respiration, ionophore, H+	-1.0341	0.0262301
PM20	D11	18-Crown-6 ether	respiration, ionophore, H+	-1.11936	0.0383199
PM20	D12	18-Crown-6 ether	respiration, ionophore, H+	1.19023	0.588578
PM20	E01	Crystal Violet	respiration, uncoupler	-1.07961	0.00133317
PM20	E02	Crystal Violet	respiration, uncoupler	1.13312	0.202585
PM20	E03	Crystal Violet	respiration, uncoupler	-1.00843	0.811152
PM20	E04	Crystal Violet	respiration, uncoupler	-1.02507	0.163062
PM20	E05	Dodine	membrane permeability, guanidine, fungicide	-1.0649	0.0443997
PM20	E06	Dodine	membrane permeability, guanidine, fungicide	-1.07626	0.00363941
PM20	E07	Dodine	membrane permeability, guanidine, fungicide	-1.13626	0.490687
PM20	E08	Dodine	membrane permeability, guanidine, fungicide	-1.01724	0.913135
PM20	E09	Hexachlorophene	membrane, electron transport	-1.04278	0.00336807
PM20	E10	Hexachlorophene	membrane, electron transport	1.03673	0.493486
PM20	E11	Hexachlorophene	membrane, electron transport	-1.01221	0.809852
PM20	E12	Hexachlorophene	membrane, electron transport	-1.0394	0.584939
PM20	F01	4-Hydroxycoumarin	DNA intercalator	-1.10067	0.000255409
PM20	F02	4-Hydroxycoumarin	DNA intercalator	-1.1615	0.00710636
PM20	F03	4-Hydroxycoumarin	DNA intercalator	-1.15472	0.00926286
PM20	F04	4-Hydroxycoumarin	DNA intercalator	-1.08338	0.472022
PM20	F05	Oxytetracycline	protein synthesis, 30S ribosomal subunit, tetracycline	1.03332	0.245869
PM20	F06	Oxytetracycline	protein synthesis, 30S ribosomal subunit, tetracycline	1.60179	0.0118566
PM20	F07	Oxytetracycline	protein synthesis, 30S ribosomal subunit, tetracycline	10.9071	3.51256e-07
PM20	F08	Oxytetracycline	protein synthesis, 30S ribosomal subunit, tetracycline	10.2305	1.16168e-08
PM20	F09	Pridinol	cholinergic antagonist	-1.01286	0.245888
PM20	F10	Pridinol	cholinergic antagonist	-1.13067	0.00881443
PM20	F11	Pridinol	cholinergic antagonist	-1.10342	0.579731
PM20	F12	Pridinol	cholinergic antagonist	1.84224	0.037698
PM20	G01	Captan	multisite, carbamate, fungicide	-1.25238	0.0852516
PM20	G02	Captan	multisite, carbamate, fungicide	-1.20308	0.000160101
PM20	G03	Captan	multisite, carbamate, fungicide	-1.19349	0.30298
PM20	G04	Captan	multisite, carbamate, fungicide	-1.43884	0.0921899
PM20	G05	3,5-Dinitrobenzene	respiration, ionophore, H+	-1.08233	0.0029356
PM20	G06	3,5-Dinitrobenzene	respiration, ionophore, H+	-1.10542	0.0226743
PM20	G07	3,5-Dinitrobenzene	respiration, ionophore, H+	-1.24817	0.00269571
PM20	G08	3,5-Dinitrobenzene	respiration, ionophore, H+	-1.21937	0.590297
PM20	G09	8-Hydroxyquinoline	chelator, lipophilic, RNA synthesis	-1.04222	0.00396353
PM20	G10	8-Hydroxyquinoline	chelator, lipophilic, RNA synthesis	-1.05626	0.177129
PM20	G11	8-Hydroxyquinoline	chelator, lipophilic, RNA synthesis	1.10458	0.268412
PM20	G12	8-Hydroxyquinoline	chelator, lipophilic, RNA synthesis	1.02295	0.816158
PM20	H01	Patulin	microtubulin polymerization inhibitor, antifungal	-1.10049	0.289215
PM20	H02	Patulin	microtubulin polymerization inhibitor, antifungal	-4.11105	0.399685
PM20	H03	Patulin	microtubulin polymerization inhibitor, antifungal	-1.02995	0.865376
PM20	H04	Patulin	microtubulin polymerization inhibitor, antifungal	1.1067	0.417205
PM20	H05	Tolylfluanid	fungicide, phenylsulphamide	-1.09003	0.546212
PM20	H06	Tolylfluanid	fungicide, phenylsulphamide	-1.13731	0.0170367
PM20	H07	Tolylfluanid	fungicide, phenylsulphamide	-1.11662	0.534044
PM20	H08	Tolylfluanid	fungicide, phenylsulphamide	-1.18264	0.103853
PM20	H09	Oleandomycin	protein synthesis, 50S ribosomal subunit, macrolide	-1.0595	0.00649561
PM20	H10	Oleandomycin	protein synthesis, 50S ribosomal subunit, macrolide	-1.00155	0.948496
PM20	H11	Oleandomycin	protein synthesis, 50S ribosomal subunit, macrolide	-1.07052	0.213778
PM20	H12	Oleandomycin	protein synthesis, 50S ribosomal subunit, macrolide	1.30513	0.348227

## Sheet: 2009EL-2050 vs. 2009EL-2071 ALL
Omnilog comparison of 2009EL-2050 versus 2009EL-2071 (reference)
plate	well	pheno	mode	SPL11.010.02_ratio	SPL11.010.02_pv
PM11	A08	Chlortetracycline	protein synthesis; 30S ribosomal subunit; tetracycline	11.0358	1.41e-05
PM20	F07	Oxytetracycline	protein synthesis, 30S ribosomal subunit, tetracycline	11.0855	3.34e-05
PM11	D08	Demeclocyline	protein synthesis; 30S ribosomal subunit; tetracycline	10.78	5.89e-05
PM13	C07	Doxycycline	protein synthesis, tetracycline	10.3963	0.000167287
PM01	G08	N-Acetyl-D-Mannosamine	C-Source,carbohydrate,hexose,mannose,amine,,Glycolosis,fructose,mannose,-,-,-,-,-,-,-,-,-	-1.06825	0.00019789
PM12	B06	Penimepicycline	protein synthesis, 30S ribosomal subunit, tetracycline	1.77938	0.000283151
PM12	B07	Penimepicycline	protein synthesis, 30S ribosomal subunit, tetracycline	10.2008	0.000330897
PM20	F08	Oxytetracycline	protein synthesis, 30S ribosomal subunit, tetracycline	10.3897	0.000377995
PM11	D07	Demeclocyline	protein synthesis; 30S ribosomal subunit; tetracycline	10.7412	0.000481187
PM01	E10	Maltotriose	C-Source,carbohydrate,trisaccharide,glucose,,,Glycolosis,glucose, 3.2.1.116,-,-,-,-,-,-,-,-,-	-1.26755	0.000486741
PM07	D10	Pro-Phe	N-Source,amino acid,dipeptide,Pro,Phe,,TCA,oxologlutarate,glutamate,Pro,-,-,TCA,Citrate,acetyl CoA,	-3.27658	0.000496257
PM01	E09	Adonitol	C-Source,carbohydrate,pentose,ribose,,,Pentose and glucuronate interconversions,-,-,-,-,-,-,-,-,-,-	-1.30761	0.000539108
PM11	C10	Minocycline	protein synthesis; 30S ribosomal subunit; tetracycline	5.92377	0.000586256
PM07	F02	Thr-Gly	N-Source,amino acid,dipeptide,Thr,Gly,,TCA,oxaloacetate,Pyruvate,Thr,-,-,TCA,oxaloacetate,Pyruvate,	-1.14768	0.000666008
PM12	B08	Penimepicycline	protein synthesis, 30S ribosomal subunit, tetracycline	11.6627	0.000666132
PM12	A08	Tetracycline	protein synthesis, 30S ribosomal subunit, tetracycline	7.61016	0.000689807
PM01	C04	D-Ribose	C-Source,carbohydrate,pentose,ribose,,,Pentose and glucuronate interconversions,-,-,-,-,-,-,-,-,-,-	-1.1293	0.000814846
PM03	E12	N-Acetyl-D-Galactosamine	N-Source,carbohydrate,hexose,galactose,amine,,Galactose Metabolism,-,-,-,-,-,-,-,-,-,-,-	-1.09848	0.000900777
PM13	D12	Rolitetracycline	protein synthesis, 30S ribosomal subunit, tetracycline	5.3951	0.000939611
PM08	C06	Phe-Glu	N-Source,amino acid,dipeptide,Phe,Glu,,TCA,Citrate,acetyl CoA,Phe,-,-,TCA,oxaloglutarate,Glu,-,-,-	-1.20519	0.000989714
PM01	B08	D-Xylose	C-Source,carbohydrate,pentose,xylose,,,Pentose and glucuronate interconversions,-,-,-,-,-,-,-,-,-,-	-1.18679	0.00108769
PM01	F03	m-Inositol	C-Source,carbohydrate,hexose,inositol,,,Galactose Metabolism,galactose,-,-,-,-,-,-,-,-,-,-	-1.2625	0.00113349
PM12	D09	Novobiocin	DNA unwinding, gyrase (GN), topoisomerase (GP), quinolone	-1.23181	0.0012038
PM06	E11	Gly-Pro	N-Source,amino acid,dipeptide,Gly,Pro,,TCA,oxaloacetate,Pyruvate,Gly,-,-,TCA,oxaloglutarate,glutama	-1.25884	0.00129013
PM14	B12	Sodium arsenate	toxic anion, PO4 analog	-1.08202	0.00147039
PM04	D03	Cysteamine-S-Phosphate	P-Source,amine,2 carbon,,,,-,-,-,-,-,-,-,-,-,-,-,-	1.55617	0.00176016
PM01	H10	D-Galacturonic Acid	C-Source,carbohydrate,hexose,galactose,acid,,Galactose Metabolism,-,-,-,-,-,-,-,-,-,-,-	-1.04781	0.00193936
PM01	D01	L-Asparagine	C-Source,amino acid,amino acid,Asn,AA,,TCA,oxaloacetate,Asp,Asn,-,-,-,-,-,-,-,-	-1.06971	0.00201213
PM08	D10	Ser-Glu	N-Source,amino acid,dipeptide,Ser,Glu,,TCA,oxaloacetate,Pyruvate,Ser,-,-,TCA,oxaloglutarate,Glu,-,-	-1.19537	0.00216704
PM12	A07	Tetracycline	protein synthesis, 30S ribosomal subunit, tetracycline	2.26604	0.00223215
PM01	C02	D-Galactonic Acid-g-Lactone	C-Source,carboxylate,6 carbon,galactose,lactone,,Glycolosis,glucose,Glactose metabolism,-,-,-,-,-,-	-1.11375	0.0023034
PM07	H11	Val-Val	N-Source,amino acid,dipeptide,Val,Val,,TCA,succinyl CoA,Val,-,-,-,TCA,succinyl CoA,Val,-,-,-	-1.14423	0.00241282
PM01	A03	N-Acetyl-D-Glucosamine	C-Source,carbohydrate,hexose,glucose,amine,,Glycolosis,glucose,Glycosaminoglycan degradation,-,-,-,	-1.32203	0.00255041
PM01	F09	Glycolic Acid	C-Source,carboxylate,2 carbon,,,,Glyoxylate and dicarboxylate metabolism,-,-,-,-,-,-,-,-,-,-,-	-1.10218	0.00255274
PM06	E08	Gly-Lys	N-Source,amino acid,dipeptide,Gly,Lys,,TCA,oxaloacetate,Pyruvate,Gly,-,-,TCA,Citrate,acetyl CoA,Lys	-1.19013	0.00257538
PM13	B05	2,2`-Dipyridyl	chelator, Fe++	2.35371	0.00261759
PM02	H09	Dihydroxyacetone	C-Source,carbohydrate,2 carbon,,,,Glycolosis,G3P,-,-,-,-,-,-,-,-,-,-	-1.29523	0.00261909
PM13	C06	Doxycycline	protein synthesis, tetracycline	1.38551	0.00272625
PM02	C11	b-Methyl-D-Xyloside	C-Source,carbohydrate,pentose,xylose,,,Pentose and glucuronate interconversions,-,-,-,-,-,-,-,-,-,-	-1.1567	0.00280406
PM08	D04	Pro-Ser	N-Source,amino acid,dipeptide,Pro,Ser,,TCA,oxologlutarate,glutamate,Pro,-,-,TCA,oxaloacetate,Pyruva	-1.10748	0.002854
PM08	B10	Leu-Pro	N-Source,amino acid,dipeptide,Leu,Pro,,TCA,Citrate,acetyl CoA,Leu,-,-,TCA,oxaloglutarate,glutamate,	-1.12691	0.00305005
PM11	D06	Demeclocyline	protein synthesis; 30S ribosomal subunit; tetracycline	1.23825	0.00307072
PM06	F11	His-Ser	N-Source,amino acid,dipeptide,His,Ser,,TCA,oxologlutarate,glutamate,His,-,-,TCA,oxaloacetate,Pyruva	-1.13234	0.00317236
PM01	H06	L-Lyxose	C-Source,carbohydrate,pentose,lyxose,,,Pentose and glucuronate interconversions,-,-,-,-,-,-,-,-,-,-	-1.20082	0.00321104
PM08	G12	D-Ala-Gly-Gly	N-Source,amino acid,tripeptide,Ala-D,Gly,,TCA,oxaloacetate,Pyruvate,Ala,-,-,TCA,oxaloacetate,Pyruva	-1.10684	0.00324493
PM13	E02	Cytosine arabinoside	nucleic acid analog, pyrimidine	1.03159	0.00328807
PM01	C06	L-Rhamnose	C-Source,carbohydrate,hexose,rhamnose,,,Glycolosis,fructose,mannose,-,-,-,-,-,-,-,-,-	-1.26583	0.00330009
PM07	B03	Lys-Thr	N-Source,amino acid,dipeptide,Lys,Thr,,TCA,Citrate,acetyl CoA,Lys,-,-,TCA,oxaloacetate,Pyruvate,Thr	-1.16597	0.00338744
PM16	F12	Aluminum sulfate	toxic cation	1.95158	0.00341439
PM01	D12	Uridine	C-Source,nucleoside,pyrimidine,uracil,,,Pyrimidine Metabolism,-,-,-,-,-,-,-,-,-,-,-	-1.17041	0.00345312
PM01	C10	Maltose	C-Source,carbohydrate,disaccharide,glucose,,,Glycolosis,glucose,-,-,-,-,-,-,-,-,-,-	-1.22452	0.0035841
PM01	D11	Sucrose	C-Source,carbohydrate,disaccharide,glucose,fructose,,Glycolosis,glucose,Starch and sucrose metaboli	-1.17388	0.00386775
PM02	D02	Salicin	C-Source,carbohydrate,hexose,glucose,aromatic,,Glycolosis,glucose,-,-,-,-,-,-,-,-,-,-	-1.24882	0.00395437
PM01	B02	D-Sorbitol	C-Source,carbohydrate,hexose,sorbose,,,Glycolosis,mannose,-,-,-,-,-,-,-,-,-,-	-1.09951	0.00408755
PM02	C02	L-Glucose	C-Source,carbohydrate,hexose,glucose,,,Glycolosis,glucose,-,-,-,-,-,-,-,-,-,-	-1.11821	0.00416604
PM11	A07	Chlortetracycline	protein synthesis; 30S ribosomal subunit; tetracycline	3.10499	0.004249
PM07	C10	Phe-Gly	N-Source,amino acid,dipeptide,Phe,Gly,,TCA,Citrate,acetyl CoA,Phe,-,-,TCA,oxaloacetate,Pyruvate,Gly	-1.26308	0.00437804
PM08	E08	Val-Glu	N-Source,amino acid,dipeptide,Val,Glu,,TCA,succinyl CoA,Val,-,-,-,TCA,oxaloglutarate,Glu,-,-,-	-1.19374	0.00438049
PM15	C12	1,10-Phenanthroline	chelator, Fe++, Zn++, divalent metal ions	-1.14983	0.00455641
PM08	G01	g-Glu-Gly	N-Source,amino acid,dipeptide,Glu-g,Gly,,TCA,oxologlutarate,Glu,-,-,-,TCA,oxaloacetate,Pyruvate,Gly	-1.31201	0.00471696
PM06	D10	Glu-Ser	N-Source,amino acid,dipeptide,Glu,Ser,,TCA,oxologlutarate,Glu,-,-,-,TCA,oxaloacetate,Pyruvate,Ser,-	-1.1328	0.00487776
PM08	F09	D-Ala-Leu	N-Source,amino acid,dipeptide,Tyr,Leu,,TCA,,,,-,-,TCA,Citrate,acetyl CoA,Leu,-,-	-1.17889	0.00505962
PM08	C01	Lys-Gly	N-Source,amino acid,dipeptide,Lys,Gly,,TCA,Citrate,acetyl CoA,Lys,-,-,TCA,oxaloacetate,Pyruvate,Gly	-1.23632	0.00512678
PM12	A06	Tetracycline	protein synthesis, 30S ribosomal subunit, tetracycline	1.17003	0.00513427
PM01	C07	D-Fructose	C-Source,carbohydrate,hexose,fructose,,,Glycolosis,fructose,-,-,-,-,-,-,-,-,-,-	-1.33929	0.00520646
PM01	D02	D-Aspartic Acid	C-Source,amino acid,amino acid,Asp-D,AA,,TCA,oxaloacetate,Asp,-,-,-,-,-,-,-,-,-	-1.07525	0.00541307
PM01	D08	a-Methyl-D-Galactoside	C-Source,carbohydrate,hexose,galactose,,,Galactose Metabolism,-,-,-,-,-,-,-,-,-,-,-	-1.11078	0.00591085
PM02	C09	b-Methyl-D-Glucuronic Acid	C-Source,carbohydrate,hexose,glucose,acid,,Glycolosis,glucose,-,-,-,-,-,-,-,-,-,-	-1.42822	0.00596195
PM07	F03	Thr-Leu	N-Source,amino acid,dipeptide,Thr,Leu,,TCA,oxaloacetate,Pyruvate,Thr,-,-,TCA,Citrate,acetyl CoA,Leu	-1.1673	0.00635268
PM08	F11	D-Leu-Gly	N-Source,amino acid,dipeptide,Leu-D,Gly,,TCA,Citrate,acetyl CoA,Leu,-,-,TCA,oxaloacetate,Pyruvate,G	-1.07718	0.00662548
PM17	E02	Niaproof	membrane, detergent, anionic	-1.14395	0.00695774
PM01	E08	b-Methyl-D-Glucoside	C-Source,carbohydrate,hexose,glucose,,,Glycolosis,glucose,-,-,-,-,-,-,-,-,-,-	-1.17339	0.00704973
PM20	F06	Oxytetracycline	protein synthesis, 30S ribosomal subunit, tetracycline	1.63558	0.00726942
PM07	D04	Pro-Ala	N-Source,amino acid,dipeptide,Pro,Ala,,TCA,oxologlutarate,glutamate,Pro,-,-,TCA,oxaloglutarate,Pyru	-1.30938	0.00738729
PM07	D06	Pro-Gln	N-Source,amino acid,dipeptide,Pro,Gln,,TCA,oxologlutarate,glutamate,Pro,-,-,TCA,oxaloglutarate,glut	-1.57072	0.00759134
PM06	E10	Gly-Phe	N-Source,amino acid,dipeptide,Gly,Phe,,TCA,oxaloacetate,Pyruvate,Gly,-,-,TCA,Citrate,acetyl CoA,Phe	-1.20182	0.00765063
PM01	H07	Glucuronamide	C-Source,carbohydrate,hexose,glucose,amide,,Glycolosis,glucose,-,-,-,-,-,-,-,-,-,-	-1.10864	0.00791726
PM03	F05	Cytosine	N-Source,nucleic acid,pyrimidine,cytosine,,,Pyrimidine Metabolism,-,-,-,-,-,-,-,-,-,-,-	1.34195	0.00801131
PM03	B09	L-Proline	N-Source,amino acid,amino acid,Pro,AA,-,TCA,oxologlutarate,Glu,-,-,-,-,-,-,-,-,-	-1.1541	0.00803585
PM07	G08	Tyr-Gly	N-Source,amino acid,dipeptide,Tyr,Gly,,TCA,succinate,Tyr,-,-,-,TCA,oxaloacetate,Pyruvate,Gly,-,-	-1.20542	0.00854659
PM01	C09	a-D-Glucose	C-Source,carbohydrate,hexose,glucose,,,Glycolosis,glucose,-,-,-,-,-,-,-,-,-,-	-1.43554	0.00858788
PM01	B04	L-Fucose	C-Source,carbohydrate,hexose,fucose,,,-,-,-,-,-,-,-,-,-,-,-,-	-1.24445	0.009034
PM14	A11	Sanguinarine	ATPase, Na+/K+ and Mg++	-1.08921	0.00910686
PM02	B07	L-Arabitol	C-Source,carbohydrate,pentose,arabinose,,,Glycolosis,G3P,Pentose and glucuronate interconversions,-	-1.12628	0.00911512
PM13	D11	Rolitetracycline	protein synthesis, 30S ribosomal subunit, tetracycline	2.27207	0.00914337
PM03	C04	D-Asparagine	N-Source,amino acid,amino acid,Asn-D,AA,,TCA,oxaloacetate,Asp,Asn,-,-,-,-,-,-,-,-	-1.18143	0.00921196
PM07	D08	Pro-Hyp	N-Source,amino acid,dipeptide,Pro,Hyp,,TCA,oxologlutarate,glutamate,Pro,-,-,-,-,-,-,-,-	-1.48371	0.00968845
PM03	G01	Xanthine	N-Source,nucleic acid,purine,xanthine,,,Purine Metabolism,-,-,-,-,-,-,-,-,-,-,-	-1.14075	0.00978614
PM09	B01	6% NaCl	osmotic sensitivity, NaCl control	-1.38399	0.0102304
PM07	F04	Thr-Met	N-Source,amino acid,dipeptide,Thr,Met,,TCA,oxaloacetate,Pyruvate,Thr,-,-,TCA,succinyl CoA,propanoat	-1.15425	0.0103478
PM01	F01	Gly-Asp	C-Source,amino acid,dipeptide,Gly,Asp,,TCA,oxaloacetate,Pyruvate,Gly,-,-,TCA,oxaloacetate,Asp,-,-,-	-1.06364	0.0108694
PM07	H08	Val-Ile	N-Source,amino acid,dipeptide,Val,Ile,,TCA,succinyl CoA,Val,-,-,-,TCA,succinyl CoA,Propionyl CoA,Il	-1.16203	0.0109
PM06	D11	Glu-Trp	N-Source,amino acid,dipeptide,Glu,Trp,,TCA,oxologlutarate,Glu,-,-,-,TCA,Citrate,acetyl CoA,Trp,-,-	-2.2846	0.0118789
PM08	F12	D-Leu-Tyr	N-Source,amino acid,dipeptide,Leu-D,Tyr,,TCA,Citrate,acetyl CoA,Leu,,,TCA,succinate,Tyr,,,	-1.08193	0.0119105
PM06	D07	Glu-Asp	N-Source,amino acid,dipeptide,Glu,Asp,,TCA,oxologlutarate,Glu,,,,TCA,oxaloacetate,Asp,,,	-1.29631	0.0121215
PM08	H12	Tyr-Gly-Gly	N-Source,amino acid,tripeptide,Tyr,Gly,,TCA,succinate,Tyr,-,-,-,TCA,oxaloacetate,Pyruvate,Gly,-,-	-1.21749	0.0121221
PM01	F10	Glyoxylic Acid	C-Source,carboxylate,2 carbon,,,,Glyoxylate and dicarboxylate metabolism,-,-,-,-,-,-,-,-,-,-,-	-1.12306	0.0122003
PM13	A12	Nickel chloride	toxic cation	-1.16279	0.0123218
PM09	A03	3% NaCl	osmotic sensitivity, NaCl	-1.07036	0.0124355
PM08	E02	Thr-Ser	N-Source,amino acid,dipeptide,Thr,Ser,,TCA,oxaloacetate,Pyruvate,Thr,-,-,TCA,oxaloacetate,Pyruvate,	-1.10686	0.0126346
PM06	B06	Arg-Arg	N-Source,amino acid,dipeptide,Arg,Arg,,TCA,oxologlutarate,glutamate,Arg,-,-,TCA,oxaloglutarate,glut	-1.10007	0.0129179
PM02	B01	N-Acetyl-D-Galactosamine	C-Source,carbohydrate,hexose,galactose,amine,,Galactose Metabolism,-,-,-,-,-,-,-,-,-,-,-	-1.2827	0.0135118
PM02	E08	b-Hydroxybutyric Acid	C-Source,carboxylate,4 carbon,,,,TCA,oxaloacetate,pyruvate,Butonanate metabolism,-,-,-,-,-,-,-,-	-1.07382	0.0135824
PM08	B07	Ile-Leu	N-Source,amino acid,dipeptide,Ile,Leu,,TCA,succinyl CoA,Propionyl CoA,Ile,-,-,TCA,Citrate,acetyl Co	1.41688	0.0139612
PM03	F04	Cytidine	N-Source,nucleoside,pyrimidine,cytosine,sulfur,,Pyrimidine Metabolism,-,-,-,-,-,-,-,-,-,-,-	-1.05379	0.0141821
PM06	G09	Ile-Met	N-Source,amino acid,dipeptide,Ile,Met,,TCA,succinyl CoA,Propionyl CoA,Ile,-,-,TCA,succinyl CoA,prop	-1.73022	0.0149059
PM08	C02	Lys-Met	N-Source,amino acid,dipeptide,Lys,Met,,TCA,Citrate,acetyl CoA,Lys,-,-,TCA,succinyl CoA,propanoate m	-1.29662	0.014961
PM02	E11	Itaconic Acid	C-Source,carboxylate,5 carbon,,,,Pyruvate metabolism,pyruvate,C5-Branched dibasic acid metabolism,-	-1.25389	0.0149857
PM07	D11	Pro-Pro	N-Source,amino acid,dipeptide,Pro,Pro,,TCA,oxologlutarate,glutamate,Pro,-,-,TCA,oxaloglutarate,glut	-1.94459	0.0151752
PM18	B11	Azathioprine	nucleic acid analog, purine	-1.05925	0.0152569
PM13	C08	Doxycycline	protein synthesis, tetracycline	7.64623	0.0155907
PM01	H09	L-Galactonic Acid-g-Lactone	C-Source,carboxylate,6 carbon,galactose,lactone,,Glycolosis,glucose,Ascorbate and aldarate metaboli	-1.11184	0.015664
PM10	F04	pH 9.5 + L-Serine	pH, deaminase	1.04918	0.015732
PM02	A02	Chondroitin Sulfate C	C-Source,carbohydrate,oligosaccharide,glucose,galactose,,Glycolosis,glucose,Glycosaminoglycan degra	-1.10693	0.0164333
PM08	G10	Phe-b-Ala	N-Source,amino acid,dipeptide,Phe,Ala-b,,TCA,Citrate,acetyl CoA,Phe,-,-,TCA,oxaloglutarate,Pyruvate	-1.21011	0.0170907
PM07	C03	Met-Lys	N-Source,amino acid,dipeptide,Met,Lys,,TCA,succinyl CoA,propanoate metabolism,gly ser thr metabloli	-1.42869	0.0171909
PM08	H11	Phe-Gly-Gly	N-Source,amino acid,tripeptide,Phe,Gly,,TCA,Citrate,acetyl CoA,Phe,-,-,TCA,oxaloacetate,Pyruvate,Gl	-1.25687	0.0177362
PM17	G03	Chlorambucil	N/A	-1.066	0.0177466
PM01	F05	Fumaric Acid	C-Source,carboxylate,4 carbon,,,,TCA,fumarate,-,-,-,-,-,-,-,-,-,-	-1.09445	0.0178436
PM07	A08	Lys-Glu	N-Source,amino acid,dipeptide,Lys,Glu,,TCA,Citrate,acetyl CoA,Lys,-,-,TCA,oxaloglutarate,Glu,-,-,-	-2.30503	0.0182356
PM19	D05	Iodonitro tetrazolium violet	respiration	-1.01585	0.0182637
PM08	H06	Gly-Gly-Phe	N-Source,amino acid,tripeptide,Gly,Phe,,TCA,oxaloacetate,Pyruvate,Gly,-,-,TCA,Citrate,acetyl CoA,Ph	-1.23906	0.0189189
PM06	F04	Gly-Val	N-Source,amino acid,dipeptide,Gly,Val,,TCA,oxaloacetate,Pyruvate,Gly,-,-,TCA,succinyl CoA,Val,-,-,-	-1.10572	0.0189273
PM07	C06	Met-Pro	N-Source,amino acid,dipeptide,Met,Pro,,TCA,succinyl CoA,propanoate metabolism,gly ser thr metabloli	-1.2854	0.019337
PM01	E02	m-Tartaric Acid	C-Source,carboxylate,,,,,TCA,oxaloacetate,Glyoxylate and dicarboxylate metabolism,-,-,-,-,-,-,-,-,-	-1.08395	0.0194009
PM01	F02	Citric Acid	C-Source,carboxylate,6 carbon,,,,TCA,Citrate,-,-,-,-,-,-,-,-,-,-	-1.2489	0.0194084
PM16	A12	5-Chloro-7-iodo-8-hydroxyquinoline	chelator, lipophilic	-2.36556	0.0195895
PM08	C08	Phe-Met	N-Source,amino acid,dipeptide,Phe,Met,,TCA,Citrate,acetyl CoA,Phe,-,-,TCA,succinyl CoA,propanoate m	-1.15934	0.0196187
PM01	C11	D-Melibiose	C-Source,carbohydrate,disaccharide,galactose,glucose,,Glycolosis,glucose,Galactose Metabolism,-,-,-	-1.11374	0.0197475
PM07	G07	Tyr-Glu	N-Source,amino acid,dipeptide,Tyr,Glu,,TCA,succinate,Tyr,-,-,-,TCA,oxaloglutarate,Glu,-,-,-	-1.2534	0.019773
PM09	B10	6% NaCl + Creatine	osmolyte, creatine	-1.56926	0.0200288
PM05	A12	2'-Deoxyadenosine	Nutritional suppliment,nucleoside,purine,adenine,,,Purine Metabolism,-,-,-,-,-,-,-,-,-,-,-	-1.08336	0.0203318
PM01	E01	L-Glutamine	C-Source,amino acid,amino acid,Gln,AA,,TCA,oxologlutarate,glutamate,Gln,-,-,-,-,-,-,-,-	1.24701	0.0203321
PM06	F10	His-Pro	N-Source,amino acid,dipeptide,His,Pro,,TCA,oxologlutarate,glutamate,His,-,-,TCA,oxaloglutarate,glut	-1.39806	0.0214898
PM07	F01	Thr-Glu	N-Source,amino acid,dipeptide,Thr,Glu,,TCA,oxaloacetate,Pyruvate,Thr,-,-,TCA,oxaloglutarate,Glu,-,-	-1.38074	0.023118
PM08	D02	Pro-lle	N-Source,amino acid,dipeptide,Pro,Ile,,TCA,oxologlutarate,glutamate,Pro,-,-,TCA,succinyl CoA,Propio	-1.35481	0.0232291
PM01	A11	D-Mannose	C-Source,carbohydrate,hexose,mannose,,,Glycolosis,fructose,mannose,-,-,-,-,-,-,-,-,-	-1.20715	0.0234812
PM06	D09	Glu-Gly	N-Source,amino acid,dipeptide,Glu,Gly,,TCA,oxologlutarate,Glu,-,-,-,TCA,oxaloacetate,Pyruvate,Gly,-	-1.34635	0.0237077
PM02	B08	Arbutin	C-Source,carbohydrate,hexose,aromatic,,,Glycolosis,glucose,-,-,-,-,-,-,-,-,-,-	-1.2774	0.0238148
PM07	F05	Thr-Pro	N-Source,amino acid,dipeptide,Thr,Pro,,TCA,oxaloacetate,Pyruvate,Thr,-,-,TCA,oxaloglutarate,glutama	-1.17559	0.0239197
PM14	G12	Nitrite	toxic anion	-1.13632	0.0242317
PM02	E01	Capric Acid	C-Source,carboxylate,fatty acid,10 carbon,,,-,-,-,-,-,-,-,-,-,-,-,-	-1.09204	0.0244505
PM12	A01	Penicillin G	wall, lactam	-1.02925	0.0245896
PM08	B03	His-Ala	N-Source,amino acid,dipeptide,His,Ala,,TCA,oxologlutarate,glutamate,His,-,-,TCA,oxaloglutarate,Pyru	-1.11015	0.0248233
PM10	C03	pH 4.5 + L-Proline	pH, decarboxylase	-1.39722	0.0249257
PM06	F02	Gly-Trp	N-Source,amino acid,dipeptide,Gly,Trp,,TCA,oxaloacetate,Pyruvate,Gly,-,-,TCA,Citrate,acetyl CoA,Trp	-1.16675	0.0251792
PM03	B12	L-Tryptophan	N-Source,amino acid,amino acid,Trp,AA,,TCA,Citrate,acetyl CoA,Trp,-,-,-,-,-,-,-,-	1.14422	0.0252337
PM07	E06	Ser-Phe	N-Source,amino acid,dipeptide,Ser,Phe,,TCA,oxaloacetate,Pyruvate,Ser,-,-,TCA,Citrate,acetyl CoA,Phe	-1.17574	0.0252701
PM11	C09	Minocycline	protein synthesis; 30S ribosomal subunit; tetracycline	1.12076	0.0254248
PM02	C07	b-Methyl-D-Galactoside	C-Source,carbohydrate,hexose,galactose,,,Galactose Metabolism,-,-,-,-,-,-,-,-,-,-,-	-1.23535	0.0256149
PM01	A09	D-Alanine	C-Source,amino acid,amino acid,Ala-D,AA,,TCA,oxaloacetate,Pyruvate,Ala,-,-,-,-,-,-,-,-	-1.12753	0.0259068
PM10	G09	pH 9.5 + Tyramine	pH, deaminase	-1.36927	0.0259967
PM01	E07	a-Hydroxybutyric Acid	C-Source,carboxylate,4 carbon,,,,TCA,oxaloacetate,Pyruvate,gly ser thr metablolism,-,-,-,-,-,-,-,-	1.16109	0.0272902
PM09	H11	80mM Sodium Nitrite	toxicity, nitrite	-1.08084	0.0273092
PM03	C05	D-Aspartic Acid	N-Source,amino acid,amino acid,Asp-D,AA,,TCA,oxaloacetate,Asp,-,-,-,-,-,-,-,-,-	1.26778	0.0278331
PM01	A10	D-Trehalose	C-Source,carbohydrate,disaccharide,glucose,,,Glycolosis,glucose,-,-,-,-,-,-,-,-,-,-	-1.21977	0.0279916
PM07	D07	Pro-Gly	N-Source,amino acid,dipeptide,Pro,Gly,,TCA,oxologlutarate,glutamate,Pro,-,-,TCA,oxaloacetate,Pyruva	-1.99301	0.0280503
PM01	D04	1,2-Propanediol	C-Source,alcohol,3 carbon,,,,Glycolosis,oxaloacetate,Pyruvate,pyruvate metabolism,-,-,-,-,-,-,-,-	-1.20045	0.0286237
PM02	B02	N-Acetyl-Neuraminic Acid	C-Source,carbohydrate,11-carbon,neuraminic,amine,,-,-,-,-,-,-,-,-,-,-,-,-	-1.25488	0.0290287
PM08	B12	Lys-Asp	N-Source,amino acid,dipeptide,Lys,Asp,,TCA,Citrate,acetyl CoA,Lys,-,-,TCA,oxaloacetate,Asp,-,-,-	-1.17952	0.0293008
PM02	B12	3-0-b-D-Galactopyranosyl-D-Arabinose	C-Source,carbohydrate,disaccharide,galactose,arabinose,,Galactose Metabolism,-,-,-,-,-,-,-,-,-,-,-	-1.05743	0.029321
PM02	D10	g-Amino-N-Butyric Acid	C-Source,carboxylate,4 carbon,,,,TCA,oxologlutarate,Glu,-,-,-,-,-,-,-,-,-	-1.07133	0.0295528
PM06	E05	Gly-Gly	N-Source,amino acid,dipeptide,Gly-6,Gly,,TCA,oxaloacetate,Pyruvate,Gly,-,-,TCA,oxaloacetate,Pyruvat	-1.15892	0.0296309
PM01	C01	D-Glucose-6-Phosphate	C-Source,carbohydrate,hexose,glucose,phosphate,,Glycolosis,glucose,-,-,-,-,-,-,-,-,-,-	-1.07321	0.0300137
PM01	A06	D-Galactose	C-Source,carbohydrate,hexose,galactose,,,Galactose Metabolism,-,-,-,-,-,-,-,-,-,-,-	-1.06268	0.0302325
PM01	B06	D-Gluconic Acid	C-Source,carbohydrate,hexose,glucose,carboxylate,,Glycolosis,glucose,-,-,-,-,-,-,-,-,-,-	-1.05889	0.0304175
PM04	C05	2-Deoxy-D-Glucose 6-Phosphate	P-Source,carbohydrate,hexose,glucose,phosphate,,Glycolosis,glucose,-,-,-,-,-,-,-,-,-,-	2.08737	0.0305155
PM18	D10	Lidocaine	ion channal inhibitor, Na+	-1.04155	0.0307389
PM01	H12	2-Aminoethanol	C-Source,alcohol,2 carbon,amine,,,Glycolosis,G3P,glycerolipid metabolism,-,-,-,-,-,-,-,-,-	-1.1198	0.03165
PM07	D01	Phe-Pro	N-Source,amino acid,dipeptide,Phe,Pro,,TCA,Citrate,acetyl CoA,Phe,-,-,TCA,oxaloglutarate,glutamate,	-1.70446	0.0317759
PM02	A03	a-Cyclodextrin	C-Source,carbohydrate,oligosaccharide,maltose,,,-,-,-,-,-,-,-,-,-,-,-,-	-1.0675	0.0318536
PM20	D03	Proflavine	flavone, antibacterial	-1.31555	0.0318712
PM02	E05	D-Glucosamine	C-Source,carbohydrate,hexose,glucose,amine,,Glycolosis,glucose,-,-,-,-,-,-,-,-,-,-	-1.13392	0.0321466
PM01	D09	a-D-Lactose	C-Source,carbohydrate,disaccharide,galactose,glucose,,Glycolosis,glucose,Galactose Metabolism,-,-,-	-1.30472	0.0321703
PM20	H10	Oleandomycin	protein synthesis, 50S ribosomal subunit, macrolide	-1.10831	0.0322132
PM09	C04	6% NaCl + ?-Glutamic acid	osmolyte, b-glutamate	-1.53763	0.0323134
PM17	F07	D,L-Methionine hydroxamate	tRNA synthetase	-1.29275	0.0324973
PM09	H04	60mM Sodium Nitrate	toxicity, nitrate	-1.09122	0.0330106
PM16	C12	Cetylpyridinium chloride	membrane, detergent, cationic	-1.11369	0.0335487
PM07	E08	Ser-Ser	N-Source,amino acid,dipeptide,Ser,Ser,,TCA,oxaloacetate,Pyruvate,Ser,-,-,TCA,oxaloacetate,Pyruvate,	-1.10273	0.0340361
PM07	B06	Lys-Val	N-Source,amino acid,dipeptide,Lys,Val,,TCA,Citrate,acetyl CoA,Lys,-,-,TCA,succinyl CoA,Val,-,-,-	-1.60352	0.0342493
PM12	B05	Penimepicycline	protein synthesis, 30S ribosomal subunit, tetracycline	1.10568	0.0347511
PM07	D09	Pro-Leu	N-Source,amino acid,dipeptide,Pro,Leu,,TCA,oxologlutarate,glutamate,Pro,-,-,TCA,Citrate,acetyl CoA,	-1.18001	0.034997
PM10	C12	pH 4.5 + L-Homoserine	pH, decarboxylase	-1.57786	0.0350268
PM02	B11	D-Fucose	C-Source,carbohydrate,hexose,fucose,,,-,-,-,-,-,-,-,-,-,-,-,-	-1.0762	0.035097
PM07	E02	Ser-Gly	N-Source,amino acid,dipeptide,Ser,Gly,,TCA,oxaloacetate,Pyruvate,Ser,-,-,TCA,oxaloacetate,Pyruvate,	-1.07416	0.0352607
PM07	E09	Ser-Tyr	N-Source,amino acid,dipeptide,Ser,Tyr,,TCA,oxaloacetate,Pyruvate,Ser,-,-,TCA,succinate,Tyr,-,-,-	-1.0956	0.0355135
PM06	F01	Gly-Thr	N-Source,amino acid,dipeptide,Gly,Thr,,TCA,oxaloacetate,Pyruvate,Gly,-,-,TCA,oxaloacetate,Pyruvate,	-1.10525	0.0356893
PM15	B07	EDTA	chelator, hydrophilic	-1.07291	0.036036
PM10	E04	pH 9.5 + L-Asparagine	pH, deaminase	1.05186	0.0364564
PM01	B11	D-Mannitol	C-Source,carbohydrate,hexose,mannose,,,Glycolosis,fructose,mannose,-,-,-,-,-,-,-,-,-	-1.27966	0.036567
PM01	E12	Adenosine	C-Source,nucleoside,purine,adenine,,,Purine Metabolism,-,-,-,-,-,-,-,-,-,-,-	-1.04368	0.0366528
PM07	A11	Lys-Lys	N-Source,amino acid,dipeptide,Lys,Lys,,TCA,Citrate,acetyl CoA,Lys,-,-,TCA,Citrate,acetyl CoA,Lys,-,	-1.59217	0.0369839
PM01	H01	Gly-Pro	C-Source,amino acid,dipeptide,Gly,Pro,,TCA,oxaloacetate,Pyruvate,Gly,-,-,TCA,oxaloglutarate,glutama	-1.06947	0.0370146
PM07	B08	Met-Asp	N-Source,amino acid,dipeptide,Met,Asp,,TCA,succinyl CoA,propanoate metabolism,gly ser thr metabloli	-1.15089	0.0372508
PM16	G04	Chromium chloride	toxic cation	-1.03526	0.0374242
PM13	F10	Thallium (I) acetate	toxic cation	-1.04635	0.0375054
PM07	E01	Ser-Ala	N-Source,amino acid,dipeptide,Ser,Ala,,TCA,oxaloacetate,Pyruvate,Ser,-,-,TCA,oxaloglutarate,Pyruvat	-1.1123	0.0380612
PM08	E01	Thr-Phe	N-Source,amino acid,dipeptide,Thr,Phe,,TCA,oxaloacetate,Pyruvate,Thr,-,-,TCA,Citrate,acetyl CoA,Phe	-1.35131	0.0388066
PM09	A10	8% NaCl	osmotic sensitivity, NaCl	-1.51441	0.0388201
PM01	G10	Methylpyruvate	C-Source,carboxylate,3 carbon,,,,Pyruvate metabolism,-,-,-,-,-,-,-,-,-,-,-	-1.0573	0.039676
PM01	A07	L-Aspartic Acid	C-Source,amino acid,amino acid,Asp,AA,,TCA,oxaloacetate,Asp,-,-,-,-,-,-,-,-,-	-1.0552	0.0396936
PM08	B04	His-Glu	N-Source,amino acid,dipeptide,His,Glu,,TCA,oxologlutarate,glutamate,His,-,-,TCA,oxaloglutarate,Glu,	-1.36747	0.0398227
PM07	H09	Val-Leu	N-Source,amino acid,dipeptide,Val,Leu,,TCA,succinyl CoA,Val,-,-,-,TCA,Citrate,acetyl CoA,Leu,-,-	-1.12647	0.0398606
PM06	B02	Ala-Thr	N-Source,amino acid,dipeptide,Ala,Thr,,TCA,oxaloacetate,Pyruvate,Ala,-,-,TCA,oxaloacetate,Pyruvate,	-1.04279	0.0401329
PM07	B10	Met-Glu	N-Source,amino acid,dipeptide,Met,Glu,,TCA,succinyl CoA,propanoate metabolism,gly ser thr metabloli	-1.16877	0.0408067
PM01	B05	D-Glucuronic Acid	C-Source,carbohydrate,hexose,glucose,carboxylate,,Glycolosis,glucose,-,-,-,-,-,-,-,-,-,-	-1.05968	0.0409176
PM03	F01	N-Acetyl-D-Mannosamine	N-Source,carbohydrate,hexose,mannose,amine,,Glycolosis,fructose,mannose,-,-,-,-,-,-,-,-,-	-1.12543	0.0414523
PM07	F12	Trp-Lys	N-Source,amino acid,dipeptide,Trp,Lys,,TCA,Citrate,acetyl CoA,Trp,-,-,TCA,Citrate,acetyl CoA,Lys,-,	-1.42066	0.041948
PM02	D11	d-Amino Valeric Acid	C-Source,carboxylate,5 carbon,,,,-,-,-,-,-,-,-,-,-,-,-,-	-1.1902	0.0420434
PM08	F06	b-Ala-Phe	N-Source,amino acid,dipeptide,Ala-b,Phe,,TCA,oxaloacetate,Pyruvate,Ala,-,-,TCA,Citrate,acetyl CoA,P	-1.28535	0.042276
PM11	F04	Chloramphenicol	protein synthesis	-1.24244	0.0424805
PM17	E07	Compound 48/80	cell cycle modulation, Calmodulin inhibitor (gn) phospholipase C, ADP ribosylation	-1.30414	0.0427481
PM15	D08	Domiphen bromide	membrane, detergent, cationic, fungiside	-1.20604	0.0428799
PM07	G11	Tyr-Lys	N-Source,amino acid,dipeptide,Tyr,Lys,,TCA,succinate,Tyr,-,-,-,TCA,Citrate,acetyl CoA,Lys,-,-	-1.25795	0.0430381
PM01	F06	Bromosuccinic Acid	C-Source,carboxylate,4 carbon,,,,TCA,succinate,-,-,-,-,-,-,-,-,-,-	-1.08004	0.0430509
PM18	D01	Sodium m-arsenite	toxic anion	-1.02513	0.0433864
PM11	A06	Chlortetracycline	protein synthesis; 30S ribosomal subunit; tetracycline	1.37189	0.0435243
PM01	G01	Gly-Glu	C-Source,amino acid,dipeptide,Gly,Glu,,TCA,oxaloacetate,Pyruvate,Gly,-,-,TCA,oxaloglutarate,Glu,-,-	-1.09148	0.0436182
PM17	H07	Caffeine	cyclic AMP phosphodiesterase	-1.12301	0.0436541
PM03	B02	Glycine	N-Source,amino acid,amino acid,Gly,AA,,TCA,oxaloacetate,Pyruvate,Gly,-,-,-,-,-,-,-,-	-1.18752	0.044445
PM08	D03	Pro-Lys	N-Source,amino acid,dipeptide,Pro,Lys,,TCA,oxologlutarate,glutamate,Pro,-,-,TCA,Citrate,acetyl CoA,	-1.2135	0.0445615
PM05	G01	Oxaloacetic Acid	Nutritional suppliment,carboxylate,4 carbon,,,,TCA,oxaloacetate,,,,,,,,,,	-1.09726	0.0447773
PM08	C03	Met-Thr	N-Source,amino acid,dipeptide,Met,Thr,,TCA,succinyl CoA,propanoate metabolism,gly ser thr metabloli	-1.24357	0.0454568
PM17	A04	D-Serine	inhibits 3PGA dehydrogenase (L-serine and pantothenate synthesis)	1.2819	0.0456265
PM01	C12	Thymidine	C-Source,nucleoside,pyrimidine,thymine,,,Pyrimidine Metabolism,-,-,-,-,-,-,-,-,-,-,-	-1.10535	0.0456676
PM09	A05	5% NaCl	osmotic sensitivity, NaCl	-1.19782	0.0458605
PM09	A08	6.5% NaCl	osmotic sensitivity, NaCl	-1.32759	0.0459383
PM08	A10	Asp-Gly	N-Source,amino acid,dipeptide,Asp,Gly,,TCA,oxaloacetate,Asp,-,-,-,TCA,oxaloacetate,Pyruvate,Gly,-,-	-1.30961	0.0459496
PM01	F12	Inosine	C-Source,nucleoside,purine,hypoxanthine,,,Purine Metabolism,-,-,-,-,-,-,-,-,-,-,-	-1.0451	0.0460206
PM07	H07	Val-His	N-Source,amino acid,dipeptide,Val,His,,TCA,succinyl CoA,Val,-,-,-,TCA,oxaloglutarate,glutamate,His,	-1.19422	0.0460328
PM09	H06	100mM Sodium Nitrate	toxicity, nitrate	-1.12325	0.0461161
PM08	F10	D-Leu-D-Leu	N-Source,amino acid,dipeptide,Leu-D,Leu-D,,TCA,Citrate,acetyl CoA,Leu,,,TCA,Citrate,acetyl CoA,Leu,	-1.1265	0.0465848
PM13	D10	Rolitetracycline	protein synthesis, 30S ribosomal subunit, tetracycline	1.13918	0.0467793
PM02	B05	D-Arabinose	C-Source,carbohydrate,pentose,arabinose,,,Glycolosis,G3P,Pentose and glucuronate interconversions,-	-1.15902	0.0470563
PM03	E11	N-Acetyl-D-Glucosamine	N-Source,carbohydrate,hexose,glucose,amine,,Glycolosis,glucose,Glycosaminoglycan degradation,-,-,-,	-1.10959	0.0478125
PM03	H01	Ala-Asp	N-Source,amino acid,dipeptide,Ala,Asp,,TCA,oxaloacetate,Pyruvate,Ala,-,-,TCA,oxaloacetate,Asp,-,-,-	-1.08729	0.0478272
PM13	C03	6-Mercaptopurine	nucleic acid analog, purine	-1.28899	0.048586
PM07	A09	Lys-Ile	N-Source,amino acid,dipeptide,Lys,Ile,,TCA,Citrate,acetyl CoA,Lys,-,-,TCA,succinyl CoA,Propionyl Co	-1.2981	0.0489935
PM16	C11	Cetylpyridinium chloride	membrane, detergent, cationic	-1.14362	0.0491035
PM01	F08	Mucic Acid	C-Source,carbohydrate,hexose,galactose,acid,,Galactose Metabolism,-,-,-,-,-,-,-,-,-,-,-	-1.04811	0.0493603
PM14	H12	Sodium orthovanadate	toxic anion, PO4 analog	-1.09592	0.0494921
PM01	A02	L-Arabinose	C-Source,carbohydrate,pentose,arabinose,,,Glycolosis,G3P,Pentose and glucuronate interconversions,-	-1.1767	0.0496118
PM04	G12	L-Methionine Sulfone	S-Source,amino acid,amino acid,Met,AA,,TCA,succinyl CoA,propanoate metabolism,-,-,-,-,-,-,-,-,-	1.45838	0.0500426
PM10	D04	pH 4.5 + a- Amino-N-butyric acid	pH, decarboxylase	-1.17798	0.0502052
PM01	G12	L-Malic Acid	C-Source,carboxylate,4 carbon,,,,TCA,malinate,-,-,-,-,-,-,-,-,-,-	-1.02613	0.0503115
PM12	H12	Dodecyltrimethyl ammonium bromide	membrane, detergent, cationic	-1.07546	0.0506676
PM20	H09	Oleandomycin	protein synthesis, 50S ribosomal subunit, macrolide	-1.04764	0.0519411
PM18	E12	Antimony (III) chloride	toxic cation	-1.11697	0.0525921
PM18	B09	Azathioprine	nucleic acid analog, purine	-1.0426	0.0533157
PM10	G08	pH 9.5 + Phenylethylamine	pH, deaminase	1.75424	0.053545
PM02	H08	Putrescine	C-Source,amino acid,intermediate,Putrescine,AA,,TCA,oxologlutarate,glutamate,Arg,-,-,-,-,-,-,-,-	-1.24164	0.0539643
PM02	G09	L-Isoleucine	C-Source,amino acid,amino acid,Ile,AA,,TCA,succinyl CoA,Propionyl CoA,Ile,-,-,-,-,-,-,-,-	-1.1912	0.0544017
PM20	F05	Oxytetracycline	protein synthesis, 30S ribosomal subunit, tetracycline	1.0764	0.0546128
PM01	B09	D,L-Lactic acid	C-Source,carboxylate,3 carbon,,,,,,,,,,,,,,,	-1.06039	0.054659
PM08	E06	Val-Ala	N-Source,amino acid,dipeptide,Val,Ala,,TCA,succinyl CoA,Val,-,-,-,TCA,oxaloglutarate,Pyruvate,Ala,-	-1.05683	0.0548329
PM01	G09	Mono-Methylsuccinate	C-Source,carboxylate,4 carbon,,,,TCA,succinate,-,-,-,-,-,-,-,-,-,-	-1.07118	0.0550502
PM08	D07	Ser-Asn	N-Source,amino acid,dipeptide,Ser,Asn,,TCA,oxaloacetate,Pyruvate,Ser,-,-,TCA,oxaloacetate,Asp,Asn,-	-1.06118	0.055125
PM09	D06	3% Sodium Sulfate	osmotic sensitivity, Na2SO4	-1.03101	0.0552366
PM07	G09	Tyr-His	N-Source,amino acid,dipeptide,Tyr,His,,TCA,succinate,Tyr,-,-,-,TCA,oxaloglutarate,Glu,His,-,-	-1.31898	0.0553174
PM09	B07	6% NaCl + Ectoine	osmolyte, ectoine	-1.45865	0.0556289
PM09	H05	80mM Sodium Nitrate	toxicity, nitrate	-1.10015	0.0558843
PM07	B01	Lys-Pro	N-Source,amino acid,dipeptide,Lys,Pro,,TCA,Citrate,acetyl CoA,Lys,-,-,TCA,oxaloglutarate,glutamate,	-1.52914	0.055922
PM13	G07	Manganese (II) chloride	toxic cation	-1.08266	0.0564371
PM08	D06	Pro-Val	N-Source,amino acid,dipeptide,Pro,Val,,TCA,oxologlutarate,glutamate,Pro,-,-,TCA,succinyl CoA,Val,-,	-1.31262	0.0566822
PM06	D01	Asp-Phe	N-Source,amino acid,dipeptide,Asp,Phe,,TCA,oxaloacetate,Asp,-,-,-,TCA,Citrate,acetyl CoA,Phe,-,-	-1.7612	0.0567259
PM06	H12	Leu-Phe	N-Source,amino acid,dipeptide,Leu,Phe,,TCA,Citrate,acetyl CoA,Leu,-,-,TCA,Citrate,acetyl CoA,Phe,-,	1.54279	0.0567294
PM02	A07	Gelatin	C-Source,carbohydrate,oligosaccharide,,,,-,-,-,-,-,-,-,-,-,-,-,-	-1.09911	0.0570003
PM09	B04	6% NaCl + Sarcosine	osmolyte, sarcosine	-1.39423	0.0570297
PM02	G01	Acetamide	C-Source,amide,2 carbon,,,,-,-,-,-,-,-,-,-,-,-,-,-	-1.07486	0.0572361
PM20	C03	Thioridazine	respiration, uncoupler	-1.13115	0.0575267
PM03	F03	Adenosine	N-Source,nucleoside,purine,adenine,,,Purine Metabolism,-,-,-,-,-,-,-,-,-,-,-	-1.06412	0.0579092
PM02	C05	Maltitol	C-Source,carbohydrate,disaccharide,glucose,sorbitol,,Glycolosis,glucose,-,-,-,-,-,-,-,-,-,-	-1.07614	0.0580098
PM01	E06	a-Hydroxyglutaric Acid-g-Lactone	C-Source,amino acid,amino acid,Glu,,,Glycolosis,glucose,-,-,-,-,-,-,-,-,-,-	-1.10883	0.0584871
PM09	C12	6% NaCl + Trigonelline	osmolyte, trigonelline	-1.55237	0.0590133
PM14	D11	Sodium dichromate	toxic anion, SO4 analog	1.34227	0.0591359
PM06	G11	Ile-Pro	N-Source,amino acid,dipeptide,Ile,Pro,,TCA,succinyl CoA,Propionyl CoA,Ile,-,-,TCA,oxaloglutarate,gl	-1.58782	0.0595671
PM13	D03	Cefuroxime	wall, cephalosporin second generation	-1.08553	0.0599577
PM01	B10	Formic Acid	C-Source,carboxylate,1 carbon,,,,Glyoxylate and dicarboxylate metabolism,-,-,-,-,-,-,-,-,-,-,-	-1.3384	0.0600461
PM08	E07	Val-Gln	N-Source,amino acid,dipeptide,Val,Gln,,TCA,succinyl CoA,Val,-,-,-,TCA,oxaloglutarate,glutamate,Gln,	1.05182	0.0601719
PM07	H06	Val-Gly	N-Source,amino acid,dipeptide,Val,Gly,,TCA,succinyl CoA,Val,-,-,-,TCA,oxaloacetate,Pyruvate,Gly,-,-	-1.25224	0.0610071
PM06	B05	Arg-Ala	N-Source,amino acid,dipeptide,Arg,Ala,,TCA,oxologlutarate,glutamate,Arg,-,-,TCA,oxaloglutarate,Pyru	-1.07183	0.0614491
PM08	C05	Phe-Asp	N-Source,amino acid,dipeptide,Phe,Asp,,TCA,Citrate,acetyl CoA,Phe,-,-,TCA,oxaloacetate,Asp,-,-,-	-1.11992	0.0619346
PM07	E03	Ser-His	N-Source,amino acid,dipeptide,Ser,His,,TCA,oxaloacetate,Pyruvate,Ser,-,-,TCA,oxaloglutarate,glutama	-1.15921	0.0621712
PM08	B02	Gly-Ile	N-Source,amino acid,dipeptide,Gly,Ile,,TCA,oxaloacetate,Pyruvate,Gly,-,-,TCA,succinyl CoA,Propionyl	-1.10464	0.063993
PM06	G06	Ile-Gly	N-Source,amino acid,dipeptide,Ile,Gly,,TCA,succinyl CoA,Propionyl CoA,Ile,-,-,TCA,oxaloacetate,Pyru	-1.14928	0.0646022
PM13	H03	Cupric chloride	toxic cation	-1.13728	0.0652216
PM09	E10	5% Urea	osmotic sensitivity, urea	-1.17328	0.0652699
PM01	G05	L-Alanine	C-Source,amino acid,amino acid,Ala,AA,,TCA,oxaloacetate,Pyruvate,-,-,-,-,-,-,-,-,-	-1.08388	0.0653503
[truncated: 1,631 more rows]

## Sheet: 3493 vs 2050 Filtered
Omnilog Comparison of 2011C-3493 versus 2009EL-2050 (reference)
[truncated: 1,921 more rows]

## Sheet: 3493 vs 2071 Filtered
Omnilog Comparison of 2011C-3493 versus 2009EL-2071 (reference)
[truncated: 51 more rows]

[truncated: 2 more sheets: 2050 vs 2071 Filtered, AUC Data - All Conditions]
